# Supplementary material for: Fine-tuning mechanical constraints reveals uncoupled patterning and gene expression programs in murine gastruloids
Source: Development. 2025 Sep 29;152(18):dev204711. doi: 10.1242/dev.204711 (PMC12516319; doi:10.1242/dev.204711)
Supplement: Table S1. List of differentially expressed genes in the compared conditions the non-embedded condition was used as reference. [file develop-152-204711-TableS1.xlsx]

## Sheet: Supplementary_Table1
Ens_ID	Condition_noChironvs96wp_l2fc	Condition_noChironvs96wp_padj	Condition_noChironvs96wp_signif	Condition_Emb_0.7mMvs96wp_l2fc	Condition_Emb_0.7mMvs96wp_padj	Condition_Emb_0.7mMvs96wp_signif	Condition_Emb_0.8mMvs96wp_l2fc	Condition_Emb_0.8mMvs96wp_padj	Condition_Emb_0.8mMvs96wp_signif	Condition_Emb_1.0mMvs96wp_l2fc	Condition_Emb_1.0mMvs96wp_padj	Condition_Emb_1.0mMvs96wp_signif	gene_short_name
ENSMUSG00000000001	0.127300869680598	0.104439008769474	FALSE	-0.0086227885621011	0.965718102544436	FALSE	0.0384697635503477	0.887182427923964	FALSE	-0.0403880779913054	0.810717250794691	FALSE	Gnai3
ENSMUSG00000000003	NA	NA	FALSE	NA	NA	FALSE	NA	NA	FALSE	NA	NA	FALSE	Pbsn
ENSMUSG00000000028	-0.0568456174134135	0.73191253273134	FALSE	-0.107985550183218	0.428899410520591	FALSE	-0.0887515270820198	0.793754747310906	FALSE	-0.0860079625365311	0.64043223749986	FALSE	Cdc45
ENSMUSG00000000031	-0.472183147351385	2.96630745080024e-06	FALSE	0.32325320745288	0.00103315465431294	FALSE	0.539177999688149	4.00142633144668e-07	FALSE	0.473570256605394	0.00412085030595125	FALSE	H19
ENSMUSG00000000037	1.55572432840131	2.58654324461748e-28	TRUE	0.0229312231021972	0.974466142124888	FALSE	0.329598123537727	0.384537350794869	FALSE	0.296227664255498	0.40294113917019	FALSE	Scml2
ENSMUSG00000000049	NA	NA	FALSE	NA	NA	FALSE	NA	NA	FALSE	NA	NA	FALSE	Apoh
ENSMUSG00000000056	0.0967695821784646	0.631730446767486	FALSE	0.147636929166223	0.243023458623061	FALSE	0.355064845913444	0.000751323561570522	FALSE	0.335805612261787	0.00969389366479765	FALSE	Narf
ENSMUSG00000000058	-0.81053171008987	0.286219124163735	FALSE	0.793825497816415	0.247618914998266	FALSE	0.743666592501586	0.44131309186389	FALSE	0.542148819676431	0.579241018449544	FALSE	Cav2
ENSMUSG00000000078	0.725837823193394	2.96463087342314e-08	FALSE	0.386896332134636	0.00212454517395292	FALSE	0.264138126394413	0.443697691101047	FALSE	0.219991311893135	0.406300672399252	FALSE	Klf6
ENSMUSG00000000085	-0.300686898899254	0.0231273430889821	FALSE	-0.0835353317182765	0.747283310687786	FALSE	-0.178238942195421	0.505579429651363	FALSE	0.00954884058358335	0.981925757227036	FALSE	Scmh1
ENSMUSG00000000088	-0.101828925109768	0.317493723682992	FALSE	-0.055572435915709	0.701868567767124	FALSE	-0.0958938101134061	0.699187242381235	FALSE	0.0507068473605054	0.845792898317162	FALSE	Cox5a
ENSMUSG00000000093	-2.55279157897332	1.07396871057332e-12	TRUE	1.04580702516356	0.00161485072372222	TRUE	0.970914987642402	0.325061973070966	FALSE	1.0758298274935	0.171948168060099	FALSE	Tbx2
ENSMUSG00000000094	-0.16237087789403	NA	FALSE	1.07939586294237	NA	FALSE	0.363907196986621	NA	FALSE	0.393273431045472	NA	FALSE	Tbx4
ENSMUSG00000000103	NA	NA	FALSE	NA	NA	FALSE	NA	NA	FALSE	NA	NA	FALSE	Zfy2
ENSMUSG00000000120	0.00199099928860319	0.997602694250528	FALSE	-0.337894352140235	0.508538416157306	FALSE	-0.145351943614471	0.906157459560104	FALSE	-0.0865529558008279	0.954919822137851	FALSE	Ngfr
ENSMUSG00000000125	0.868301550462329	0.180048694045108	FALSE	-0.606703402572214	0.509694122891052	FALSE	-0.340491542132025	0.845472441754412	FALSE	-0.355119892985876	0.749163451133714	FALSE	Wnt3
ENSMUSG00000000126	-2.3032903716441	9.61984704731455e-18	TRUE	-0.859864600730061	0.0012525622695383	FALSE	-1.1083567728847	3.31306046282772e-05	TRUE	-1.26731680910657	7.71264874830664e-07	TRUE	Wnt9a
ENSMUSG00000000127	0.0825895222933	0.734712656823208	FALSE	0.329998210660004	0.0259864064978896	FALSE	0.377177104523213	0.0254533670279337	FALSE	0.337599754097904	0.0319880283329629	FALSE	Fer
ENSMUSG00000000131	-0.0459410527656018	0.720875022535282	FALSE	0.101662729346924	0.339510554179944	FALSE	0.0807863786090118	0.68762826398659	FALSE	0.132334009664782	0.290405382139549	FALSE	Xpo6
ENSMUSG00000000134	0.0316312812578368	0.90242228284891	FALSE	0.123709573611099	0.475907532675794	FALSE	0.0405077496212295	0.941268900663579	FALSE	0.0478115230455114	0.88707360631162	FALSE	Tfe3
ENSMUSG00000000142	0.684183088926536	2.41825281273156e-07	FALSE	-0.515346119485115	2.0672988770794e-05	FALSE	-0.475507883687658	0.0121977281460521	FALSE	-0.464886994343673	0.416097807280682	FALSE	Axin2
ENSMUSG00000000148	-0.178352299998048	0.311810305897911	FALSE	0.0295511428682067	0.933709117318912	FALSE	-0.0192529722602609	0.979575720002039	FALSE	0.0350466961056927	0.92910902064061	FALSE	Brat1
ENSMUSG00000000149	-0.0490154204234119	0.748433016752231	FALSE	-0.0250438466486638	0.901658580500882	FALSE	-0.00404096454138461	0.993952869601193	FALSE	0.0423502577616199	0.864360739292071	FALSE	Gna12
ENSMUSG00000000154	2.22766293317491	0.32963651908002	FALSE	1.12648365802932	NA	FALSE	1.1371328637021	NA	FALSE	2.02319897355973	NA	FALSE	Slc22a18
ENSMUSG00000000157	-3.68275305742771	0.125223606897141	FALSE	-1.41469183758592	NA	FALSE	-1.49079158600096	NA	FALSE	-0.678923275580755	NA	FALSE	Itgb2l
ENSMUSG00000000159	-3.92417186817673	1.57744306556968e-07	TRUE	-0.155435574017503	0.88473765210556	FALSE	0.149631207288096	0.940804725481598	FALSE	0.0499226917704161	0.972959679218475	FALSE	Igsf5
ENSMUSG00000000167	-0.0571670102741863	0.940128868838528	FALSE	-0.198395961533029	0.773057422395661	FALSE	-0.419800361309369	0.588812338892834	FALSE	-0.336723357677657	0.594123549045732	FALSE	Pih1d2
ENSMUSG00000000168	0.00626816383129442	0.974167907914927	FALSE	-0.0116025854325161	0.953168051770135	FALSE	-0.0812854317991602	0.696645627037334	FALSE	-0.0861690848886891	0.610854626774846	FALSE	Dlat
ENSMUSG00000000171	0.0890936225121514	0.483256799401604	FALSE	0.0810268818888814	0.593118892992131	FALSE	0.0800292964060277	0.739389418216255	FALSE	0.173361356150902	0.180515779455061	FALSE	Sdhd
ENSMUSG00000000182	1.14564051806152	0.619608857599357	FALSE	-0.217861149973075	NA	FALSE	0.321555997702817	NA	FALSE	0.462772546501446	NA	FALSE	Fgf23
ENSMUSG00000000183	0.577120013627034	NA	FALSE	0.572993559806997	NA	FALSE	1.03598997198412	NA	FALSE	0.736954673015677	NA	FALSE	Fgf6
ENSMUSG00000000184	-0.386380565690657	0.00551157556784488	FALSE	-0.182270832850308	0.300626833505458	FALSE	-0.128083806869764	0.653968924849052	FALSE	-0.119697954648242	0.609795738551942	FALSE	Ccnd2
ENSMUSG00000000194	-0.0468599397596763	0.827406856309527	FALSE	0.0597118209472567	0.756810354649725	FALSE	0.0539513771764505	0.887182427923964	FALSE	0.0723018259983901	0.747864439420143	FALSE	Gpr107
ENSMUSG00000000197	-1.11969840861119	0.291724995747117	FALSE	-0.582747427332226	NA	FALSE	-0.735141145416924	NA	FALSE	-0.647917600796944	NA	FALSE	Nalcn
ENSMUSG00000000202	2.57264472108197	1.71081764453553e-18	TRUE	-0.125964082678025	0.944805903514067	FALSE	0.408492651711659	0.803461317369378	FALSE	0.256580608307214	0.874137576546671	FALSE	Btbd17
ENSMUSG00000000204	NA	NA	FALSE	NA	NA	FALSE	NA	NA	FALSE	NA	NA	FALSE	Slfn4
ENSMUSG00000000214	2.98391347396511	0.000344842434485224	TRUE	-0.882996258672517	NA	FALSE	-0.686900604860342	NA	FALSE	-0.104853065454095	NA	FALSE	Th
ENSMUSG00000000215	2.77281251274056	NA	FALSE	NA	NA	FALSE	2.78544151454653	NA	FALSE	2.80695601864133	NA	FALSE	Ins2
ENSMUSG00000000216	NA	NA	FALSE	2.46720215455258	NA	FALSE	NA	NA	FALSE	NA	NA	FALSE	Scnn1g
ENSMUSG00000000223	-0.193701955298294	0.705565382426034	FALSE	-0.0843943660755153	0.910424598565566	FALSE	-0.199004066778696	0.855448874210106	FALSE	-0.0432995950300169	0.961274098086291	FALSE	Drp2
ENSMUSG00000000244	-1.92592413206263	NA	FALSE	1.32076552696271	NA	FALSE	0.743027006305639	NA	FALSE	1.70399929030387	NA	FALSE	Tspan32
ENSMUSG00000000247	-0.432906048518948	0.51995673252471	FALSE	-0.546204011980603	0.507305936833918	FALSE	-0.159609187591133	0.938524664270816	FALSE	-0.0960701959277617	0.946409637380678	FALSE	Lhx2
ENSMUSG00000000248	NA	NA	FALSE	NA	NA	FALSE	NA	NA	FALSE	NA	NA	FALSE	Clec2g
ENSMUSG00000000253	-0.079632385606696	0.915011333635035	FALSE	-0.179729258235679	0.819705836033991	FALSE	-0.133975365450872	0.929235296237092	FALSE	-0.0877357569104911	0.928665628521937	FALSE	Gmpr
ENSMUSG00000000263	4.59645312084254	0.0024190124441223	TRUE	1.54053691775967	NA	FALSE	1.33214215453215	NA	FALSE	1.50041323692025	NA	FALSE	Glra1
ENSMUSG00000000266	-0.505792328269878	0.193874888212058	FALSE	0.304466373641503	0.541469319411244	FALSE	-0.0677837301397847	0.967741227965366	FALSE	0.0293985348496071	0.976311955256731	FALSE	Mid2
ENSMUSG00000000275	1.05664376147432	1.66977480940899e-12	TRUE	0.348230526442026	0.126803918739128	FALSE	0.356308516564619	0.25738563708079	FALSE	0.5307784726874	0.044028218486987	FALSE	Trim25
ENSMUSG00000000276	0.0285120639386032	0.960083727040401	FALSE	0.305793563094168	0.387841807481139	FALSE	0.139096486678914	0.850433558276673	FALSE	0.314530830801726	0.321279406540954	FALSE	Dgke
ENSMUSG00000000278	-0.0928745324792426	0.444110345462262	FALSE	-0.0390455651109296	0.842131604997198	FALSE	0.119569235756238	0.568938382404859	FALSE	0.122707499417269	0.427963517208794	FALSE	Scpep1
ENSMUSG00000000282	0.136521557772881	0.506027421828093	FALSE	0.070535449196313	0.758999913131735	FALSE	0.0675289096343	0.89088461730931	FALSE	0.101219812109207	0.707148558966146	FALSE	Mnt
ENSMUSG00000000290	1.05085596788589	0.31802660752367	FALSE	0.0632657533823309	NA	FALSE	0.187242350883822	NA	FALSE	0.213713762460267	NA	FALSE	Itgb2
ENSMUSG00000000295	-0.169887511599619	0.25858924457232	FALSE	0.0104557067106794	0.973770598816271	FALSE	0.072806037276638	0.859521520311342	FALSE	0.0760580204566652	0.758629134812609	FALSE	Hddc2
ENSMUSG00000000296	0.15321460016691	0.672730888065904	FALSE	-0.231620700513825	0.509318855017552	FALSE	-0.349158551281272	0.445514243557923	FALSE	-0.0752301783637391	0.892317515906189	FALSE	Tpd52l1
ENSMUSG00000000301	0.606437300032483	0.0127009019794297	FALSE	-0.0298471730465091	0.968020678858984	FALSE	-0.100948346026361	0.933765379347958	FALSE	-0.115781926287128	0.869898954534095	FALSE	Pemt
ENSMUSG00000000303	2.65609733922796	2.88441852693473e-08	TRUE	0.0427141191139394	0.978227246936	FALSE	0.233699136747609	0.926465317873904	FALSE	0.312455308147399	0.816391914029233	FALSE	Cdh1
ENSMUSG00000000305	0.73771141749127	3.91448998985956e-09	FALSE	-0.337651056795436	0.150710539805585	FALSE	-0.400228556168029	0.158830629938535	FALSE	-0.512625265870215	0.00199786168472663	FALSE	Cdh4
ENSMUSG00000000308	0.236071757554082	0.843694295928144	FALSE	-0.758892269478655	NA	FALSE	-1.15659465379734	0.430298669165596	FALSE	0.0242571517367592	NA	FALSE	Ckmt1
ENSMUSG00000000317	-1.5569991950919	9.37754334271125e-05	TRUE	0.445334644638891	0.442265748579886	FALSE	0.198612163075606	0.903614376955413	FALSE	0.35175560173852	0.590009540530084	FALSE	Bcl6b
ENSMUSG00000000318	2.38934609558226	NA	FALSE	NA	NA	FALSE	1.74918963481816	NA	FALSE	NA	NA	FALSE	Clec10a
ENSMUSG00000000320	1.03004321618025	0.341247062455561	FALSE	1.05969302463535	NA	FALSE	0.657258483259624	NA	FALSE	0.487749091033928	NA	FALSE	Alox12
ENSMUSG00000000325	-0.133621561482519	0.291023689058435	FALSE	-0.101112937640509	0.568672258588651	FALSE	-0.0271447629533892	0.963519905853921	FALSE	-0.0912656618736625	0.678953044169176	FALSE	Arvcf
ENSMUSG00000000326	0.184454923643084	0.41626564354647	FALSE	0.37994767626577	0.0542553397965116	FALSE	0.352745307240259	0.209462315192394	FALSE	0.453352792131053	0.0238105614090184	FALSE	Comt
ENSMUSG00000000339	-0.187501444448556	0.0678913943796872	FALSE	-0.0162779245831214	0.939905512663553	FALSE	-0.0478203323506501	0.911761818269636	FALSE	0.0109926353759195	0.972391372709997	FALSE	Rtca
ENSMUSG00000000340	-0.0561897426918658	0.806068636990615	FALSE	-0.168751267574018	0.365875993850835	FALSE	-0.172079186139982	0.565137184199857	FALSE	-0.218833326093088	0.263348281438076	FALSE	Dbt
ENSMUSG00000000346	-0.566811095824419	2.08071774560533e-09	FALSE	-0.0979860988733789	0.529444466411228	FALSE	-0.0889345373509659	0.716979102579587	FALSE	-0.0460759837003748	0.862435886241116	FALSE	Dazap2
ENSMUSG00000000355	-0.0327749287101374	0.907282908054983	FALSE	-0.137047720617751	0.505360546541024	FALSE	-0.0367165252692678	0.949830806655711	FALSE	-0.0796409454900201	0.778083851937733	FALSE	Mcts1
ENSMUSG00000000359	1.75462029014117	NA	FALSE	2.21663802174697	NA	FALSE	3.58739028982069	NA	FALSE	NA	NA	FALSE	Rem1
ENSMUSG00000000365	-0.557943054020506	0.397780921544255	FALSE	-0.080844677177375	0.953325918197423	FALSE	0.0726667938264187	0.977790433030733	FALSE	0.178150607181982	0.892317515906189	FALSE	Rnf17
ENSMUSG00000000374	-0.266918743775694	0.00986236035854245	FALSE	-0.12706321824038	0.423478258949403	FALSE	-0.1364513330126	0.565822235086503	FALSE	-0.0571036751897357	0.851225571512577	FALSE	Trappc10
ENSMUSG00000000378	-0.214343903697881	0.1010456452762	FALSE	0.0233248733969442	0.931063465334276	FALSE	-0.0190732776985921	0.976416718716443	FALSE	-0.000207675620717386	0.999843880809749	FALSE	Ccm2
ENSMUSG00000000381	NA	NA	FALSE	NA	NA	FALSE	NA	NA	FALSE	NA	NA	FALSE	Wap
ENSMUSG00000000384	-0.0327079288520494	0.88602024519452	FALSE	0.00890391709471228	0.965718102544436	FALSE	-0.0936382599934816	0.754791203559413	FALSE	-0.0929746636786361	0.645873619126274	FALSE	Tbrg4
ENSMUSG00000000385	1.13547611914855	1.20222311804413e-14	TRUE	-0.450801404632924	0.0882412674759857	FALSE	-0.401120587068539	0.125891878349428	FALSE	-0.305389055815062	0.46260470750913	FALSE	Tmprss2
ENSMUSG00000000386	-0.0562208151445885	NA	FALSE	NA	NA	FALSE	-0.0847274006640465	NA	FALSE	-0.113056296085988	NA	FALSE	Mx1
ENSMUSG00000000392	-8.85432530025615	6.17659716500301e-24	TRUE	-0.753653612669706	0.447048568379252	FALSE	-0.734903096951338	0.584454373150793	FALSE	-0.50908944603309	0.740636831950841	FALSE	Fap
ENSMUSG00000000394	NA	NA	FALSE	NA	NA	FALSE	NA	NA	FALSE	NA	NA	FALSE	Gcg
ENSMUSG00000000399	0.0399879677718813	0.784793216539673	FALSE	-0.0797299025389241	0.603886059271243	FALSE	-0.0437644087836371	0.892834191418485	FALSE	-0.0263082616628491	0.906506954349408	FALSE	Ndufa9
ENSMUSG00000000402	-0.64377701697653	0.771503105981639	FALSE	-1.44151370513517	NA	FALSE	-1.10921301340009	NA	FALSE	-0.239707425971862	NA	FALSE	Egfl6
ENSMUSG00000000409	0.184701960368302	0.639706185335921	FALSE	0.470667983886259	0.0788693563170677	FALSE	0.432278433684289	0.280828186298344	FALSE	0.336807162298967	0.381091874405296	FALSE	Lck
ENSMUSG00000000411	NA	NA	FALSE	NA	NA	FALSE	NA	NA	FALSE	NA	NA	FALSE	Tssk3
ENSMUSG00000000416	-1.24250809618138	1.57184369947647e-16	TRUE	-0.46777184155651	0.0157228407741034	FALSE	-0.345569502968996	0.180765927222655	FALSE	-0.313116248206618	0.141056053460775	FALSE	Cttnbp2
ENSMUSG00000000420	0.189939787682859	0.0140303064460572	FALSE	-0.0496148550973622	0.734455691379889	FALSE	-0.048490605546395	0.863678308176628	FALSE	-0.0502081062722064	0.774892722859505	FALSE	Galnt1
ENSMUSG00000000435	-2.32147200567384	0.000510772598639217	TRUE	0.440805726354646	0.578837806295125	FALSE	0.530159904949766	0.601318600777326	FALSE	0.389226900794269	0.647311205026459	FALSE	Myf5
ENSMUSG00000000439	-0.0938246972775392	0.591143227715056	FALSE	0.0248597933752692	0.933991546160732	FALSE	-0.044067509702611	0.935842913824062	FALSE	0.134706256059519	0.481938672155915	FALSE	Mkrn2
ENSMUSG00000000440	-0.0255908602976371	NA	FALSE	0.524635831552762	NA	FALSE	-0.426928490726231	NA	FALSE	0.861656797478178	NA	FALSE	Pparg
ENSMUSG00000000441	-0.0337173247529342	0.864934629892382	FALSE	-0.00903588351305501	0.970125936719647	FALSE	-0.0138807399559163	0.979575720002039	FALSE	-0.0178763603892238	0.953029647739458	FALSE	Raf1
ENSMUSG00000000486	-0.671369355161698	0.00151324429973357	FALSE	-0.202181574077636	0.57298794607298	FALSE	-0.107333160418336	0.881145663320428	FALSE	-0.19457704018317	0.627018783701198	FALSE	Septin1
ENSMUSG00000000489	-2.11358825520486	0.00167193363801155	TRUE	0.467095840955645	0.619339207247938	FALSE	0.0717042738887053	0.979575720002039	FALSE	0.356642298303988	0.746028150369453	FALSE	Pdgfb
ENSMUSG00000000530	-1.01402268052356	0.0345156234121006	TRUE	1.03096581104337	0.00514281795264475	TRUE	0.947338334663898	0.0650299675397492	FALSE	1.02184318118855	0.0167751106175094	TRUE	Acvrl1
ENSMUSG00000000531	0.442947995128391	0.143459195414344	FALSE	0.276878413111731	0.587678171898353	FALSE	0.0361392293525475	0.980364124794178	FALSE	-0.0572972533500891	0.949634005169139	FALSE	Grasp
ENSMUSG00000000532	0.403374994168833	0.0172506462746642	FALSE	0.14686335859285	0.450744091511998	FALSE	0.18069176550382	0.475093487623243	FALSE	0.156096662231843	0.439524509755314	FALSE	Acvr1b
ENSMUSG00000000538	-0.237073935841791	0.169301033108622	FALSE	0.109378957404656	0.522386038093562	FALSE	0.151170004465519	0.487174377374142	FALSE	0.204055791633863	0.192866833899391	FALSE	Tom1l2
ENSMUSG00000000544	-3.6640773477831	0.00219030161625361	TRUE	-0.29792123823405	0.897708092173121	FALSE	-0.354440035930644	0.930964761590399	FALSE	-0.206694458117175	0.937388498433418	FALSE	Gpa33
ENSMUSG00000000552	-0.81594864081859	1.04114754620624e-24	FALSE	-0.196764584689847	0.0455307943908489	FALSE	-0.227911776582431	0.034879479284234	FALSE	-0.205905457710688	0.102475797941811	FALSE	Zfp385a
ENSMUSG00000000555	0.264866390343312	0.0216097287610756	FALSE	0.295149965119383	0.0106012082773947	FALSE	0.249306884439132	0.102664094586016	FALSE	0.243257616074387	0.102055249810132	FALSE	Itga5
ENSMUSG00000000560	NA	NA	FALSE	NA	NA	FALSE	NA	NA	FALSE	NA	NA	FALSE	Gabra2
ENSMUSG00000000561	0.0717389297838531	0.481350501246704	FALSE	-0.11985003931444	0.214412340168561	FALSE	-0.121823893806738	0.42790216170177	FALSE	-0.107550686467711	0.434839106542905	FALSE	Wdr77
ENSMUSG00000000562	NA	NA	FALSE	NA	NA	FALSE	NA	NA	FALSE	NA	NA	FALSE	Adora3
ENSMUSG00000000563	0.0399399446910846	0.796077984941522	FALSE	-0.108373422066882	0.202603112169914	FALSE	-0.107206215539144	0.44131309186389	FALSE	-0.0543480198129899	0.714744309742241	FALSE	Atp5pb
ENSMUSG00000000567	1.40515613582931	3.3403442519424e-28	TRUE	-0.493950826464584	0.0284571592430104	FALSE	-0.348548529697264	0.586248657112968	FALSE	-0.477915971097653	0.164689257001092	FALSE	Sox9
ENSMUSG00000000568	-0.0744034199237254	0.526247870155426	FALSE	-0.0881790997481287	0.46007907603391	FALSE	-0.071208496825499	0.723860797892303	FALSE	-0.133848678217815	0.233706048028421	FALSE	Hnrnpd
ENSMUSG00000000579	0.243227671687162	0.789553741190993	FALSE	0.444638085060619	0.5753814581977	FALSE	0.173779964686954	0.935842913824062	FALSE	0.43758484961303	0.607960309237225	FALSE	Dynlt1c
ENSMUSG00000000581	0.0519192679783122	0.812677328360907	FALSE	-0.0378144708340155	0.897352402741735	FALSE	-0.00316421727282772	0.997642974654978	FALSE	-0.0255695641602794	0.942367967496168	FALSE	C1d
ENSMUSG00000000594	0.411953592799434	0.157083563251912	FALSE	0.42811763675767	0.266796930986208	FALSE	0.519459575798407	0.206801696236529	FALSE	0.468557937502248	0.192859676391931	FALSE	Gm2a
ENSMUSG00000000600	0.0828317711851132	0.557241218253531	FALSE	0.0369626718110838	0.856922576788553	FALSE	-0.0128063413858928	0.979868752224743	FALSE	-0.0596326231987746	0.775067304238802	FALSE	Krit1
ENSMUSG00000000605	-0.187522910147629	0.258034838235044	FALSE	-0.114997525621027	0.597184425119104	FALSE	-0.182210141475565	0.467873993483126	FALSE	-0.114937994479766	0.633994802675133	FALSE	Clcn4
ENSMUSG00000000606	NA	NA	FALSE	NA	NA	FALSE	NA	NA	FALSE	NA	NA	FALSE	Vmn2r88
ENSMUSG00000000617	-1.95581025075635	0.0230215737107407	TRUE	1.06161505877875	0.0913674706383409	FALSE	1.06583700349065	0.218352964990293	FALSE	0.861451049067888	0.246290744725724	FALSE	Grm6
ENSMUSG00000000627	0.33174757423427	0.694724124614325	FALSE	-0.20518033989999	0.849875894214729	FALSE	-0.175676147341202	0.926092872409278	FALSE	-0.159325466065766	0.901220498162769	FALSE	Sema4f
ENSMUSG00000000628	0.255262374020628	0.0586378974884268	FALSE	0.388722870264105	0.0369962640478008	FALSE	0.448436408085144	0.000836062235324056	FALSE	0.364438026279546	0.00104509643868599	FALSE	Hk2
ENSMUSG00000000631	-0.446146363238752	2.03390349978104e-05	FALSE	-0.00137829993901076	0.99680064116297	FALSE	-0.0319652140956891	0.954524394859477	FALSE	-0.0742114965549661	0.722656196362324	FALSE	Myo18a
ENSMUSG00000000632	4.42088207949784	0.00570608629891804	TRUE	0.508183003673348	NA	FALSE	1.86271691391133	NA	FALSE	2.08012233671121	NA	FALSE	Sez6
ENSMUSG00000000673	NA	NA	FALSE	NA	NA	FALSE	NA	NA	FALSE	2.70268691570838	NA	FALSE	Haao
ENSMUSG00000000682	0.796973843562964	NA	FALSE	NA	NA	FALSE	NA	NA	FALSE	-0.113056296085988	NA	FALSE	Cd52
ENSMUSG00000000686	-1.21841666621267	0.000377479298364373	TRUE	-1.13131938082199	0.00326080934490189	TRUE	-1.20289911264112	0.00580739893665386	TRUE	-0.984162630265731	0.0221265803775765	FALSE	Abhd15
ENSMUSG00000000690	-2.00532942860506	9.29676441059897e-09	TRUE	-0.500536364642375	0.150991412287409	FALSE	-0.543446369641203	0.735026942099991	FALSE	-0.673797022783388	0.118747996310069	FALSE	Hoxb6
ENSMUSG00000000693	0.106992918524043	0.87281978717644	FALSE	0.308719427697604	0.595922991088338	FALSE	0.266746279269221	0.77742165378405	FALSE	0.235349960705762	0.731619408380461	FALSE	Loxl3
ENSMUSG00000000701	NA	NA	FALSE	NA	NA	FALSE	NA	NA	FALSE	NA	NA	FALSE	Tcl1b5
ENSMUSG00000000706	0.958403828378298	NA	FALSE	-1.15431147004551	NA	FALSE	-1.07847897636079	NA	FALSE	0.195266649116755	NA	FALSE	Btn1a1
ENSMUSG00000000708	-1.38960754570504	8.11372188636798e-09	TRUE	-0.176120845832756	0.703482584013409	FALSE	-0.257402533546765	0.668127331448551	FALSE	-0.306764823890455	0.420348124675406	FALSE	Kat2b
ENSMUSG00000000711	-0.00389731424727192	0.987617680421289	FALSE	0.0394051795076389	0.848154854009511	FALSE	0.00775314172046742	0.99209079175588	FALSE	0.0204749405985156	0.946409637380678	FALSE	Rab5b
ENSMUSG00000000724	NA	NA	FALSE	NA	NA	FALSE	NA	NA	FALSE	NA	NA	FALSE	Cryba1
ENSMUSG00000000730	-4.2990305150633	1.83656258994927e-05	TRUE	-0.72280850086562	0.618341569704334	FALSE	-1.14456491597503	0.426493837676888	FALSE	-0.744468062352608	0.583915442743964	FALSE	Dnmt3l
ENSMUSG00000000731	-3.61857356595648	0.224054714743091	FALSE	0.755531934710165	NA	FALSE	1.00832055572584	NA	FALSE	0.32866843145565	NA	FALSE	Aire
ENSMUSG00000000732	0.361047269805385	0.596422880035271	FALSE	0.622213391548469	0.262130829348584	FALSE	0.114660050020715	0.959568492157514	FALSE	0.231109382576556	0.815740812337706	FALSE	Icosl
ENSMUSG00000000738	0.0917371763312205	0.449529710054234	FALSE	-0.112115276862342	0.41053517757497	FALSE	-0.0264513215043411	0.958960270626788	FALSE	-0.0110120530223168	0.970736030321169	FALSE	Spg7
ENSMUSG00000000739	1.8961732561693	0.0577346891266957	FALSE	0.90985388431396	NA	FALSE	0.779557083766621	NA	FALSE	1.01618405806669	NA	FALSE	Sult5a1
ENSMUSG00000000740	-0.0659130930987087	0.522603166952925	FALSE	-0.0572756519673181	0.649511370971396	FALSE	0.0327272898089112	0.905953254932466	FALSE	0.0099135019033871	0.964506714278654	FALSE	Rpl13
ENSMUSG00000000743	-0.106303609652688	0.340753638105485	FALSE	-0.106021094406811	0.431088606714078	FALSE	-0.124811965467413	0.484100893824903	FALSE	-0.114874813443942	0.418061012800635	FALSE	Chmp1a
ENSMUSG00000000751	0.011355130099947	0.954177817608014	FALSE	-0.0842581623711552	0.451755933436871	FALSE	-0.0751514028256004	0.665580116450084	FALSE	-0.0799474796483785	0.524912867109654	FALSE	Rpa1
ENSMUSG00000000753	-1.78616490775386	6.06069109213302e-46	TRUE	-0.146547858352197	0.493673500717088	FALSE	0.0839043777618559	0.861933823050297	FALSE	0.263497934823292	0.0992033758938272	FALSE	Serpinf1
ENSMUSG00000000759	-0.175652721486034	0.0872341952406961	FALSE	-0.0956073407661788	0.445671441730618	FALSE	-0.111574634879768	0.576637913349924	FALSE	-0.0767941146124286	0.717775110662858	FALSE	Tubgcp3
ENSMUSG00000000766	-1.78384687563807	NA	FALSE	-1.76308212349708	NA	FALSE	-1.81318082777017	NA	FALSE	-1.84155402978409	NA	FALSE	Oprm1
ENSMUSG00000000776	0.0843741025739395	0.600341404896568	FALSE	-0.122156684160637	0.46790590602516	FALSE	-0.147971420006048	0.643540042145378	FALSE	-0.221551970780567	0.295972780072408	FALSE	Polr3d
ENSMUSG00000000782	0.228144973213474	0.129395052699197	FALSE	0.0437963913760051	0.852250676999978	FALSE	-0.121691921839448	0.66856957580856	FALSE	-0.138677363551199	0.420412370712894	FALSE	Tcf7
ENSMUSG00000000787	-0.0200524164532854	0.893251891950203	FALSE	-0.104378686279667	0.468974483874105	FALSE	-0.0399792380118717	0.875900394386064	FALSE	-0.136998875277387	0.14645381105016	FALSE	Ddx3x
ENSMUSG00000000791	1.57872335437677	0.221392783971146	FALSE	0.572207006244466	NA	FALSE	1.02070707798631	NA	FALSE	1.24048402209255	NA	FALSE	Il12rb1
ENSMUSG00000000792	1.72903027995622	0.00149404873480109	TRUE	-0.326250302758283	NA	FALSE	-0.861455358485028	NA	FALSE	0.273322329115513	NA	FALSE	Slc5a5
ENSMUSG00000000794	0.899553310147977	9.17436176298747e-05	FALSE	0.242347541144001	0.694436330705198	FALSE	0.0864830798881874	0.955425407680004	FALSE	-0.0646706289472184	0.946409637380678	FALSE	Kcnn3
ENSMUSG00000000804	0.254399105007147	0.0741964271717438	FALSE	0.0796494709612186	0.69831572098876	FALSE	0.104411360812435	0.706633014293572	FALSE	0.169691320726153	0.26877577981127	FALSE	Usp32
ENSMUSG00000000805	2.68337544855578	2.86045634223578e-26	TRUE	0.525295497213286	0.269317788990042	FALSE	0.8667691060286	0.0174791137998022	FALSE	0.877301889603275	0.0141480151003373	FALSE	Car4
ENSMUSG00000000811	-0.331279206737878	0.0996910993675496	FALSE	-0.0157884777653678	0.963973953557903	FALSE	-0.0501923887828427	0.940521163326346	FALSE	-0.0862406319483845	0.823643667725398	FALSE	Txnrd3
ENSMUSG00000000817	1.59969056953943	NA	FALSE	0.152329360076386	NA	FALSE	0.595202575499178	NA	FALSE	-1.85019820113627	NA	FALSE	Fasl
ENSMUSG00000000823	0.273726513359705	0.00142723735109656	FALSE	-0.0653254797833606	0.742321754234569	FALSE	-0.05273867696873	0.883515897250614	FALSE	-0.103049719530004	0.511092769588034	FALSE	Zfp512b
ENSMUSG00000000826	-0.0175611577747865	0.902772400561505	FALSE	0.129094916606144	0.180827501545413	FALSE	0.135985482183008	0.356839211291841	FALSE	0.168336840046983	0.0611053724009318	FALSE	Dnajc5
ENSMUSG00000000827	0.0091769683035475	0.962773322714028	FALSE	0.0390197041239639	0.822073144898366	FALSE	0.0350972112876793	0.920000295353095	FALSE	0.00613301348416203	0.982392204899958	FALSE	Tpd52l2
ENSMUSG00000000838	0.100223576452463	0.509423032294854	FALSE	-0.0571033460828396	0.771434298970785	FALSE	-0.0718998103588929	0.830151788458683	FALSE	-0.217330887295129	0.118747996310069	FALSE	Fmr1
ENSMUSG00000000861	1.10217612022768	0.0662506533420447	FALSE	-0.0670239305652461	0.97393461581278	FALSE	0.345839310629591	0.885268643592545	FALSE	0.107207416886227	0.953546790883217	FALSE	Bcl11a
ENSMUSG00000000869	NA	NA	FALSE	NA	NA	FALSE	NA	NA	FALSE	NA	NA	FALSE	Il4
ENSMUSG00000000876	0.0326093082871194	0.946470311427236	FALSE	0.303953715633073	0.320013594923907	FALSE	0.113528993739075	0.893474787639856	FALSE	0.181963475544919	0.70932335287244	FALSE	Pxmp4
ENSMUSG00000000881	0.494385334503192	1.41119676068355e-09	FALSE	-0.105911281072372	0.498424799921637	FALSE	-0.0837116505111284	0.779390552660962	FALSE	-0.083946336585789	0.725432368792735	FALSE	Dlg3
ENSMUSG00000000884	0.251472986931722	0.348641743389381	FALSE	0.13658921074718	0.76256953583656	FALSE	0.156805615686679	0.814610434829353	FALSE	0.109448307962191	0.818296517413142	FALSE	Gnb1l
ENSMUSG00000000889	0.0471937227330544	NA	FALSE	-1.3931589468931	NA	FALSE	0.784825623551813	NA	FALSE	-1.47380992044444	NA	FALSE	Dbh
ENSMUSG00000000901	-0.299654466287498	0.058820673765543	FALSE	0.194071999379478	0.340817087413282	FALSE	0.146529280361898	0.66673613592011	FALSE	0.251278422405413	0.227177190281025	FALSE	Mmp11
ENSMUSG00000000902	-0.0789258594317985	0.48841906674978	FALSE	0.0631334699310526	0.644088094064374	FALSE	0.0427686392762388	0.888060945488644	FALSE	0.0474720329955555	0.773688174551629	FALSE	Smarcb1
ENSMUSG00000000903	1.43721047027912	0.384570754130209	FALSE	0.350101292928094	NA	FALSE	-1.4353902880729	NA	FALSE	-0.721187600486016	NA	FALSE	Vpreb3
ENSMUSG00000000915	-0.0365416209292904	0.911813451930942	FALSE	0.296330257235557	0.0754698990652594	FALSE	0.116769494424048	0.783639357179652	FALSE	0.0380883462223019	0.927396490412261	FALSE	Hip1r
ENSMUSG00000000916	-0.135880626029425	0.400828992510027	FALSE	0.0818507636525279	0.719924004156734	FALSE	-0.0605372920967453	0.89985712089034	FALSE	-0.0563675565825992	0.863379314392095	FALSE	Nsun5
ENSMUSG00000000934	0.218669482532345	0.679374464497633	FALSE	0.500735689683413	0.284551746053984	FALSE	0.61963474182704	0.186527247821934	FALSE	0.720337697407993	0.066795281442322	FALSE	Top1mt
ENSMUSG00000000938	-6.7848304549528	3.21790045872188e-06	TRUE	-0.972402336363288	0.291489331906844	FALSE	-0.763365365626145	0.662079269684929	FALSE	-0.6349565060334	0.650173723947475	FALSE	Hoxa10
ENSMUSG00000000942	-1.65187196852487	6.58332539873625e-09	TRUE	-0.237486299710125	0.438423679102478	FALSE	-0.344060206866502	0.460523741981474	FALSE	-0.17507559537928	0.669222890996338	FALSE	Hoxa4
ENSMUSG00000000957	1.33562364651379	1.31601998200937e-31	TRUE	0.798202389214407	6.24474401301202e-12	FALSE	0.832264599969858	3.16546535054847e-11	FALSE	0.983323290393584	2.22705712902824e-17	FALSE	Mmp14
ENSMUSG00000000958	1.54560394524984	0.011620878332604	TRUE	0.145570182476572	0.932267691330121	FALSE	0.367349909180473	0.866534688604488	FALSE	0.567902225253117	0.299291222369186	FALSE	Slc7a7
ENSMUSG00000000959	-0.00728890585009576	0.968564976201285	FALSE	0.0852295788771101	0.510846092650227	FALSE	0.0217191328975126	0.962902612284231	FALSE	0.145359373112361	0.260266042046366	FALSE	Oxa1l
ENSMUSG00000000976	-0.0488769981214108	0.770537394535914	FALSE	0.0735639732710787	0.634259059873264	FALSE	0.00580667982892402	0.992979074452174	FALSE	0.032612150331992	0.892317515906189	FALSE	Heatr6
ENSMUSG00000000982	NA	NA	FALSE	NA	NA	FALSE	NA	NA	FALSE	NA	NA	FALSE	Ccl3
ENSMUSG00000000983	NA	NA	FALSE	NA	NA	FALSE	NA	NA	FALSE	NA	NA	FALSE	Wfdc18
ENSMUSG00000001014	1.54020941933955	0.399171672654334	FALSE	-0.464896096577354	NA	FALSE	-0.08338178574292	NA	FALSE	0.323852263660609	NA	FALSE	Icam4
ENSMUSG00000001016	-0.00672101350874794	0.967639934463189	FALSE	-0.0682025660537207	0.510955510010615	FALSE	-0.0468762286015009	0.848755651925637	FALSE	-0.0586517741704458	0.653096478647058	FALSE	Ilf2
ENSMUSG00000001017	-0.109548979709666	0.202712002901723	FALSE	-0.080246271854201	0.466353568597415	FALSE	-0.0906065780875142	0.558044242608978	FALSE	-0.125305885627632	0.245421940381496	FALSE	Chtop
ENSMUSG00000001018	-0.0749952705591242	0.768283598662919	FALSE	-0.149960593800894	0.473179693629579	FALSE	-0.0542571215756392	0.92611824907107	FALSE	0.023069545579056	0.954687060379763	FALSE	Snapin
ENSMUSG00000001020	2.36610202907293	NA	FALSE	NA	NA	FALSE	NA	NA	FALSE	NA	NA	FALSE	S100a4
ENSMUSG00000001021	2.63407897799776	0.00283906891434172	TRUE	-0.302995877849142	NA	FALSE	-0.400646971985921	NA	FALSE	-0.331005245245253	NA	FALSE	S100a3
ENSMUSG00000001023	NA	NA	FALSE	NA	NA	FALSE	NA	NA	FALSE	-0.113056296085988	NA	FALSE	S100a5
ENSMUSG00000001025	0.993873901522792	0.424484230651405	FALSE	0.279346880149798	NA	FALSE	1.48960936497225	NA	FALSE	1.64007901290077	NA	FALSE	S100a6
ENSMUSG00000001027	5.11155907474817	1.01839961141596e-19	TRUE	-1.22910129258118	NA	FALSE	-0.214080412457768	NA	FALSE	-0.240363055148711	NA	FALSE	Scn4a
ENSMUSG00000001029	-6.57914529438874	2.26814395723436e-05	TRUE	0.282476626907763	NA	FALSE	0.554383322078328	0.745317523623503	FALSE	0.76667748641055	0.392250056000968	FALSE	Icam2
ENSMUSG00000001034	0.216314877102283	0.0102758855807156	FALSE	0.0713375981658259	0.63320265121932	FALSE	0.169665523188495	0.207401703906951	FALSE	0.172051531125774	0.144764961207752	FALSE	Mapk7
ENSMUSG00000001036	0.254966865037223	0.00801134189268165	FALSE	0.121378070742906	0.378119292840367	FALSE	0.042905523532196	0.909897257564188	FALSE	0.0323466335032418	0.901396114869863	FALSE	Epn2
ENSMUSG00000001039	0.0883606511829595	0.666426005865623	FALSE	0.00802999446117977	0.985688704625452	FALSE	0.0314662399591588	0.962902612284231	FALSE	0.0542664692296125	0.871861130295346	FALSE	B9d1
ENSMUSG00000001052	-0.0563343377376451	0.696033219259729	FALSE	0.244781807804419	0.0019463711914759	FALSE	0.0928396287546493	0.646127289613572	FALSE	0.164587947374184	0.233706048028421	FALSE	Sec24b
ENSMUSG00000001053	-0.208607058732155	0.411337253368306	FALSE	0.142501844206456	0.693726902473066	FALSE	0.0102147824709325	0.9936055407518	FALSE	-0.00607897231048691	0.993041321100717	FALSE	N4bp3
ENSMUSG00000001054	-0.335675577816472	0.062479838371125	FALSE	-0.0352475441310147	0.932968178614318	FALSE	-0.0117546072427873	0.990281360770014	FALSE	0.0471008439716238	0.914549007419939	FALSE	Rmnd5b
ENSMUSG00000001056	-0.155366941795096	0.206604226099911	FALSE	-0.0407913936440962	0.808740960077193	FALSE	-0.0503290983517083	0.900206705216706	FALSE	-0.05364300585343	0.8546067447659	FALSE	Nhp2
ENSMUSG00000001062	-0.282976795761347	0.227924711480921	FALSE	0.0347344295108959	0.906972657905219	FALSE	0.106631725005067	0.796838346958101	FALSE	0.150180133579386	0.56429648851801	FALSE	Vps9d1
ENSMUSG00000001065	-0.164471764891459	0.506358474086678	FALSE	0.0503413228556344	0.872929763926377	FALSE	-0.132355978926451	0.751531633626643	FALSE	-0.0883479171366115	0.781179908069476	FALSE	Zfp276
ENSMUSG00000001076	0.59755036890668	0.764796329867636	FALSE	0.303859132624601	NA	FALSE	0.49142986694688	NA	FALSE	0.432839736154198	NA	FALSE	C1ql4
ENSMUSG00000001082	0.51083381225602	6.61879812413969e-07	FALSE	0.276562673145693	0.0324121772423091	FALSE	0.219976465372997	0.242943039805415	FALSE	0.273998651998894	0.0599790189386581	FALSE	Mfsd10
ENSMUSG00000001089	-0.0621631271325346	0.657357257750358	FALSE	0.102255440367402	0.473382111443509	FALSE	0.0193955153258638	0.972823109950697	FALSE	0.000414861384204961	0.999843880809749	FALSE	Luzp1
ENSMUSG00000001095	NA	NA	FALSE	NA	NA	FALSE	NA	NA	FALSE	NA	NA	FALSE	Slc13a2
ENSMUSG00000001098	0.162577846856003	0.137649870279683	FALSE	0.17857752942056	0.135297646423318	FALSE	0.145995658192624	0.426673753825113	FALSE	0.0740634850786911	0.746338792393996	FALSE	Kctd10
ENSMUSG00000001100	0.124672401572806	0.265961714423904	FALSE	-0.144445579333624	0.154465712674007	FALSE	-0.0648196514921496	0.796017019268927	FALSE	-0.0271868098577262	0.916256709396382	FALSE	Poldip2
ENSMUSG00000001103	-0.0562208151445885	NA	FALSE	NA	NA	FALSE	0.793446364990607	NA	FALSE	NA	NA	FALSE	Sebox
ENSMUSG00000001105	-0.00923238379688876	0.975775731936142	FALSE	-0.00717828445320047	0.984772289863231	FALSE	-0.114883401825451	0.802953435943849	FALSE	-0.073890251272756	0.815946731580334	FALSE	Ift20
ENSMUSG00000001119	2.43429193807597	6.08826434334093e-09	TRUE	1.40960566472453	0.028384344485874	TRUE	1.90850433558284	0.00157107807326654	TRUE	1.79411794497024	0.00188125912774603	TRUE	Col6a1
ENSMUSG00000001120	0.013398498920335	0.969573299475843	FALSE	0.123251579491027	0.593287604328393	FALSE	0.0989661461020383	0.815693853446327	FALSE	0.152383622862426	0.509805103678699	FALSE	Pcbp3
ENSMUSG00000001123	1.90616480701127	0.0151806333550696	TRUE	-0.42685211173455	NA	FALSE	0.285727432070368	NA	FALSE	0.0827014198426859	NA	FALSE	Lgals9
ENSMUSG00000001127	0.0804036681003876	0.689176763639354	FALSE	-0.0390958461810873	0.848154854009511	FALSE	0.0397180054070512	0.934808602060585	FALSE	0.03369051708455	0.907078933109371	FALSE	Araf
ENSMUSG00000001128	0.0451753709109703	0.923513539879567	FALSE	-0.21759266287161	0.507505195755968	FALSE	-0.0398421502153895	0.972023271210208	FALSE	-0.0624227703006463	0.908517335578567	FALSE	Cfp
ENSMUSG00000001131	0.244449708847689	0.736131511456016	FALSE	0.784020641525117	0.120632383284272	FALSE	0.490165757274632	0.647478253859291	FALSE	0.950478867596404	0.0299712377815188	FALSE	Timp1
ENSMUSG00000001134	-0.101489261611547	0.762587014281712	FALSE	-0.0123497017846552	0.979201863669672	FALSE	-0.04090042428377	0.962902612284231	FALSE	0.0546741240087053	0.90792633408773	FALSE	Uxt
ENSMUSG00000001138	-0.031142685339632	0.913277958453066	FALSE	-0.0643881497622746	0.788423044270826	FALSE	0.0251476572111217	0.970025585559118	FALSE	-0.067224000007034	0.810552271189709	FALSE	Cnnm3
ENSMUSG00000001143	0.00294190592458075	0.99109294619549	FALSE	0.0319081266762076	0.888037901979958	FALSE	0.0524712955601517	0.909780563588611	FALSE	0.043533120030876	0.86643878679498	FALSE	Lman2l
ENSMUSG00000001150	-0.157826713737564	0.115090943738545	FALSE	-0.0934112306166269	0.487527603474215	FALSE	-0.0546778384279199	0.887182427923964	FALSE	-0.0416015157865937	0.856689473867162	FALSE	Mcm3ap
ENSMUSG00000001151	-0.128067802762321	0.2821760111524	FALSE	-0.0615178653091153	0.731614824664738	FALSE	-0.020463174363492	0.974434816717659	FALSE	-0.0251601627190842	0.93656454624841	FALSE	Pcnt
ENSMUSG00000001155	2.66261846725552	NA	FALSE	1.82429325020414	NA	FALSE	NA	NA	FALSE	NA	NA	FALSE	Ftcd
ENSMUSG00000001156	-0.268051705353618	0.205526006479917	FALSE	-0.231914424225486	0.357272819779497	FALSE	-0.228161925564139	0.542181797562177	FALSE	-0.171986129657194	0.6145829258182	FALSE	Mxd1
ENSMUSG00000001157	-0.0376483736246709	0.850314686946048	FALSE	-0.0520330047410558	0.810680868020482	FALSE	-0.070550556201871	0.84431007082639	FALSE	-0.128718299977552	0.48881568768055	FALSE	Gmcl1
ENSMUSG00000001158	0.0873772350354648	0.591411874026159	FALSE	0.0171732306354598	0.945247162805547	FALSE	0.0290921112765835	0.954757075213546	FALSE	-0.045792758417963	0.852633732799761	FALSE	Snrnp27
ENSMUSG00000001166	-0.265347920574673	0.910069757944512	FALSE	-0.599065003978269	NA	FALSE	0.267964351608553	NA	FALSE	0.00192709283985416	NA	FALSE	Oas1c
ENSMUSG00000001168	NA	NA	FALSE	NA	NA	FALSE	NA	NA	FALSE	NA	NA	FALSE	Oas1h
ENSMUSG00000001173	0.342927346267497	0.000738071445860395	FALSE	0.0244133651292021	0.92118530945636	FALSE	-0.000896534538276505	0.998574133439639	FALSE	0.0898861483866544	0.689187326464165	FALSE	Ocrl
ENSMUSG00000001175	-0.179904044320143	0.00707863509710227	FALSE	-0.0983339424578642	0.34920642549225	FALSE	-0.0419104448656676	0.876930233844295	FALSE	-0.0618253358629808	0.670287591143227	FALSE	Calm1
ENSMUSG00000001211	-0.13295315607431	0.277427530779162	FALSE	0.0406373259805939	0.83949443204057	FALSE	-0.0589295584864961	0.864747375834528	FALSE	-0.0276102746783834	0.927163413820755	FALSE	Agpat3
ENSMUSG00000001225	NA	NA	FALSE	NA	NA	FALSE	NA	NA	FALSE	NA	NA	FALSE	Slc26a3
ENSMUSG00000001227	0.291010257092201	0.737357610982687	FALSE	0.130496091237993	0.896224008796056	FALSE	0.204429738462999	0.903614376955413	FALSE	0.31029595638308	0.754906126027223	FALSE	Sema6b
ENSMUSG00000001228	-0.0718673129829692	0.616568830580368	FALSE	0.0341199134814984	0.806370548085515	FALSE	-0.00425505616828163	0.993148596693876	FALSE	0.00237031615912922	0.992461848747846	FALSE	Uhrf1
ENSMUSG00000001229	0.114338988286564	0.237766464784757	FALSE	0.133385140570662	0.229827290412732	FALSE	0.0628025240971983	0.861207103373418	FALSE	0.0521805233846791	0.778345921967068	FALSE	Dpp9
ENSMUSG00000001240	0.0653056854767663	0.865327909973432	FALSE	0.288640922611121	0.341801533718013	FALSE	0.312246971114817	0.613162226438487	FALSE	0.580342276390974	0.0622815061313983	FALSE	Ramp2
ENSMUSG00000001247	0.710355203876077	2.90275884425989e-22	FALSE	0.0153304222576043	0.947123012844738	FALSE	-0.0675074264583737	0.868080095227072	FALSE	-0.0242413636120564	0.944612867342075	FALSE	Lsr
ENSMUSG00000001248	-0.0964207215121053	0.705368387397941	FALSE	0.150473063866319	0.609775365854694	FALSE	0.205703252412992	0.660691286369329	FALSE	0.16939299452056	0.549116058455657	FALSE	Gramd1a
ENSMUSG00000001249	1.84689128267259	0.00160448619834743	TRUE	0.133551190607238	NA	FALSE	0.733507205508312	0.682751716519954	FALSE	0.681008370918234	NA	FALSE	Hpn
ENSMUSG00000001260	6.0055818135637	0.00126197459487942	TRUE	3.21195399922473	NA	FALSE	NA	NA	FALSE	NA	NA	FALSE	Gabrg1
ENSMUSG00000001270	-0.597168457405395	0.0291860874645943	FALSE	-0.154725914751209	0.769502065591835	FALSE	-0.154766869777824	0.865722564228267	FALSE	-0.114307292547667	0.846981019734286	FALSE	Ckb
ENSMUSG00000001280	0.163817416956383	0.0561983939584518	FALSE	0.14981674370208	0.195481685523055	FALSE	0.124339034831576	0.457532516543569	FALSE	0.133161884682268	0.279885275753046	FALSE	Sp1
ENSMUSG00000001281	2.81380613534564	8.63758193782863e-07	TRUE	0.814481149228168	NA	FALSE	0.147902319054433	NA	FALSE	0.930707463877885	NA	FALSE	Itgb7
ENSMUSG00000001285	-0.168189537567195	0.116914634415551	FALSE	0.0295395240911881	0.891663478357174	FALSE	-0.105275195273683	0.764708072345363	FALSE	-0.0277349277240473	0.926069094371452	FALSE	Myg1
ENSMUSG00000001288	-0.585051439192911	6.23907460550714e-05	FALSE	-0.257507258687678	0.280443634894849	FALSE	-0.263695556500038	0.388692575928028	FALSE	-0.410963309069856	0.0527646401885266	FALSE	Rarg
ENSMUSG00000001289	-0.078602975994227	0.585963211197407	FALSE	-0.0239219796983279	0.903317310311997	FALSE	0.018535061688015	0.969396851704322	FALSE	0.113409089801338	0.432419590212767	FALSE	Pfdn5
ENSMUSG00000001300	0.604874993137579	7.80901112104606e-10	FALSE	-0.0610533328731555	0.790523063876702	FALSE	-0.000552388329195918	0.998718935609724	FALSE	-0.0203823501584885	0.954666904962523	FALSE	Efnb2
ENSMUSG00000001305	0.0467886757040657	0.809703897945641	FALSE	0.022637050621359	0.931341619397931	FALSE	-0.0169060786701688	0.979868752224743	FALSE	-0.183879856643368	0.337878467883006	FALSE	Rrp15
ENSMUSG00000001313	-0.234495143926996	0.340781962861133	FALSE	-0.167204104227822	0.626847092695888	FALSE	-0.12629612253734	0.837035908942667	FALSE	-0.180243921649027	0.624092066490228	FALSE	Rnd2
ENSMUSG00000001323	-0.217653148869433	0.339891878696635	FALSE	0.231385009043497	0.347778963717675	FALSE	0.224435169975015	0.612591427479795	FALSE	0.38713286010733	0.14385275926366	FALSE	Srr
ENSMUSG00000001333	0.716060764198688	0.772097330890472	FALSE	0.287530419228292	NA	FALSE	0.716260738956063	NA	FALSE	0.101368226429912	NA	FALSE	Sync
ENSMUSG00000001334	0.395026764019897	0.505086859318783	FALSE	-0.223351475262942	0.757269279258586	FALSE	-0.475957243349395	0.558044242608978	FALSE	-0.441309792561007	0.492146921692049	FALSE	Fndc5
ENSMUSG00000001348	1.60803053985519	0.134994459564649	FALSE	-0.670810198698999	NA	FALSE	-0.487363320191904	NA	FALSE	0.81437394467337	NA	FALSE	Acp5
ENSMUSG00000001349	0.650080193693687	0.806068636990615	FALSE	0.822766838438883	NA	FALSE	0.540945287760402	NA	FALSE	0.0486403386208581	NA	FALSE	Cnn1
ENSMUSG00000001366	0.164741762840683	0.410113541138016	FALSE	-0.0611703895256268	0.856450255256539	FALSE	-0.0877303243572827	0.89344343469687	FALSE	-0.109762500674298	0.734259082757535	FALSE	Fbxo9
ENSMUSG00000001376	0.142995706072851	0.2821760111524	FALSE	-0.125727375483097	0.466353568597415	FALSE	-0.0499464739472505	0.908051146909589	FALSE	-0.170313307323006	0.34408935515803	FALSE	Vps50
ENSMUSG00000001380	-0.0206727498882041	0.917630281166439	FALSE	-0.058395242696444	0.694436330705198	FALSE	-0.0486103765146971	0.896855543426641	FALSE	-0.0760250183283214	0.711858982147455	FALSE	Hars
ENSMUSG00000001383	0.0590252711007585	0.645765585129769	FALSE	-0.0422939748564741	0.786393668374177	FALSE	-0.041947035259425	0.887463929076976	FALSE	-0.0712737719182341	0.633214454340679	FALSE	Zmat2
ENSMUSG00000001403	-0.113531225588572	0.242419128458123	FALSE	-0.206344088437041	0.014931813672618	FALSE	-0.124927616025442	0.449320159716516	FALSE	-0.108794013852531	0.507367173763564	FALSE	Ube2c
ENSMUSG00000001415	-0.0610024636383161	0.630556586291309	FALSE	0.100498325749326	0.30771421543785	FALSE	-0.0573949305699068	0.877797052665216	FALSE	-0.0898100307333433	0.590009540530084	FALSE	Smg5
ENSMUSG00000001416	-0.0290009732472636	0.862246318844141	FALSE	-0.0707817030138292	0.494591249903353	FALSE	-0.0874945956334493	0.69613932004661	FALSE	-0.0775963105973178	0.564919096138281	FALSE	Cct3
ENSMUSG00000001418	0.00930312933669663	0.97456888993635	FALSE	-0.075714720371987	0.771434298970785	FALSE	-0.0292207445762447	0.971219191268613	FALSE	0.102580262664483	0.698020458847258	FALSE	Glmp
ENSMUSG00000001419	0.396040318757373	0.0107452775376471	FALSE	0.310151452093936	0.0463151331790335	FALSE	0.244141365767484	0.273311222177829	FALSE	0.22444960187363	0.321675333352691	FALSE	Mef2d
ENSMUSG00000001420	0.231745497321821	0.638987600409454	FALSE	-0.222068321775358	0.746731201520675	FALSE	-0.168539838542616	0.896285839243206	FALSE	-0.061652377592876	0.952513309850159	FALSE	Tmem79
ENSMUSG00000001424	0.104238754591891	0.240721927456976	FALSE	-0.234114365658742	0.000558858984382913	FALSE	-0.0819213829001977	0.614704105084119	FALSE	-0.0990392818932114	0.375997377383743	FALSE	Snd1
ENSMUSG00000001435	-0.457217981882267	1.17388021702007e-05	FALSE	-0.343360820570476	0.00226592081029894	FALSE	-0.0787022977664387	0.813564906088555	FALSE	-0.0674032429682036	0.735153854350538	FALSE	Col18a1
ENSMUSG00000001436	0.606125828134195	4.85251979254943e-11	FALSE	0.0547099856780349	0.816191939305328	FALSE	0.0104823199930999	0.989321142480965	FALSE	0.0247753900604996	0.942070286826651	FALSE	Slc19a1
ENSMUSG00000001440	-0.0642190251105338	0.485200490805328	FALSE	-0.0312215785924713	0.775211859426677	FALSE	-0.0420903057702181	0.866951030023179	FALSE	-0.0552324664626394	0.703581331446031	FALSE	Kpnb1
ENSMUSG00000001441	-0.146967335382896	0.442152152729786	FALSE	0.121363217615923	0.382037654106652	FALSE	0.216626879946981	0.0533144072788377	FALSE	0.164911107888176	0.224479741745289	FALSE	Npepps
ENSMUSG00000001444	-0.417896424361071	NA	FALSE	-0.922187278585648	NA	FALSE	-0.367139717885148	NA	FALSE	-0.416839838968908	NA	FALSE	Tbx21
ENSMUSG00000001445	-0.106676740228632	0.366459797152788	FALSE	0.0428349596484562	0.824893463559033	FALSE	0.0111523980521959	0.981232618690814	FALSE	0.0545265430687412	0.79767292593175	FALSE	Mrpl10
ENSMUSG00000001467	0.675618826260005	2.90275884425989e-22	FALSE	-0.0788986274815526	0.647063241688962	FALSE	-0.102408231365636	0.720300030549162	FALSE	-0.219730210520913	0.135862847281764	FALSE	Cyp51
ENSMUSG00000001472	0.0277682038227704	0.826702909768255	FALSE	0.124867474190336	0.198899419761931	FALSE	0.211810796613342	0.0659305449874863	FALSE	0.166592786388263	0.158019259728559	FALSE	Tcf25
ENSMUSG00000001473	0.063166583064344	0.751203463649677	FALSE	0.190266360828897	0.132231133369844	FALSE	0.0553907671551447	0.876930233844295	FALSE	0.0834043917148665	0.70192013949007	FALSE	Tubb6
ENSMUSG00000001482	-0.0780380679226176	0.685903465121031	FALSE	-0.046396088907327	0.84833707381376	FALSE	-0.0993839320184263	0.761386013102473	FALSE	-0.0349990194168755	0.906506954349408	FALSE	Def8
ENSMUSG00000001493	-1.10129389047131	3.10367781834512e-14	TRUE	-0.0994751378784419	0.454421993417657	FALSE	-0.0712849976406082	0.764119209318292	FALSE	-0.096616953932192	0.553257599776837	FALSE	Meox1
ENSMUSG00000001494	0.601856447210153	0.121159302863596	FALSE	-0.197080876889599	0.799104065262649	FALSE	-0.127486565723297	0.941651582421591	FALSE	-0.465377824075467	0.433035942358108	FALSE	Sost
ENSMUSG00000001496	1.47895497001106	0.570768687041784	FALSE	-1.15575770071933	NA	FALSE	-1.17299232061875	NA	FALSE	-3.04613087209104	NA	FALSE	Nkx2-1
ENSMUSG00000001497	-1.16946062512325	0.000366870173005011	TRUE	-0.587285459944743	0.152173583533513	FALSE	-0.535675494792848	0.628227195169406	FALSE	-0.446896150902087	0.525455196642151	FALSE	Pax9
ENSMUSG00000001504	1.06979895783189	3.08533121171817e-05	TRUE	0.0554602112364788	0.900671347670956	FALSE	0.244749667373945	0.649924504212318	FALSE	0.116321202093043	0.828115692890573	FALSE	Irx2
ENSMUSG00000001506	-1.24787458651066	1.10773703100804e-08	TRUE	0.971375628041873	1.04856050674751e-08	FALSE	1.56763502982934	0.00306702781163505	TRUE	1.4174222681037	1.17015938930906e-07	TRUE	Col1a1
ENSMUSG00000001507	0.799985350725846	0.00100599564606666	FALSE	0.113650240253454	0.807966160978368	FALSE	0.00645172456135118	0.997642974654978	FALSE	0.23765475727738	0.509805103678699	FALSE	Itga3
ENSMUSG00000001508	1.84897427674829	NA	FALSE	2.70317601849158	NA	FALSE	2.64993362201178	NA	FALSE	1.80356623715779	NA	FALSE	Sgca
ENSMUSG00000001510	1.7019751621284	0.000363650824852764	TRUE	-0.291272556941149	NA	FALSE	-0.313904117466944	0.914352663809191	FALSE	-0.777515946633203	NA	FALSE	Dlx3
ENSMUSG00000001517	-0.175294569474668	0.0436563915408756	FALSE	0.0620938473523042	0.704129207926015	FALSE	0.0704137104170224	0.799283446923614	FALSE	0.0911945589776129	0.620124003684716	FALSE	Foxm1
ENSMUSG00000001518	0.134253878891559	0.435817739356805	FALSE	0.277300005924232	0.0375771590138731	FALSE	0.0774810324659926	0.862163305879229	FALSE	0.0647945095818436	0.829778578696559	FALSE	Itfg2
ENSMUSG00000001520	-0.0562208151445885	NA	FALSE	0.790068028724083	NA	FALSE	NA	NA	FALSE	-0.113056296085988	NA	FALSE	Nrip2
ENSMUSG00000001521	0.292771698042279	0.000780159208004603	FALSE	0.0693892137041294	0.670229451376193	FALSE	0.111071600826411	0.590945433092228	FALSE	0.0724478888991584	0.690016801285426	FALSE	Tulp3
ENSMUSG00000001524	-0.108253773862948	0.428170237444432	FALSE	0.0623301327056405	0.753843221774219	FALSE	0.0275327057708267	0.95830420177143	FALSE	0.0515941364395584	0.836605966975336	FALSE	Gtf2h4
ENSMUSG00000001525	-0.191143608847766	0.0234595480700278	FALSE	-0.0461992151052667	0.740079789080177	FALSE	-0.0292356023710291	0.931004030875708	FALSE	0.0174112244457386	0.943650888622772	FALSE	Tubb5
ENSMUSG00000001542	0.421270496085581	0.0711407067666336	FALSE	-0.343348552789578	0.1758222930028	FALSE	-0.34946525863404	0.419217293494418	FALSE	-0.285385291079461	0.332395136149723	FALSE	Ell2
ENSMUSG00000001552	0.228998974144404	0.161015690874545	FALSE	0.0837468046002605	0.759481110010247	FALSE	0.0854453450257365	0.875168314571571	FALSE	0.232460595779069	0.26420227836034	FALSE	Jup
ENSMUSG00000001555	0.792342398745049	0.000356604647833567	FALSE	0.740836410263326	0.00082453224061245	FALSE	0.666018534909515	0.00550533135633249	FALSE	0.779558736585016	0.000554998212465744	FALSE	Fkbp10
ENSMUSG00000001558	-0.0145763680566863	0.993541397926885	FALSE	0.627766048147093	NA	FALSE	0.521141685897537	0.816954389489202	FALSE	0.74790406187337	NA	FALSE	Klhl10
ENSMUSG00000001566	-0.814001025662823	0.000616076774368719	FALSE	-0.657900566397617	0.0203183648726341	FALSE	-0.624122666876694	0.0468234008805841	FALSE	-0.639713094518746	0.0293253273839095	FALSE	Mnx1
ENSMUSG00000001569	0.0318713070742203	0.849138805537506	FALSE	0.0512518975089552	0.764417127516832	FALSE	-0.0760039769583916	0.800817897920843	FALSE	-0.152613662350598	0.290126725230386	FALSE	Nom1
ENSMUSG00000001576	0.0289499664460664	0.859254266922324	FALSE	-0.00501329786000264	0.981350858494051	FALSE	0.0144834759794486	0.972023271210208	FALSE	0.0674471264041144	0.661991748863653	FALSE	Ergic1
ENSMUSG00000001583	1.98094381632334	2.20975548965441e-11	TRUE	0.129721163313974	0.900653328567578	FALSE	0.258454359524435	0.861186920035756	FALSE	0.438454367672451	0.53681144255801	FALSE	Tnk1
ENSMUSG00000001588	-0.225240616931632	0.88254018562762	FALSE	-0.0175509623189285	NA	FALSE	0.074828807951861	0.987222333449943	FALSE	-0.030791430532547	NA	FALSE	Acap1
ENSMUSG00000001604	-0.125552690397219	0.763171331296025	FALSE	-0.725739494065475	0.00513971342752491	FALSE	-0.765760107902906	0.00465550941753549	FALSE	-0.877879835398035	0.000693990804166309	FALSE	Tcea3
ENSMUSG00000001622	-1.63230155166449	0.334168392755467	FALSE	-2.60947463204433	1.50047363203137e-06	TRUE	-2.84171018762247	1.96791291701838e-08	TRUE	-3.483321133358	1.58220408910993e-07	TRUE	Csn3
ENSMUSG00000001627	-0.0950788752199053	0.587900754513052	FALSE	-0.121055553071921	0.460485483689634	FALSE	-0.250590099358229	0.376748445043978	FALSE	-0.205634546014384	0.417933127040446	FALSE	Ifrd1
ENSMUSG00000001630	-0.633385653689198	7.00072190716376e-08	FALSE	-0.0606181399805413	0.803950448408055	FALSE	-0.162355105260561	0.538771087477908	FALSE	-0.165659934915592	0.481156424024289	FALSE	Stk38l
ENSMUSG00000001632	-0.0764705762839352	0.586680279692403	FALSE	-0.0205061921297143	0.931063465334276	FALSE	-0.128633582610128	0.641734974162976	FALSE	-0.0742271795293185	0.716828046331773	FALSE	Brpf1
ENSMUSG00000001642	-0.155295967734114	0.315211615824631	FALSE	-0.213594296542151	0.0324571733972731	FALSE	-0.322434714934522	0.0517513816346383	FALSE	-0.220066370184048	0.128098071046413	FALSE	Akr1b3
ENSMUSG00000001655	1.35557224889377	NA	FALSE	-0.033989832654919	NA	FALSE	-0.0847273490145354	NA	FALSE	NA	NA	FALSE	Hoxc13
ENSMUSG00000001656	-1.99397774374448	NA	FALSE	-0.998507175014166	NA	FALSE	-2.02197403517524	NA	FALSE	-2.04982857746295	NA	FALSE	Hoxc11
ENSMUSG00000001657	-5.28267679250883	2.23008252035563e-141	TRUE	-0.130262456168583	0.652419575153486	FALSE	-0.22289402172099	0.888060945488644	FALSE	-0.532715068317079	0.481938672155915	FALSE	Hoxc8
ENSMUSG00000001661	-4.75771652785066	4.79785254331024e-53	TRUE	-0.467542458770494	0.148924138980621	FALSE	-0.286761183373719	0.893218305785577	FALSE	-0.647457881244921	0.122022383830746	FALSE	Hoxc6
ENSMUSG00000001663	2.7624517528318	0.000117925730318963	TRUE	0.743691901536957	NA	FALSE	1.32834717270758	NA	FALSE	1.56764690932535	NA	FALSE	Gstt1
ENSMUSG00000001665	1.6640821578375	2.77605684613101e-05	TRUE	0.165032266840047	0.903154676866832	FALSE	0.468337899176712	0.754817565540835	FALSE	0.328943678851496	0.78928773705647	FALSE	Gstt3
ENSMUSG00000001666	0.315580593630704	0.00865042874177715	FALSE	-0.123302802245457	0.47066602350106	FALSE	-0.0370973129586537	0.941268900663579	FALSE	0.0153960156286627	0.966161356163714	FALSE	Ddt
ENSMUSG00000001670	NA	NA	FALSE	NA	NA	FALSE	NA	NA	FALSE	NA	NA	FALSE	Tat
ENSMUSG00000001672	1.31957698774354	0.0876257266091295	FALSE	-0.363896768175145	NA	FALSE	-0.962015907814912	NA	FALSE	-0.81754855837598	NA	FALSE	Marveld3
ENSMUSG00000001674	0.0175011459269576	0.93739983853606	FALSE	0.0304238914973202	0.858899317192543	FALSE	-0.0592838684758995	0.859521520311342	FALSE	-0.031778493446537	0.90792633408773	FALSE	Ddx18
ENSMUSG00000001687	0.137458494987994	0.482445241818077	FALSE	-0.122255651462592	0.608357375976874	FALSE	-0.185646300768635	0.557807921360011	FALSE	-0.158572187628022	0.507212813305618	FALSE	Ubl3
ENSMUSG00000001700	0.276838555742261	0.109878832448488	FALSE	0.070703138251253	0.822297625064237	FALSE	0.0155694371599679	0.982409350447594	FALSE	0.0656404002471765	0.830791214517346	FALSE	Gramd3
ENSMUSG00000001707	0.13536782621698	0.335826463849076	FALSE	-0.13774017118157	0.424719585613144	FALSE	-0.158173058681487	0.600968014223558	FALSE	-0.246902138961894	0.227177190281025	FALSE	Eef1e1
ENSMUSG00000001729	-0.391748378621592	2.48021045522922e-05	FALSE	-0.0536587003327913	0.757004791015059	FALSE	-0.0484073682993211	0.879001256871658	FALSE	-0.0557018039892926	0.752228038424275	FALSE	Akt1
ENSMUSG00000001739	-0.445488295557943	0.725493461046107	FALSE	0.0387041718836083	NA	FALSE	0.339087195186587	0.890611040025425	FALSE	0.133770508609921	NA	FALSE	Cldn15
ENSMUSG00000001741	0.492041024815304	0.282919002549343	FALSE	-0.0431336529844964	0.971508447609378	FALSE	-0.187050067892977	0.908063349001439	FALSE	0.126318415770893	0.913306137915209	FALSE	Il16
ENSMUSG00000001750	0.00443328905605291	0.993621677640389	FALSE	0.29391599625862	0.426972629397185	FALSE	0.221804719309735	0.723996634171803	FALSE	0.285365806169157	0.447365900926677	FALSE	Tcirg1
ENSMUSG00000001751	-0.122121490148041	0.736827393816064	FALSE	0.184404466713409	0.605906081881687	FALSE	0.293843309570149	0.556809599820288	FALSE	0.332866358566446	0.33908850206703	FALSE	Naglu
ENSMUSG00000001755	-0.167115659739437	0.20534477168783	FALSE	0.0464242721817489	0.832091111996415	FALSE	0.0780792111537292	0.811496262711125	FALSE	0.0904333943570992	0.697802328041156	FALSE	Coasy
ENSMUSG00000001761	0.0929654566632981	0.244036319957192	FALSE	0.0793363709483249	0.425629771882375	FALSE	0.0796530699293991	0.62833577210739	FALSE	0.0912023745737638	0.43767916821189	FALSE	Smo
ENSMUSG00000001763	0.460898209707277	0.442320572686788	FALSE	0.171766363208138	0.852901352101867	FALSE	0.00944237084820401	0.997642974654978	FALSE	0.0237911036952735	0.985708893500757	FALSE	Tspan33
ENSMUSG00000001767	-0.0352792638699014	0.86438298882331	FALSE	0.0596862450167889	0.753716638429106	FALSE	-0.0194404292641215	0.971913496712972	FALSE	-0.0523206483199704	0.824130353373872	FALSE	Crnkl1
ENSMUSG00000001768	-0.0655220384784469	0.847904742913059	FALSE	-0.1295086009194	0.639463602535515	FALSE	-0.268056555887259	0.195581670569627	FALSE	-0.314696670864062	0.121808491672141	FALSE	Rin2
ENSMUSG00000001773	-0.882238726533304	NA	FALSE	-0.313199792151778	NA	FALSE	0.255559123453432	NA	FALSE	-2.85970032162981	NA	FALSE	Folh1
ENSMUSG00000001774	0.164181856711748	0.432079943316677	FALSE	-0.0383929714520926	0.903539952228254	FALSE	-0.0667116676955186	0.900206705216706	FALSE	-0.20741657154763	0.339878163345277	FALSE	Chordc1
ENSMUSG00000001783	-0.0354158010529802	0.830585415047784	FALSE	-0.036929620921482	0.815308994915636	FALSE	-0.0592859606920688	0.816954389489202	FALSE	-0.0328622339879602	0.874137576546671	FALSE	Rtcb
ENSMUSG00000001785	-0.0358106791604824	0.813763701400361	FALSE	0.0762623125451921	0.56570419237909	FALSE	-0.0279087947961849	0.950838003704353	FALSE	-0.0369572657984008	0.863621656731303	FALSE	Pwp1
ENSMUSG00000001786	-0.484598154333809	0.00305243735419652	FALSE	-0.00444714688267735	0.991377805166197	FALSE	-0.0721724193919899	0.898900756210998	FALSE	-0.0848887900069607	0.796681075191331	FALSE	Fbxo7
ENSMUSG00000001794	0.120164748002823	0.269537154444684	FALSE	0.124701908752925	0.460158272443413	FALSE	0.170029411130953	0.377611425737225	FALSE	0.237419237060511	0.0622401868765514	FALSE	Capns1
ENSMUSG00000001802	-0.0969695225219176	0.462992633661828	FALSE	0.0429953129945729	0.835589159834625	FALSE	-0.0101499413617819	0.985341564914737	FALSE	-0.0462242535261598	0.835493211750445	FALSE	Lrp3
ENSMUSG00000001804	NA	NA	FALSE	NA	NA	FALSE	NA	NA	FALSE	NA	NA	FALSE	Dsg4
ENSMUSG00000001815	-0.0562208151445885	NA	FALSE	NA	NA	FALSE	NA	NA	FALSE	NA	NA	FALSE	Evx2
ENSMUSG00000001819	-1.68941146999456	0.437627057450698	FALSE	-0.451253883180239	NA	FALSE	-0.970000858611255	NA	FALSE	-1.43982517112108	NA	FALSE	Hoxd13
ENSMUSG00000001823	NA	NA	FALSE	NA	NA	FALSE	NA	NA	FALSE	NA	NA	FALSE	Hoxd12
ENSMUSG00000001827	-3.92447251961756	0.0264537170882396	TRUE	-0.375513871619192	NA	FALSE	-0.759513986012072	NA	FALSE	-0.126802592070692	NA	FALSE	Folr1
ENSMUSG00000001829	-0.343301123433671	0.000291540869907095	FALSE	-0.0165378671281946	0.946300130248926	FALSE	-0.0711370615665824	0.819347680486065	FALSE	-0.048775583474867	0.829843388082885	FALSE	Clpb
ENSMUSG00000001833	0.2246071227225	0.00361935741190575	FALSE	-0.0118263056255728	0.952113608100839	FALSE	0.0159204358708753	0.978763541264718	FALSE	-0.080138248658795	0.666438828147159	FALSE	Septin7
ENSMUSG00000001844	-0.0961290557437593	0.668238623766366	FALSE	-0.16728973296009	0.487033515064989	FALSE	-0.111902242611256	0.801662313017522	FALSE	0.000989386371136987	0.9985992052023	FALSE	Zdhhc4
ENSMUSG00000001847	-0.0432200642989846	0.68190222551651	FALSE	0.0685745267300388	0.51215093412084	FALSE	0.0264670080228531	0.931241103947755	FALSE	0.105693154978966	0.374519859673869	FALSE	Rac1
ENSMUSG00000001855	-0.122529801845113	0.264485026183783	FALSE	-0.0432675975798427	0.793842767265902	FALSE	-0.0748586374783836	0.805700117717755	FALSE	-0.00386764647912971	0.992843501595751	FALSE	Nup214
ENSMUSG00000001864	-0.100059368186311	0.658814389531938	FALSE	-0.344648809144574	0.0146835059388752	FALSE	-0.403705840419783	0.123238712322576	FALSE	-0.302930696487569	0.176973167125806	FALSE	Aif1l
ENSMUSG00000001865	NA	NA	FALSE	NA	NA	FALSE	NA	NA	FALSE	NA	NA	FALSE	Cpa3
ENSMUSG00000001870	-0.953114520321189	2.56467287820041e-14	FALSE	-0.512154987696308	0.165951948997668	FALSE	-0.499901561033588	0.388602366686516	FALSE	-0.474979552017007	0.329009354873818	FALSE	Ltbp1
ENSMUSG00000001891	-0.07686750092063	0.687343737681641	FALSE	-0.210043278314785	0.156748202105873	FALSE	-0.0934861324073357	0.801019150727639	FALSE	-0.14307824275316	0.505586107150396	FALSE	Ugp2
ENSMUSG00000001901	1.77522910214609	0.528625343984626	FALSE	0.74542206637264	NA	FALSE	0.919857780368468	NA	FALSE	1.47538007636941	NA	FALSE	Kcnh6
ENSMUSG00000001909	0.0257754265871079	0.893230584029474	FALSE	0.10716364296579	0.399611429209787	FALSE	-0.0337311457711636	0.936848817716284	FALSE	0.0143564469079199	0.956210394857253	FALSE	Trmt1
ENSMUSG00000001910	0.299301497669672	2.62677720352721e-06	FALSE	0.0428139348070884	0.74279720756248	FALSE	-0.0034471517034874	0.993952869601193	FALSE	0.0380434619376355	0.816391914029233	FALSE	Nacc1
ENSMUSG00000001911	-0.844457017590598	0.24492487070603	FALSE	-0.544713070393658	NA	FALSE	-0.673792929962357	0.647101401076864	FALSE	-0.700200297181106	NA	FALSE	Nfix
ENSMUSG00000001918	0.623028077330053	7.32675059139085e-05	FALSE	-0.256954001945653	0.293437892004945	FALSE	-0.256929672784439	0.548140529776326	FALSE	0.0356403169272099	0.95595522440929	FALSE	Slc1a5
ENSMUSG00000001924	-0.0532808044409553	0.524647840839285	FALSE	-0.349539910126779	5.4639706968938e-11	FALSE	-0.204341164191921	0.0147399333656035	FALSE	-0.187486828580959	0.0325111699587421	FALSE	Uba1
ENSMUSG00000001930	-0.216823622202619	0.614553069466717	FALSE	-0.637666437984311	0.156287888975022	FALSE	-0.606985577873706	0.398306673519074	FALSE	0.0564163036148777	0.981925757227036	FALSE	Vwf
ENSMUSG00000001942	0.0496660959692672	0.899798829379592	FALSE	-0.225453250275944	0.494375490963594	FALSE	0.0220079386216238	0.984052916458035	FALSE	0.124556827593196	0.77050120157363	FALSE	Siae
ENSMUSG00000001943	-0.902607377773533	0.702589757200399	FALSE	1.45098099049514	NA	FALSE	1.20028589187113	NA	FALSE	0.359179581335428	NA	FALSE	Vsig2
ENSMUSG00000001946	-2.46920581102544	4.45043088369254e-06	TRUE	0.513591585978719	0.476481801322044	FALSE	0.523362095616197	0.629321044639335	FALSE	0.430113596673901	0.608594137506063	FALSE	Esam
ENSMUSG00000001948	0.568933256874235	0.290608789651027	FALSE	0.196130622547168	0.837085736599421	FALSE	0.44777306771523	0.672032795357407	FALSE	0.399264527387954	0.613518483663865	FALSE	Spa17
ENSMUSG00000001962	-0.0103543581696131	0.966888246067392	FALSE	0.120075739798606	0.473382111443509	FALSE	0.0732521284417165	0.82685171871764	FALSE	0.049589415986575	0.877785089850443	FALSE	Fam50a
ENSMUSG00000001964	-0.00224244804359388	0.990976055780803	FALSE	0.032144481094437	0.860948099977813	FALSE	0.00972019673824787	0.984702723227844	FALSE	0.0740435640190385	0.671744785311567	FALSE	Emd
ENSMUSG00000001983	-0.0019110131438562	0.995500567720294	FALSE	0.123472913775223	0.649511370971396	FALSE	0.0604942004299742	0.92611824907107	FALSE	0.14606227774585	0.58084660517061	FALSE	Taco1
ENSMUSG00000001985	1.75740491751495	2.66482519150243e-18	TRUE	-0.0529671937467526	0.941196027423335	FALSE	-0.157235435602798	0.856094036820709	FALSE	-0.131701033050028	0.825597834330776	FALSE	Grik3
ENSMUSG00000001986	2.26228684566481	1.29969840422624e-40	TRUE	0.255630581937813	0.606343488785237	FALSE	0.360405087905357	0.550277396507659	FALSE	0.439956889088148	0.285417356490613	FALSE	Gria3
ENSMUSG00000001988	-0.0976205652135621	0.959994904595916	FALSE	-0.140058725642875	NA	FALSE	-0.280968289147307	NA	FALSE	-0.576320038720757	NA	FALSE	Npas1
ENSMUSG00000001995	-1.92308489743407	9.42791979932624e-54	TRUE	-0.151829746422837	0.493426122289132	FALSE	-0.221262471392698	0.476883728053984	FALSE	-0.178033232039356	0.48226851879393	FALSE	Sipa1l2
ENSMUSG00000001998	0.157424690973695	0.324861937591739	FALSE	0.04643808113532	0.854004650529976	FALSE	0.151385853373033	0.560538686400307	FALSE	0.0783941427848622	0.761717466841081	FALSE	Ap4e1
ENSMUSG00000001999	-0.701995030977662	0.00672084272606928	FALSE	0.069667952069527	0.892079619291076	FALSE	0.0366678743603457	0.977790433030733	FALSE	0.0407360078427493	0.95210555776619	FALSE	Blvra
ENSMUSG00000002006	0.304136177979169	0.493018860379661	FALSE	0.208346508595791	0.741699004511069	FALSE	0.0451299497158659	0.978511467480012	FALSE	0.200891692140269	0.763520504397895	FALSE	Pdzd4
ENSMUSG00000002007	1.67184293747545	NA	FALSE	NA	NA	FALSE	NA	NA	FALSE	1.83781354658786	NA	FALSE	Srpk3
ENSMUSG00000002010	-0.0220725234418756	0.901685940949558	FALSE	-0.0843880662396547	0.509954910937724	FALSE	0.00433662024819878	0.993439613676157	FALSE	0.106505805231897	0.493330750021391	FALSE	Idh3g
ENSMUSG00000002012	-1.11418192463308	0.148057056715254	FALSE	-0.269239942118536	NA	FALSE	-0.378734443254204	0.886725303553766	FALSE	-0.34876228245782	NA	FALSE	Pnck
ENSMUSG00000002014	0.111238910624075	0.397205211552121	FALSE	-0.154717743670326	0.468034594511142	FALSE	-0.108039259938542	0.717134011999939	FALSE	0.0410946223867449	0.876463836351826	FALSE	Ssr4
ENSMUSG00000002015	0.191040843103152	0.0500728630324788	FALSE	0.0368069095547828	0.866273374952494	FALSE	-0.00632032624565287	0.99209079175588	FALSE	0.106950899189918	0.51299468570698	FALSE	Bcap31
ENSMUSG00000002017	-0.0333530954622901	0.874663169221777	FALSE	0.096406240471925	0.568159680871273	FALSE	0.0174028715129208	0.978807895536657	FALSE	-0.104171545892864	0.626681692523595	FALSE	Fam98a
ENSMUSG00000002020	-6.046994416783	3.28964838705348e-16	TRUE	-1.10436646326667	0.499333709116848	FALSE	-1.22529216647704	0.595635050383389	FALSE	-1.06901968001191	0.500370392439045	FALSE	Ltbp2
ENSMUSG00000002028	-0.234076764860335	0.0165683629849659	FALSE	0.101413180158278	0.506058512523381	FALSE	0.0568951085673803	0.877797052665216	FALSE	0.193518682390909	0.33221448764961	FALSE	Kmt2a
ENSMUSG00000002031	-0.0446683107624696	0.814561790099351	FALSE	0.0221144926378744	0.91795963139108	FALSE	0.0574113879118572	0.859089541044647	FALSE	0.142591334964688	0.296408248862033	FALSE	Ift46
ENSMUSG00000002032	-1.00687849643538	0.0730348986477232	FALSE	-0.0792329516183062	0.945428661666295	FALSE	-0.183554866968992	0.920489278788448	FALSE	-0.167026691273855	0.886722951950403	FALSE	Tmem25
ENSMUSG00000002033	3.78114063711923	NA	FALSE	NA	NA	FALSE	NA	NA	FALSE	NA	NA	FALSE	Cd3g
ENSMUSG00000002043	-0.0827325601634394	0.789724021492211	FALSE	0.589795956533324	3.44718143214042e-07	FALSE	0.771525869446035	7.13625525432718e-06	FALSE	0.73244588921066	4.28236593622668e-06	FALSE	Trappc6a
ENSMUSG00000002052	-0.129381984555576	0.120729423749216	FALSE	0.0393247189818053	0.778288677397714	FALSE	0.0383177021521857	0.900206705216706	FALSE	-0.0139011603098621	0.954404831858095	FALSE	Supt6
ENSMUSG00000002055	-0.159063331215618	0.17614423448225	FALSE	-0.155652660706527	0.243023458623061	FALSE	-0.0503779323990018	0.903089620592479	FALSE	-0.126397938360307	0.45880151601528	FALSE	Spag5
ENSMUSG00000002057	2.51159827212032	NA	FALSE	NA	NA	FALSE	-0.084727180308493	NA	FALSE	NA	NA	FALSE	Foxn1
ENSMUSG00000002058	-0.221505099759156	0.0989484111612467	FALSE	0.136127344297801	0.470331105183218	FALSE	0.131679994726644	0.673553708402757	FALSE	0.0181252689316988	0.962141179992134	FALSE	Unc119
ENSMUSG00000002059	-0.237588867230797	0.00775253895967737	FALSE	-0.051203778032619	0.775078059457323	FALSE	0.00639386738820105	0.991505062737959	FALSE	0.0134589895705348	0.961274098086291	FALSE	Rab34
ENSMUSG00000002064	-0.0501285793493882	0.850940737220347	FALSE	0.126620075561769	0.568653800548647	FALSE	0.111995326229456	0.77753342871358	FALSE	0.168395755385598	0.46782003058349	FALSE	Sdf2
ENSMUSG00000002068	-0.162200598193309	0.2821760111524	FALSE	-0.0679873960111217	0.703109603701244	FALSE	-0.151279420229158	0.644975732673698	FALSE	-0.0896870092431939	0.769983456656561	FALSE	Ccne1
ENSMUSG00000002076	-0.437874183833011	0.529708745793302	FALSE	0.299264160811113	0.72370506801565	FALSE	0.111390596699971	0.962164246286793	FALSE	0.385257405790769	0.616258909102375	FALSE	Hsf2bp
ENSMUSG00000002083	-0.339103075755058	0.0550662460821817	FALSE	0.319525232203106	0.134474029882065	FALSE	0.239902226458508	0.40581654433313	FALSE	0.227305092039873	0.342783828658435	FALSE	Bbc3
ENSMUSG00000002100	NA	NA	FALSE	1.99218052123438	NA	FALSE	2.37642292512326	NA	FALSE	1.83781354658786	NA	FALSE	Mybpc3
ENSMUSG00000002102	-0.171453074135625	0.0768865807422471	FALSE	-0.0603937656550303	0.691192011424408	FALSE	-0.0719290806071241	0.729135055037243	FALSE	-0.110446817718518	0.399929765915205	FALSE	Psmc3
ENSMUSG00000002103	0.0892855711938969	0.588597035917721	FALSE	0.0237382797079913	0.9304087109338	FALSE	0.103244435209452	0.718567623572121	FALSE	0.108926347943217	0.618328256764871	FALSE	Acp2
ENSMUSG00000002104	-1.9280984173237	0.0902442852993602	FALSE	-0.465172331172227	NA	FALSE	0.189268535596625	0.956981274149869	FALSE	0.0911326504785792	NA	FALSE	Rapsn
ENSMUSG00000002105	-0.180804775660643	0.49393426153918	FALSE	0.0517634277582965	0.905457247830458	FALSE	0.0580231562662032	0.948960664635096	FALSE	-0.0106386384887503	0.985708893500757	FALSE	Slc39a13
ENSMUSG00000002107	-0.945382391703427	0.00117782802643067	FALSE	0.236769726322066	0.387750817255088	FALSE	0.365342832075653	0.330938908259072	FALSE	0.20852091017094	0.51956743964136	FALSE	Celf2
ENSMUSG00000002108	-0.731112425747331	0.222486103103984	FALSE	0.109354470247339	0.927123886621396	FALSE	-0.448828912585167	0.722758812413537	FALSE	-0.267050525235934	0.8546067447659	FALSE	Nr1h3
ENSMUSG00000002109	-0.0675259379665998	0.840705783197735	FALSE	-0.00947011576312343	0.984265330696641	FALSE	0.127349819698359	0.77753342871358	FALSE	0.19657994437908	0.444911531569304	FALSE	Ddb2
ENSMUSG00000002111	1.09420499068941	NA	FALSE	1.87978510061091	NA	FALSE	2.68555395317167	NA	FALSE	2.12623246054001	NA	FALSE	Spi1
ENSMUSG00000002129	-0.0272992644088709	0.8203489097083	FALSE	0.00743606669562198	0.963973953557903	FALSE	-0.0627835948289487	0.82481649050902	FALSE	-0.0553078353732019	0.746028150369453	FALSE	Sf3a1
ENSMUSG00000002147	0.716523209817063	0.0549845290163384	FALSE	1.02410077234011	0.039201816781819	TRUE	1.03737841092663	0.00897044381913596	TRUE	1.11108544914491	0.00384395666696124	TRUE	Stat6
ENSMUSG00000002190	-0.457441363706841	0.750813601924382	FALSE	-0.630134843097656	NA	FALSE	-0.310672897302228	0.919342166411115	FALSE	-0.362601180675965	NA	FALSE	Clgn
ENSMUSG00000002204	5.34904669886942	0.00969900205670661	TRUE	NA	NA	FALSE	2.78090420685192	NA	FALSE	NA	NA	FALSE	Napsa
ENSMUSG00000002205	-0.383465901578015	0.000403167300975385	FALSE	0.0866331612545809	0.691327654321678	FALSE	0.160657888848116	0.527941129216164	FALSE	0.109102869274932	0.628558882928617	FALSE	Vrk3
ENSMUSG00000002210	-0.139347670793353	0.504087014502759	FALSE	0.209936004383077	0.284343075282567	FALSE	-0.13016488101937	0.774931671670725	FALSE	-0.0313755139649892	0.941794374169784	FALSE	Smg9
ENSMUSG00000002221	-0.00206659238202974	0.991714055360047	FALSE	-0.0998059868307022	0.473382111443509	FALSE	-0.128677197997067	0.587691430039024	FALSE	-0.103698857220891	0.521203119150935	FALSE	Paxip1
ENSMUSG00000002222	0.217707893793207	0.00185278934295304	FALSE	0.00918755594708921	0.962546855772244	FALSE	0.0835327228250836	0.658642826550714	FALSE	-0.0107246963252377	0.962619613203572	FALSE	Rmnd5a
ENSMUSG00000002227	-0.180032328493264	0.617332299693981	FALSE	0.0812608984700925	0.803291869367924	FALSE	0.0576024583919163	0.941651582421591	FALSE	0.0374564849845471	0.944407725049115	FALSE	Mov10
ENSMUSG00000002228	-0.251240680151411	0.854243623148227	FALSE	0.285288880960323	0.816745587539562	FALSE	0.18671717842833	0.954757075213546	FALSE	0.265294730182971	0.859190469428399	FALSE	Ppm1j
ENSMUSG00000002233	0.600688086177363	0.00131862541599806	FALSE	0.348299822258489	0.150991412287409	FALSE	0.283918884713046	0.350954072993638	FALSE	0.326024157893109	0.153832395783433	FALSE	Rhoc
ENSMUSG00000002240	NA	NA	FALSE	NA	NA	FALSE	NA	NA	FALSE	NA	NA	FALSE	Prr27
ENSMUSG00000002249	0.155399731350262	0.449246820166423	FALSE	0.250822640569706	0.105902389925179	FALSE	0.355950410820854	0.0509481509328235	FALSE	0.339740336052713	0.0883537048856656	FALSE	Tead3
ENSMUSG00000002250	-0.09918752474911	0.637035900287049	FALSE	0.1198496007934	0.489383682985287	FALSE	0.175718513755673	0.430317563844339	FALSE	0.210754812134122	0.239702243657066	FALSE	Ppard
ENSMUSG00000002257	-0.447796730774194	0.394567218270484	FALSE	0.129761873226621	0.881051739409051	FALSE	-0.0148407853251396	0.995868010484111	FALSE	0.163117082959123	0.86643878679498	FALSE	Def6
ENSMUSG00000002265	0.330874652019209	9.49216993581427e-09	FALSE	0.109256835762411	0.209431975079092	FALSE	0.401974940655824	0.0232013274386746	FALSE	0.374947668686322	0.00936219810930262	FALSE	Peg3
ENSMUSG00000002266	0.0821792661642315	0.946500154543102	FALSE	1.03188252068828	0.101214558493301	FALSE	1.14303952373527	0.157847327000293	FALSE	1.30849426837946	0.0163550999496614	TRUE	Zim1
ENSMUSG00000002274	-0.474690145678514	0.00130794049303508	FALSE	-0.535092728658818	9.51699650742067e-10	FALSE	-0.631810909954905	2.64187925532233e-14	FALSE	-0.573207143729855	2.61286549746789e-11	FALSE	Metrn
ENSMUSG00000002279	0.0776375030447864	0.719564306857694	FALSE	0.244786228602915	0.123682398342053	FALSE	0.228533606972409	0.332185913046922	FALSE	0.255704334716224	0.125736044600935	FALSE	Lmf1
ENSMUSG00000002280	-0.158129599795616	0.377528788726162	FALSE	0.0303109308548801	0.927437552186937	FALSE	0.0127186856875652	0.989169376355132	FALSE	0.0402104750691559	0.912126337936855	FALSE	Ciao3
ENSMUSG00000002289	-0.148076119436292	0.920080174934597	FALSE	0.867540860719605	0.379520422379998	FALSE	0.22526952468553	0.93573630686725	FALSE	0.785690904561301	0.408130816072069	FALSE	Angptl4
ENSMUSG00000002297	-0.019527261159025	0.904054675106235	FALSE	-0.0252406078410038	0.87291136306399	FALSE	0.03453108462364	0.92216329460619	FALSE	-0.0510355671929559	0.777738272255835	FALSE	Dbf4
ENSMUSG00000002307	-0.0645873448321232	0.637505767275549	FALSE	-0.0642591977076846	0.666164234754468	FALSE	-0.065726724320151	0.819347680486065	FALSE	-0.158502125977969	0.196460017535709	FALSE	Daxx
ENSMUSG00000002308	0.0140280143127294	0.955238340447546	FALSE	-0.167521606027865	0.215553074764	FALSE	-0.18249649935	0.350713158110396	FALSE	-0.111794283779251	0.577315706623718	FALSE	Cd320
ENSMUSG00000002319	-0.371369258249452	3.22402764173057e-08	FALSE	-0.201397883856979	0.00904000471064161	FALSE	-0.175556968569414	0.337913634781819	FALSE	-0.163555438517007	0.178888352563966	FALSE	Ipo4
ENSMUSG00000002320	0.186129890072238	0.0469784545483773	FALSE	-0.0934207940477224	0.51849070209971	FALSE	-0.0646426929436996	0.819347680486065	FALSE	-0.0667787925836556	0.72555641246815	FALSE	Tm9sf1
ENSMUSG00000002324	-2.2465354785586	1.63595703816074e-12	TRUE	-0.625115116525073	0.198338353613051	FALSE	-0.721693838402615	0.141416781498214	FALSE	-0.753356787662462	0.0973392282401027	FALSE	Rec8
ENSMUSG00000002325	-0.173029947517426	0.562957600887004	FALSE	-0.0644485991963404	0.881158901159511	FALSE	-0.160193573235774	0.768728866196335	FALSE	-0.146726443096921	0.711155864109962	FALSE	Irf9
ENSMUSG00000002326	-0.213527393460822	0.113158169774743	FALSE	0.356297741467829	0.00324075700367781	FALSE	0.278885877945213	0.123828296910963	FALSE	0.249924655715642	0.14698767707921	FALSE	Gmpr2
ENSMUSG00000002329	-0.0450765993382356	0.818949551444434	FALSE	0.08514562834742	0.662496025651976	FALSE	0.109378292569309	0.676821165330235	FALSE	0.0700292082815037	0.763855251662803	FALSE	Mdp1
ENSMUSG00000002332	-0.177647984090584	0.29038316368201	FALSE	-0.24998829033202	0.126198609949373	FALSE	-0.135441792842654	0.669931924354227	FALSE	-0.0763972045430019	0.799228734963672	FALSE	Dhrs1
ENSMUSG00000002341	-0.220236137779272	0.728985674460649	FALSE	0.146629741066656	0.838606958294782	FALSE	-0.00764819945678782	0.997642974654978	FALSE	-0.0641794684636623	0.950016224086588	FALSE	Ncan
ENSMUSG00000002342	-0.0480422544577582	0.835812868646203	FALSE	0.121024232787421	0.473191366886896	FALSE	0.05851339352389	0.882155940526363	FALSE	0.0118120618116853	0.973806403351394	FALSE	Tmem161a
ENSMUSG00000002343	-0.401216164594495	0.00759848807639717	FALSE	0.267538656777198	0.0801570757665435	FALSE	0.0546096254138181	0.920489278788448	FALSE	-0.00893716123344025	0.983306415273425	FALSE	Armc6
ENSMUSG00000002345	-0.0877722066278335	0.772003426296876	FALSE	0.0586602150526233	0.889303395085945	FALSE	-0.0198225675890118	0.984052916458035	FALSE	0.0545165124857102	0.902182281521471	FALSE	Borcs8
ENSMUSG00000002346	0.0325737248398975	0.965011521743921	FALSE	-0.32193682584853	0.500208531465881	FALSE	-0.415075665793035	0.513231569362171	FALSE	-0.246890226377578	0.637345804511371	FALSE	Slc25a42
ENSMUSG00000002365	-0.0190883261841898	0.941419963873474	FALSE	0.12505232231868	0.501756513202129	FALSE	0.0451389664955267	0.920489278788448	FALSE	0.0401982519178261	0.902182281521471	FALSE	Snx9
ENSMUSG00000002372	-0.10349189082975	0.285900135278757	FALSE	0.0119150054840496	0.947490796083077	FALSE	-0.0321778706939857	0.920489278788448	FALSE	-0.0441606651757953	0.802462801861503	FALSE	Ranbp3
ENSMUSG00000002379	-0.624528596400478	2.71215624715978e-09	FALSE	-0.0582924593350909	0.765634723348267	FALSE	-0.0125375134778001	0.979868752224743	FALSE	0.151170023654238	0.33908850206703	FALSE	Ndufa11
ENSMUSG00000002384	-0.531637875482971	0.860284381003292	FALSE	-1.07336358273056	NA	FALSE	-0.584537049297015	NA	FALSE	-0.273890480229751	NA	FALSE	Bmp8b
ENSMUSG00000002393	-0.700900851676913	5.94081920773123e-22	FALSE	0.0248767113559319	0.901339261892566	FALSE	0.0670681818027565	0.811258578823723	FALSE	0.0595947511013735	0.742800393256786	FALSE	Nr2f6
ENSMUSG00000002395	-0.0232299763200302	0.91856283284782	FALSE	-0.0478087433107818	0.826603316450465	FALSE	0.0324636359639799	0.95522212352669	FALSE	0.0253117839809459	0.941523119824414	FALSE	Use1
ENSMUSG00000002396	-0.303688272408392	0.694095835331639	FALSE	-0.329639921930863	0.706805825095537	FALSE	-0.549340025395971	0.621731086257914	FALSE	-0.342081748756213	0.723342027855211	FALSE	Ocel1
ENSMUSG00000002409	-0.166767585314865	0.217091892587936	FALSE	-0.0259932404346518	0.918848799531988	FALSE	0.0633543441638481	0.903844607662078	FALSE	0.0785596859605774	0.718513992567708	FALSE	Dyrk1b
ENSMUSG00000002413	0.294440035600307	0.00511452346943676	FALSE	0.0763669308522522	0.653523847952619	FALSE	0.0872264442759426	0.783679837924405	FALSE	0.13533782605658	0.409525254647593	FALSE	Braf
ENSMUSG00000002416	0.0119308773717362	0.96622501940275	FALSE	0.0211856246838439	0.953325918197423	FALSE	-0.0321642293875566	0.960766727406984	FALSE	0.0764800764327477	0.782411181149564	FALSE	Ndufb2
ENSMUSG00000002428	-0.124397236728068	0.534151542898328	FALSE	0.0946419481560761	0.675514613055458	FALSE	0.0970897828658089	0.858886200121527	FALSE	0.000131737546871787	0.999938481983912	FALSE	Hltf
ENSMUSG00000002455	-0.0416573912429227	0.74150297471857	FALSE	0.028034628734359	0.859966391239455	FALSE	-0.0204564700155606	0.95553585574128	FALSE	-0.0714541368933411	0.628558882928617	FALSE	Prpf6
ENSMUSG00000002458	0.26052306283379	0.105111435622369	FALSE	0.315175849212682	0.0623531091400631	FALSE	0.248889546339142	0.283886638892534	FALSE	0.147274990713549	0.535313447047325	FALSE	Rgs19
ENSMUSG00000002459	0.66462193737192	0.499005859727808	FALSE	-0.0407696232196954	NA	FALSE	0.152626638905605	0.969396851704322	FALSE	0.160109409166747	0.937388498433418	FALSE	Rgs20
ENSMUSG00000002475	0.325128813339862	0.869732233261449	FALSE	-0.347665881756772	NA	FALSE	-1.12466660885123	NA	FALSE	-1.44513895377794	NA	FALSE	Abhd3
ENSMUSG00000002477	-0.0654168571689229	0.610568502275084	FALSE	0.102920861637027	0.343297497776874	FALSE	0.0298031830808243	0.941651582421591	FALSE	0.0690535847701202	0.707347388743244	FALSE	Snrpd1
ENSMUSG00000002486	-0.335063241814404	0.00300526262997194	FALSE	0.115040258562344	0.542495342460844	FALSE	-0.0871847493493925	0.816083998774744	FALSE	-0.13894313067541	0.563299337070751	FALSE	Tchp
ENSMUSG00000002489	0.26939314470429	0.0312658616685541	FALSE	0.0584096532895558	0.745360054988536	FALSE	0.105567041509548	0.602397355727186	FALSE	0.122744079602435	0.43678244092667	FALSE	Tiam1
ENSMUSG00000002496	-0.135600385681743	0.103980068626599	FALSE	-0.141682429392906	0.165753837645322	FALSE	-0.0695449899911851	0.784741653628028	FALSE	-0.0130730331780411	0.958013316677658	FALSE	Tsc2
ENSMUSG00000002500	1.37096366282664	NA	FALSE	-0.805804248536675	NA	FALSE	0.605134244177654	NA	FALSE	-1.84155402978409	NA	FALSE	Rpl3l
ENSMUSG00000002504	0.602185115556033	0.000876674412117922	FALSE	0.439691762099172	0.0659257847930752	FALSE	0.152234652340301	0.848603806122004	FALSE	0.0976151134521067	0.83541261992718	FALSE	Slc9a3r2
ENSMUSG00000002524	-0.10365642800872	0.345656696927861	FALSE	0.00188771762185595	0.991544807405115	FALSE	-0.0109275391474781	0.982151390756869	FALSE	-0.0483306463386778	0.783852175414166	FALSE	Puf60
ENSMUSG00000002546	-0.359580496936762	4.44824736381976e-05	FALSE	-0.175495891752581	0.140650384274034	FALSE	-0.131684773549377	0.56273314366796	FALSE	-0.198719295115788	0.196299550105658	FALSE	Golga2
ENSMUSG00000002550	-0.22186995721462	0.0791614311470242	FALSE	-0.00973575751902926	0.974849436220602	FALSE	-0.169663067966563	0.468240782446208	FALSE	-0.0794543726230688	0.756288780847034	FALSE	Uck1
ENSMUSG00000002565	4.05280280469879	0.0656325163829157	FALSE	2.1585094510157	NA	FALSE	2.60554250011639	NA	FALSE	3.21232554107628	NA	FALSE	Scin
ENSMUSG00000002578	0.0118835063158752	0.981154806242106	FALSE	0.336515286133783	0.206347220791305	FALSE	0.376642004579643	0.391419471886605	FALSE	0.445230419641991	0.0640352837711141	FALSE	Ikzf4
ENSMUSG00000002580	-0.225459295986109	0.22834610345774	FALSE	-0.209447625853265	0.343711720904407	FALSE	-0.193172037098192	0.56893861491364	FALSE	-0.156552433756772	0.587408298025815	FALSE	Mien1
ENSMUSG00000002588	1.29100066717987	0.687497742426254	FALSE	-0.20200079098569	NA	FALSE	-3.11483551864508	NA	FALSE	-0.712113624345734	NA	FALSE	Pon1
ENSMUSG00000002602	-1.13941985597374	4.47618947527689e-12	TRUE	0.1580346904688	0.413287307748602	FALSE	0.416449266574102	0.0247508856138965	FALSE	0.336537332155014	0.121354294519161	FALSE	Axl
ENSMUSG00000002603	1.1576180025462	0.000521979097732726	TRUE	0.834489677724879	0.0170183355150336	FALSE	0.790744386928643	0.0632050622862706	FALSE	0.971971884615328	0.00385291255870105	FALSE	Tgfb1
ENSMUSG00000002608	0.0454973439383062	0.845936880448383	FALSE	0.0138108349270157	0.95917713920602	FALSE	-0.0319688942789516	0.951535275933051	FALSE	-0.0518296050133643	0.840444860990129	FALSE	Ccdc97
ENSMUSG00000002617	0.0391154008037835	0.93111813646019	FALSE	0.0430211598171593	0.931912094049877	FALSE	-0.159938740080632	0.838065259740545	FALSE	-0.175923994742272	0.68172688277857	FALSE	Zfp40
ENSMUSG00000002625	0.0484638645904546	0.80715334542151	FALSE	0.0893539637984416	0.573797875264181	FALSE	0.113315092312846	0.616143391102464	FALSE	0.0337980509906784	0.920447833297276	FALSE	Akap8l
ENSMUSG00000002633	2.08234753106367	8.34117986496615e-08	TRUE	0.551493951235727	0.613130798146925	FALSE	1.08257359320806	0.379273585701733	FALSE	1.19122924797847	0.133823593673009	FALSE	Shh
ENSMUSG00000002635	-0.0960292651153648	0.689176763639354	FALSE	-0.0747830704690241	0.801050532176481	FALSE	-0.229708757363761	0.397302725919758	FALSE	-0.10551705815238	0.726461421732169	FALSE	Pdcd2l
ENSMUSG00000002658	-0.220515054240252	0.0370524142655511	FALSE	0.00171536410539629	0.994428272057349	FALSE	-0.0685707746655233	0.862163305879229	FALSE	-0.145101789374912	0.477012684998404	FALSE	Gtf2f1
ENSMUSG00000002660	-0.0447626049425403	0.84343618978862	FALSE	-0.159297630707306	0.377576841418284	FALSE	-0.171005468749042	0.47921628992744	FALSE	-0.12021033220442	0.598801579070949	FALSE	Clpp
ENSMUSG00000002661	0.375440898857153	0.114690289060006	FALSE	-0.271368836565194	0.47066602350106	FALSE	-0.319729426479677	0.503011962970204	FALSE	-0.156124531498248	0.730419828213119	FALSE	Alkbh7
ENSMUSG00000002664	NA	NA	FALSE	NA	NA	FALSE	-0.0847274006640465	NA	FALSE	NA	NA	FALSE	Pspn
ENSMUSG00000002668	2.63258964409927	0.00745409663632333	TRUE	1.57962489168244	NA	FALSE	1.05975186448616	NA	FALSE	1.62545797515339	NA	FALSE	Dennd1c
ENSMUSG00000002679	-0.140277862456135	0.403689458906414	FALSE	-0.0344097112122747	0.904236526839158	FALSE	-0.111991452573869	0.747250042603506	FALSE	-0.0907104202991805	0.763444369518026	FALSE	Med6
ENSMUSG00000002688	0.0255855213401596	0.915315061700107	FALSE	0.0584320036954613	0.790576032181305	FALSE	-0.0678817019365075	0.868535592679712	FALSE	-0.0258180551265873	0.939829958654556	FALSE	Prkd1
ENSMUSG00000002699	-4.43131052221261	NA	FALSE	-0.548452481446676	NA	FALSE	0.869521574693159	NA	FALSE	-0.625619524415749	NA	FALSE	Lcp2
ENSMUSG00000002718	0.0574247535997349	0.627670971202831	FALSE	-0.184624724795014	0.0147381040029027	FALSE	-0.153580818122175	0.173538609980731	FALSE	-0.189405069149979	0.0527646401885266	FALSE	Cse1l
ENSMUSG00000002728	0.0549777323484166	0.799826239609584	FALSE	0.124405377965566	0.484258732429682	FALSE	0.0946855715764591	0.767401743945798	FALSE	0.0448382990365891	0.876463836351826	FALSE	Naa20
ENSMUSG00000002731	-0.0331488460061213	0.879877197732459	FALSE	-0.204071108804571	0.130592541324524	FALSE	-0.13568366088357	0.595635050383389	FALSE	-0.101515882268649	0.653465413642797	FALSE	Prkra
ENSMUSG00000002732	-0.385646587769705	0.406763983059064	FALSE	0.354725911715943	0.498424799921637	FALSE	0.532587511896335	0.373498195563158	FALSE	0.509911613773717	0.313020105060846	FALSE	Fkbp7
ENSMUSG00000002733	-0.0442286369712736	0.868524641761945	FALSE	-0.130402509440133	0.547869012587618	FALSE	-0.127850819991243	0.716562496541172	FALSE	-0.166315711859784	0.443826428705702	FALSE	Plekha3
ENSMUSG00000002741	-0.118311505799938	0.407057544043822	FALSE	0.0981022473961665	0.541180285009941	FALSE	0.0316303459417398	0.932851450689567	FALSE	0.0171639377771992	0.949634005169139	FALSE	Ykt6
ENSMUSG00000002748	-0.302953444962577	5.14631237685383e-07	FALSE	0.0290498438610233	0.849512057369244	FALSE	-0.0108560771127532	0.979868752224743	FALSE	-0.0831514991886408	0.572866772042979	FALSE	Baz1b
ENSMUSG00000002763	0.00230149700054297	0.993541397926885	FALSE	0.170554806052024	0.199809872674289	FALSE	0.256859136551848	0.0502456263831004	FALSE	0.221934719375656	0.136670983474071	FALSE	Pex6
ENSMUSG00000002767	-0.192467224253285	0.0911468281302059	FALSE	0.058531213172873	0.765634723348267	FALSE	0.0573424826702675	0.900206705216706	FALSE	0.0762666582363924	0.710758328275392	FALSE	Mrpl2
ENSMUSG00000002768	0.124419567773211	0.462379774673148	FALSE	-0.0437844825668295	0.860544140518261	FALSE	0.0858613432013327	0.815693853446327	FALSE	0.12772072975736	0.564919096138281	FALSE	Mea1
ENSMUSG00000002769	-0.113495923756749	0.950545273740604	FALSE	-0.272418238676564	NA	FALSE	0.123306997412519	NA	FALSE	-0.350114705071811	NA	FALSE	Gnmt
ENSMUSG00000002771	0.488619704213534	0.279096949880774	FALSE	-0.122314545918902	0.89423850581107	FALSE	0.113631562403173	0.951886032234577	FALSE	-0.0659109472720961	0.958513564605171	FALSE	Grin2d
ENSMUSG00000002778	0.0553610430552803	0.714042645327435	FALSE	-0.0696295529612732	0.604005690305245	FALSE	-0.0106724764051585	0.979868752224743	FALSE	0.0250853634597211	0.920923173202311	FALSE	Kdelr1
ENSMUSG00000002781	0.0889142608250811	0.770892798058217	FALSE	0.307404236814028	0.138478401330732	FALSE	0.262582299672567	0.445696321698779	FALSE	0.328501352965035	0.167597537749465	FALSE	Tmem143
ENSMUSG00000002791	-0.651678413315027	0.822488623080849	FALSE	-0.324662901315718	NA	FALSE	-0.30169717572775	NA	FALSE	-0.174101678970919	NA	FALSE	Pdxk-ps
ENSMUSG00000002797	0.0538835869595253	0.931963997469672	FALSE	-0.0675699389405423	0.923239178009067	FALSE	-0.336848063257427	0.69449854655178	FALSE	-0.0674726701482888	0.932027752149607	FALSE	Ggct
ENSMUSG00000002799	-0.195760642063261	0.63099250126316	FALSE	0.312288694196754	0.342945262598225	FALSE	0.105163281009199	0.931366929151617	FALSE	0.190329231409437	0.717836836195459	FALSE	Jag2
ENSMUSG00000002803	0.139662774140995	0.470960347137943	FALSE	0.0832937547750578	0.786765040934803	FALSE	0.0388032232075498	0.959849690984454	FALSE	0.114869723933688	0.711727359856008	FALSE	Btbd6
ENSMUSG00000002804	-0.0460880831998425	0.876150904547917	FALSE	-0.0346802780964819	0.931341619397931	FALSE	-0.00116832557429956	0.998708543717049	FALSE	-0.0242689533341678	0.954404831858095	FALSE	Nudt14
ENSMUSG00000002808	0.305845401727129	0.0510950458166328	FALSE	0.0949311554285813	0.751933556094373	FALSE	0.0132273618625625	0.987631683924543	FALSE	0.04480979765295	0.90646752550329	FALSE	Epdr1
ENSMUSG00000002812	0.0110031631091767	0.950868397326317	FALSE	-0.0216009424866706	0.904286903872955	FALSE	0.0555591603926603	0.837202781223667	FALSE	-0.00943347057376707	0.972391372709997	FALSE	Flii
ENSMUSG00000002814	-0.0902344166694423	0.591486595410168	FALSE	0.0718256457333473	0.727144982384486	FALSE	0.00560927990723548	0.993952869601193	FALSE	0.0464810324017134	0.875971086535241	FALSE	Top3a
ENSMUSG00000002820	0.209859678676857	0.184500677856281	FALSE	-0.290764676237703	0.196061292015189	FALSE	-0.287264251115291	0.277754265011625	FALSE	-0.36991581342946	0.0528516893395537	FALSE	Atg4d
ENSMUSG00000002825	0.0128613350999593	0.96329018262817	FALSE	-0.0456925578927467	0.87083999082269	FALSE	-0.0801736720079139	0.861574638365437	FALSE	-0.0899567161127632	0.731619408380461	FALSE	Qtrt1
ENSMUSG00000002831	1.76217142243152	0.550238240475958	FALSE	0.20651726407301	NA	FALSE	0.676506857669832	NA	FALSE	0.374415710976907	NA	FALSE	Plin4
ENSMUSG00000002833	-0.168213655663685	0.0234757548150063	FALSE	-0.0415752519332834	0.756737826756402	FALSE	-0.0152165263228851	0.974434816717659	FALSE	-0.138445919867965	0.404949284995463	FALSE	Hdgfl2
ENSMUSG00000002835	-0.210109041288574	0.00360043946586937	FALSE	0.100777165926966	0.302232325986229	FALSE	0.0515781841109991	0.854001555216986	FALSE	-0.0404116934077999	0.837530307564714	FALSE	Chaf1a
ENSMUSG00000002844	-0.197184430366103	0.100769129361115	FALSE	0.0953044223988574	0.452342040951669	FALSE	0.067588732311397	0.847600858368129	FALSE	0.0785430371513345	0.632609453449418	FALSE	Adprh
ENSMUSG00000002845	0.134403152729	0.305089235554677	FALSE	-0.104761135017496	0.517455905532999	FALSE	-0.0903505763094782	0.773518021486108	FALSE	0.00191395804001467	0.995489673759868	FALSE	Tmem39a
ENSMUSG00000002846	0.0306810706101926	0.91909837501735	FALSE	-0.0965199285108364	0.717986825278457	FALSE	-0.032441695798522	0.962902612284231	FALSE	0.0309371154128839	0.937388498433418	FALSE	Timmdc1
ENSMUSG00000002847	0.322406736516689	0.884567615800263	FALSE	-0.450657391596634	NA	FALSE	-0.430807982021325	NA	FALSE	0.0209643842333629	NA	FALSE	Pla1a
ENSMUSG00000002870	-0.0736844932755073	0.58746226780804	FALSE	-0.079758617858488	0.398622984338203	FALSE	-0.0981243358286684	0.527941129216164	FALSE	-0.110019191995615	0.251390187445928	FALSE	Mcm2
ENSMUSG00000002871	-0.0291731579507999	0.931224130127209	FALSE	-0.00280982779943748	0.993475437866285	FALSE	-0.000801556388432803	0.998718935609724	FALSE	0.0531570899088031	0.882528885171763	FALSE	Tpra1
ENSMUSG00000002881	-0.352608718550244	0.0307741667780813	FALSE	0.159778341078201	0.610682239283568	FALSE	0.024375269695571	0.974434816717659	FALSE	0.0512152603261326	0.89970184208829	FALSE	Nab1
ENSMUSG00000002885	-1.51964992123977	0.139846620294571	FALSE	-0.0985997871788986	NA	FALSE	0.232411682711446	0.953412429489731	FALSE	-0.105466302918022	NA	FALSE	Adgre5
ENSMUSG00000002897	0.0786346965730985	0.794479514757208	FALSE	-0.0220793296915948	0.951004899496022	FALSE	-0.0447471492719481	0.956417866418949	FALSE	-0.132796809480954	0.656381770350548	FALSE	Il17ra
ENSMUSG00000002900	-0.304605233626517	0.00587307897224726	FALSE	-0.201422565313326	0.150450223313221	FALSE	-0.155585836604906	0.483945250654685	FALSE	-0.170055170906641	0.325912272960751	FALSE	Lamb1
ENSMUSG00000002908	-0.216033048491188	0.537144566775559	FALSE	0.879529875517149	2.55488215985621e-05	FALSE	0.741811563663603	0.00216048995345531	FALSE	0.651468635966557	0.00657548609946684	FALSE	Kcnn1
ENSMUSG00000002910	0.116851507490727	0.742890973773747	FALSE	0.282276855323523	0.350826771609072	FALSE	0.357003069883919	0.32923963837095	FALSE	0.177524830141052	0.652579374460258	FALSE	Arrdc2
ENSMUSG00000002930	-3.49867078300098	2.29392287064458e-09	TRUE	-0.378541273714363	0.689315573242799	FALSE	-0.288915309146485	0.867108455856549	FALSE	-0.11256562669728	0.937388498433418	FALSE	Ppp1r17
ENSMUSG00000002944	-1.42647780972636	3.00137551860343e-18	TRUE	0.474251991561346	0.542186542245638	FALSE	0.767691936094619	0.47896453139339	FALSE	0.670025133646893	0.4944056432827	FALSE	Cd36
ENSMUSG00000002948	-0.12377802774612	0.254337352681879	FALSE	-0.0390625346568576	0.846895961914422	FALSE	-0.121451209666382	0.539917176080538	FALSE	-0.125626468559096	0.372586525269192	FALSE	Map2k7
ENSMUSG00000002949	-0.0803740553889995	0.512799026305812	FALSE	0.0781104681664995	0.602161197038579	FALSE	0.0420848124681981	0.90917853404576	FALSE	-0.0143497263417819	0.96014703858473	FALSE	Timm44
ENSMUSG00000002957	-0.209571359304184	0.0121986787426749	FALSE	0.141626085155774	0.104243933704181	FALSE	0.114447592376243	0.461613986578177	FALSE	0.141913271938877	0.213353237972039	FALSE	Ap2a2
ENSMUSG00000002963	-0.110688683333277	0.64944823706784	FALSE	0.198870936033024	0.30108063781318	FALSE	0.173081474717198	0.55444023474729	FALSE	0.111752104853918	0.69271830906108	FALSE	Pnkp
ENSMUSG00000002968	-0.0402010819164934	0.787005880235819	FALSE	0.0282009556133943	0.859920851355895	FALSE	0.0437965355087813	0.873678001456855	FALSE	0.0363796131102743	0.866713782865159	FALSE	Med25
ENSMUSG00000002980	0.998449641042739	2.2342160589471e-09	FALSE	-0.242240469228106	0.529673109329679	FALSE	-0.130856348896314	0.908063349001439	FALSE	-0.356095539049927	0.330984608386396	FALSE	Bcam
ENSMUSG00000002981	0.0462246832755981	0.720716431692426	FALSE	-0.132230510278099	0.138730638199135	FALSE	-0.121561658106592	0.42864128634393	FALSE	-0.140584638177669	0.276915832643502	FALSE	Clptm1
ENSMUSG00000002983	0.182177810886324	0.792657441471756	FALSE	1.68196562510442	1.04856050674751e-08	TRUE	1.17270426608226	0.000929258498277285	TRUE	0.945296087298346	0.0325111699587421	FALSE	Relb
ENSMUSG00000002984	-0.0725870917351665	0.634965681655035	FALSE	-0.0721222007261188	0.551742575939083	FALSE	-0.121544765036011	0.663143461594025	FALSE	-0.111735835843123	0.481156424024289	FALSE	Tomm40
ENSMUSG00000002985	1.4689205842288	0.00132803183335978	TRUE	0.257104441190293	0.795758697440215	FALSE	0.172937600421974	0.946156120075561	FALSE	0.263238529849708	0.8546067447659	FALSE	Apoe
ENSMUSG00000002992	NA	NA	FALSE	NA	NA	FALSE	NA	NA	FALSE	NA	NA	FALSE	Apoc2
ENSMUSG00000002996	0.290490906390436	0.00829995408146815	FALSE	0.145705986189161	0.278434168202239	FALSE	0.258888908645565	0.209664366950626	FALSE	0.278614349196821	0.0995143591423647	FALSE	Hbp1
ENSMUSG00000002997	0.404243338355673	1.27033330173234e-06	FALSE	-0.0855295238233871	0.66516558868921	FALSE	-0.00563692680868021	0.9935444040208	FALSE	-0.0933384026756359	0.690951102672117	FALSE	Prkar2b
ENSMUSG00000003031	0.473496784287823	0.000434790671343473	FALSE	0.0460695959104657	0.816909446483865	FALSE	0.180726332652061	0.577456622685157	FALSE	0.121991183317623	0.69551062767233	FALSE	Cdkn1b
ENSMUSG00000003032	0.828027641026658	0.00017577511680013	FALSE	0.250038449412503	0.525009940675278	FALSE	0.0475173406809192	0.974434816717659	FALSE	-0.164288543453458	0.77737657308344	FALSE	Klf4
ENSMUSG00000003033	-0.223760043154602	0.027833202604687	FALSE	-0.0501367698846077	0.775509821485617	FALSE	-0.0708810027095118	0.77742165378405	FALSE	-0.043039738230721	0.82925412283539	FALSE	Ap1m1
ENSMUSG00000003037	-0.115271060211037	0.303011213882114	FALSE	-0.0742124562095771	0.630928062421512	FALSE	-0.078250358390584	0.775334464229949	FALSE	-0.123935548711592	0.3878905370866	FALSE	Rab8a
ENSMUSG00000003038	-0.0923730828057542	0.403151858694853	FALSE	-0.0356406645478955	0.834958513702128	FALSE	-0.00920261332993153	0.984117911244706	FALSE	0.137577730268914	0.342978634846814	FALSE	Hmgn2
ENSMUSG00000003039	-0.17492316604339	0.129244695364728	FALSE	-0.0235961901119479	0.916915877664633	FALSE	-0.0200325991693891	0.967246355169039	FALSE	-0.0395947556790031	0.865293886153951	FALSE	Fam32a
ENSMUSG00000003051	1.24321924731125	0.0120504446262799	TRUE	0.204313227772633	0.827108260564031	FALSE	0.0144892166977773	0.9969753875158	FALSE	0.181680413553834	0.863379314392095	FALSE	Elf3
ENSMUSG00000003053	NA	NA	FALSE	NA	NA	FALSE	NA	NA	FALSE	NA	NA	FALSE	Cyp2c29
ENSMUSG00000003062	0.278963538559084	0.056101573081699	FALSE	-0.0133901271240553	0.968211389849761	FALSE	-0.0149049820088206	0.982151390756869	FALSE	0.0824472480322413	0.727215213982098	FALSE	Stard3nl
ENSMUSG00000003068	0.0120784634831429	0.947353254379987	FALSE	0.032591234944161	0.865374132397604	FALSE	0.0460825913023287	0.868334621468141	FALSE	-0.0245848957912242	0.917254019093595	FALSE	Stk11
ENSMUSG00000003070	0.207723694682215	0.194934427261669	FALSE	0.0554315881412337	0.839565350324949	FALSE	0.11737440911033	0.772286187619794	FALSE	0.174387765289604	0.462273650493079	FALSE	Efna2
ENSMUSG00000003072	-0.234839555096751	0.000964009499171526	FALSE	-0.00486325413444842	0.981917773611128	FALSE	0.0494045352193767	0.856654596992265	FALSE	0.0590075091688761	0.724090245167855	FALSE	Atp5d
ENSMUSG00000003099	0.161213691464127	0.0429193252134701	FALSE	-0.030235364387756	0.870321691416767	FALSE	-0.0700146300836208	0.783639357179652	FALSE	-0.0994890035624254	0.510073675173078	FALSE	Ppp5c
ENSMUSG00000003119	0.0911315979106162	0.411304473131332	FALSE	-0.0972673278981465	0.438400826600514	FALSE	-0.148100988242956	0.412987171006989	FALSE	-0.154044380765571	0.454421262435076	FALSE	Cdk12
ENSMUSG00000003123	0.169787129681846	0.554075891937374	FALSE	-0.320513699915522	0.306854544327233	FALSE	-0.271763486516852	0.588812338892834	FALSE	-0.435527637440661	0.135581958180742	FALSE	Lipe
ENSMUSG00000003131	-0.094606671925498	0.403689458906414	FALSE	-0.0542053281720074	0.776167672509358	FALSE	-0.0969591532847467	0.580286408727523	FALSE	-0.105824468481633	0.458489305331391	FALSE	Pafah1b2
ENSMUSG00000003134	0.392252333116256	0.11848161564454	FALSE	-0.215192743156511	0.628977916324882	FALSE	-0.21304999480523	0.744708603941229	FALSE	-0.173866970765089	0.758528868018026	FALSE	Tbc1d8
ENSMUSG00000003135	-0.0492676713162305	0.768236073888958	FALSE	-0.0296792076177835	0.876881823295942	FALSE	-0.089877251355245	0.706633014293572	FALSE	-0.0685925301808469	0.684952619460039	FALSE	Cnot11
ENSMUSG00000003153	0.73575927388507	0.041338933304203	FALSE	0.191790004277865	0.800087970191776	FALSE	0.350534726982145	0.751815500912702	FALSE	0.200202384440049	0.534852995698281	FALSE	Slc2a3
ENSMUSG00000003154	0.547081319675897	0.00220151231050488	FALSE	0.149301869521357	0.623936508228818	FALSE	0.0737416631706456	0.931366929151617	FALSE	0.0691635515800993	0.898538814902861	FALSE	Foxj2
ENSMUSG00000003161	0.285625309881389	0.0597647132336827	FALSE	0.0934677173439818	0.725777929595929	FALSE	0.095526482468397	0.838038646405979	FALSE	0.175782806092246	0.458489305331391	FALSE	Sri
ENSMUSG00000003166	-0.0913274770417989	0.241669916024739	FALSE	-0.0393837785590259	0.759544672958791	FALSE	-0.0308482671655629	0.921853602161237	FALSE	-0.0301879386982737	0.880945583611369	FALSE	Dgcr2
ENSMUSG00000003184	0.0458053678710198	0.902772400561505	FALSE	0.0562885508708403	0.872527248134709	FALSE	0.0595508097337264	0.920483889295239	FALSE	0.0167468773883105	0.972228732338926	FALSE	Irf3
ENSMUSG00000003190	-0.130811789026384	0.584085950073687	FALSE	0.128440222421884	0.613591096892415	FALSE	0.221276010906614	0.430260456974174	FALSE	0.230440783346275	0.282468811086596	FALSE	Bcl2l12
ENSMUSG00000003198	0.240943255284853	0.293311426342496	FALSE	-0.0827466387569551	0.859966391239455	FALSE	-0.136372374757962	0.83460270331189	FALSE	-0.18641249965928	0.610123303151086	FALSE	Zfp959
ENSMUSG00000003199	0.016561133007107	0.942451554848495	FALSE	-0.017615932499312	0.936232305143127	FALSE	0.0892279872478064	0.707133570747039	FALSE	0.0324639040805995	0.917992831222851	FALSE	Mpnd
ENSMUSG00000003200	-0.109372825642098	0.311188666316304	FALSE	0.0675330874698719	0.617491502198483	FALSE	0.0649157383893916	0.801019150727639	FALSE	-0.0156409653481989	0.952408650689753	FALSE	Sh3gl1
ENSMUSG00000003206	-2.14731309753747	0.254673086559586	FALSE	-0.144598610167896	NA	FALSE	-0.700755904010126	NA	FALSE	-0.299821863731786	NA	FALSE	Ebi3
ENSMUSG00000003208	0.0858598078105498	0.814049641256457	FALSE	0.194137631994903	0.448761580000477	FALSE	0.0647890260113057	0.926092872409278	FALSE	-0.0864666144564801	0.824130353373872	FALSE	Yju2
ENSMUSG00000003226	-0.0384254583824018	0.786506697586444	FALSE	-0.013815229201186	0.947303006333792	FALSE	-0.0358805030231767	0.903614376955413	FALSE	-0.109781767015632	0.500201621063627	FALSE	Ranbp2
ENSMUSG00000003227	1.29920424719529	0.0933409715909449	FALSE	-0.0606481308542088	NA	FALSE	-0.56901203243956	NA	FALSE	-0.932080685140668	NA	FALSE	Edar
ENSMUSG00000003228	-0.402034654708466	0.0137514421017886	FALSE	-0.222743276356445	0.468974483874105	FALSE	-0.133591537652774	0.821334755752202	FALSE	-0.146112548107836	0.696852336093088	FALSE	Grk5
ENSMUSG00000003233	-0.203892267804284	0.0294077928633693	FALSE	-0.0575660004781742	0.70364088934569	FALSE	-0.0340504183584227	0.933299070207661	FALSE	-0.0307201815867484	0.897094618584585	FALSE	Dvl3
ENSMUSG00000003234	0.0156544997432424	0.956084985118743	FALSE	-0.0126970845590313	0.968972054385545	FALSE	0.0341527246292443	0.947700400794937	FALSE	-0.0717199562707029	0.766116210964835	FALSE	Abcf3
ENSMUSG00000003235	0.0764593874735876	0.473109836243787	FALSE	-0.0421982960349496	0.758628460092672	FALSE	-0.0091906789025153	0.982151390756869	FALSE	-0.019396041464769	0.927396490412261	FALSE	Eif2b5
ENSMUSG00000003269	-0.0635382323391434	0.654418673952706	FALSE	-0.138595875007325	0.305443873654341	FALSE	-0.177730594119554	0.372109823018527	FALSE	-0.212065241469963	0.093363655761793	FALSE	Cyth2
ENSMUSG00000003271	0.67527538955831	0.748433016752231	FALSE	0.100928807147001	NA	FALSE	0.257809841893902	NA	FALSE	-0.15742115612903	NA	FALSE	Sult2b1
ENSMUSG00000003273	-1.48946416515849	5.85531206847008e-09	TRUE	0.138807355541503	0.821491603967618	FALSE	0.0589615112837978	0.964405546534585	FALSE	0.214125512636104	0.627918956426866	FALSE	Car11
ENSMUSG00000003279	0.753132451856665	0.16964324097262	FALSE	-1.03437917150616	NA	FALSE	-0.725953589143085	0.673553708402757	FALSE	-1.04246391226192	NA	FALSE	Dlgap1
ENSMUSG00000003282	-0.0325283482465754	0.904188443304701	FALSE	0.146010855340895	0.587678171898353	FALSE	0.321240149836624	0.17617184908608	FALSE	0.310650214806767	0.0417934203689337	FALSE	Plag1
ENSMUSG00000003283	1.93883852608792	0.0513297339710006	FALSE	-0.588416088610401	NA	FALSE	-0.022272716007924	NA	FALSE	-0.280541407806493	NA	FALSE	Hck
ENSMUSG00000003299	0.0161276046467647	0.94148284717135	FALSE	0.0193460076161186	0.946690232585958	FALSE	-0.0845096168160416	0.794613317944465	FALSE	-0.0250861266008723	0.928042281012395	FALSE	Mrpl4
ENSMUSG00000003308	-0.135307042462403	0.322938584252796	FALSE	-0.0282312673840972	0.921235845909726	FALSE	-0.0127160801407673	0.983809281612815	FALSE	-0.0577227474027218	0.864086638777761	FALSE	Keap1
ENSMUSG00000003309	1.86512525134842	5.3063440372281e-09	TRUE	0.0422605559383797	0.978227246936	FALSE	0.0879474595527759	0.974434816717659	FALSE	0.0572990423108489	0.969274889073816	FALSE	Ap1m2
ENSMUSG00000003316	0.117254959166089	0.230063624097603	FALSE	-0.0490744841032635	0.782550060880591	FALSE	0.150879013685094	0.199242900059261	FALSE	0.152946901233624	0.14645381105016	FALSE	Glg1
ENSMUSG00000003341	0.76093856247205	0.438920761936291	FALSE	1.06796467388505	NA	FALSE	0.801536404666962	0.615659717252204	FALSE	1.00949993616088	NA	FALSE	Atp8b3
ENSMUSG00000003344	0.0256053258726947	0.893069624358787	FALSE	0.169162096635185	0.174739177405368	FALSE	0.162550287267076	0.296471564879405	FALSE	0.21271451319343	0.168493778947189	FALSE	Btbd2
ENSMUSG00000003345	-0.0505151363713436	0.671433916691911	FALSE	-0.0324020924338911	0.806100694344349	FALSE	-0.0153594568460876	0.972194530256026	FALSE	-0.0385038673603548	0.836103291974075	FALSE	Csnk1g2
ENSMUSG00000003346	-0.207739052343862	0.0469006313565969	FALSE	-0.0585570578239031	0.776039168283917	FALSE	0.00713495532018368	0.990638814020745	FALSE	-0.00658071491557484	0.98539738721562	FALSE	Abhd17a
ENSMUSG00000003348	0.107577383910635	0.540761726938442	FALSE	0.052015325917926	0.823617324437948	FALSE	0.0805056499272238	0.827427604441829	FALSE	0.0686565001975092	0.812282328269229	FALSE	Mob3a
ENSMUSG00000003352	-0.0158163257061566	0.956877239680417	FALSE	-0.044598290604462	0.842141509326906	FALSE	-0.0510477107088532	0.927467671324393	FALSE	-0.037140801781727	0.924652934818167	FALSE	Cacnb3
ENSMUSG00000003354	0.707743468805115	0.43198405524956	FALSE	0.153382660003045	NA	FALSE	-0.265471028399913	NA	FALSE	-0.116508645196252	NA	FALSE	Ccdc65
ENSMUSG00000003355	1.10319701804922	5.34830096853295e-08	TRUE	0.208170731594699	0.640925671663244	FALSE	0.143363954877227	0.880692760428146	FALSE	0.288956517439641	0.496658899226409	FALSE	Fkbp11
ENSMUSG00000003360	-0.101372594132732	0.26048763452064	FALSE	0.0364488809847079	0.795758697440215	FALSE	0.0653437657178279	0.768780790053676	FALSE	-0.0395625718739878	0.863621656731303	FALSE	Ddx23
ENSMUSG00000003363	0.0538557013795432	0.87826174647815	FALSE	0.227668574507956	0.298621790096721	FALSE	0.16207059803319	0.671299244764964	FALSE	0.289396919462632	0.256302868308273	FALSE	Pld3
ENSMUSG00000003378	0.219131282809285	0.0270878500981687	FALSE	0.435950016408191	1.50326237092535e-06	FALSE	0.437601553752455	9.64749423185156e-06	FALSE	0.424250766544926	0.000572286348064181	FALSE	Grik5
ENSMUSG00000003379	1.33126518842096	0.665611487804814	FALSE	1.83643449027673	NA	FALSE	1.16437902606786	NA	FALSE	1.29132804425255	NA	FALSE	Cd79a
ENSMUSG00000003380	0.222976663145464	0.385306387514632	FALSE	0.115681893482164	0.794878275129747	FALSE	0.0416202723093081	0.971227787441197	FALSE	0.248792496013878	0.466886102413137	FALSE	Rabac1
ENSMUSG00000003382	0.0519833079145758	0.845218222790198	FALSE	0.00497178300104251	0.988842719877882	FALSE	-0.0922010594827165	0.84431007082639	FALSE	-0.0720548489293362	0.824130353373872	FALSE	Etv3
ENSMUSG00000003402	0.100466747404137	0.322122762107863	FALSE	-0.183369701594274	0.0417996309895557	FALSE	-0.0560273758446236	0.841303540037341	FALSE	-0.0547370684365609	0.78928773705647	FALSE	Prkcsh
ENSMUSG00000003410	-0.52656928663518	0.661200676437348	FALSE	-0.81722040904621	NA	FALSE	-0.896302592303795	0.613162226438487	FALSE	-1.65719704966141	NA	FALSE	Elavl3
ENSMUSG00000003411	1.55659521866393	0.00262915235321713	TRUE	0.564908607422203	NA	FALSE	0.341993462395587	0.887605203678975	FALSE	0.517386773239204	NA	FALSE	Rab3b
ENSMUSG00000003418	0.726905170533982	0.661527043740391	FALSE	0.160283035101717	NA	FALSE	0.365099950521917	NA	FALSE	0.00416160664079729	NA	FALSE	St8sia6
ENSMUSG00000003420	-1.67834415435579	0.0263558846276119	TRUE	0.749764292580383	0.22937879534774	FALSE	0.736873347848126	0.436909622250822	FALSE	0.736167409979583	0.365028215757957	FALSE	Fcgrt
ENSMUSG00000003421	-0.0284931078679242	0.912646867821375	FALSE	0.240256459700908	0.0700455123265697	FALSE	0.111485537264508	0.69449854655178	FALSE	0.151032328067403	0.399929765915205	FALSE	Nosip
ENSMUSG00000003423	-0.0682201569992694	0.668238623766366	FALSE	-0.0739950073823237	0.691192011424408	FALSE	-0.0269505163322608	0.955234652397095	FALSE	0.0669900289501008	0.767234648868083	FALSE	Pih1d1
ENSMUSG00000003429	-0.172234795908497	0.0133463800223126	FALSE	-0.0745047950437434	0.47313909670403	FALSE	-0.0454486241634012	0.84431007082639	FALSE	0.0507559892227216	0.746186442912679	FALSE	Rps11
ENSMUSG00000003435	0.0644197172927499	0.543878699241655	FALSE	0.0614444364987336	0.587794179298801	FALSE	0.0464517278433136	0.855359127167818	FALSE	-0.0163469617922358	0.943269931644378	FALSE	Supt5
ENSMUSG00000003436	0.69546704287998	8.0367532387745e-07	FALSE	-0.257727616929773	0.744654539643659	FALSE	-0.255266085197512	0.893474787639856	FALSE	-0.285757355630905	0.792976860144912	FALSE	Dll3
ENSMUSG00000003437	-0.136766297600406	0.192501173140976	FALSE	0.0363066010026866	0.831553691289418	FALSE	-0.00240872207656525	0.997642974654978	FALSE	-0.0218415775957982	0.939829958654556	FALSE	Paf1
ENSMUSG00000003438	0.0837275313781375	0.657360997433563	FALSE	-0.011444214963321	0.965718102544436	FALSE	-0.12881594692191	0.738286930270191	FALSE	-0.105307518293696	0.618764790660934	FALSE	Timm50
ENSMUSG00000003444	-0.0864416827527241	0.781805311438505	FALSE	0.0566484848065424	0.868620623179905	FALSE	-0.0174629008145135	0.984571003969884	FALSE	0.187300576231704	0.468148613650036	FALSE	Med29
ENSMUSG00000003452	0.014722154385313	0.973108114156434	FALSE	-0.0994872565973224	0.824893463559033	FALSE	-0.116068045266887	0.863381758563197	FALSE	-0.120515750640933	0.79785759740159	FALSE	Bicd1
ENSMUSG00000003458	0.104328208331906	0.396320034347869	FALSE	-0.198879984621458	0.0609746214979143	FALSE	-0.124141241684149	0.518257792747466	FALSE	-0.0348382673755116	0.883206437380102	FALSE	Ncstn
ENSMUSG00000003464	-0.119009834801253	0.190870305062294	FALSE	-0.144442947961379	0.142222785171991	FALSE	-0.0684300903730487	0.741628123491979	FALSE	-0.0682833989133496	0.670998667428594	FALSE	Pex19
ENSMUSG00000003469	0.176491436006902	0.714048035140726	FALSE	-0.032417695670378	0.963973953557903	FALSE	-0.251076373036115	0.739964342721893	FALSE	-0.126145746518188	0.87258485993346	FALSE	Phyhip
ENSMUSG00000003476	3.46004767255638	0.00380090314004177	TRUE	1.12598748467292	NA	FALSE	1.24910309788597	NA	FALSE	0.215901082649588	NA	FALSE	Crhr2
ENSMUSG00000003477	3.54528770287286	NA	FALSE	2.95700564725921	NA	FALSE	NA	NA	FALSE	2.37617106923152	NA	FALSE	Inmt
ENSMUSG00000003484	NA	NA	FALSE	NA	NA	FALSE	NA	NA	FALSE	NA	NA	FALSE	Cyp4f18
ENSMUSG00000003500	0.574072382551415	4.82931620278058e-11	FALSE	0.0554567031577666	0.795758697440215	FALSE	0.046110110821432	0.933168569350034	FALSE	-0.0627459086449654	0.805399187656608	FALSE	Impdh1
ENSMUSG00000003505	NA	NA	FALSE	NA	NA	FALSE	NA	NA	FALSE	NA	NA	FALSE	Psg18
ENSMUSG00000003518	-0.536523449530154	0.010079503979875	FALSE	0.253588890727264	0.45188863407363	FALSE	0.130134752779435	0.863381758563197	FALSE	-0.0669951042520672	0.936644722778072	FALSE	Dusp3
ENSMUSG00000003526	-0.267245931397665	0.073039602267143	FALSE	-0.0729411303760449	0.782401520350071	FALSE	-0.0851014427069758	0.878849617791757	FALSE	-0.16178444783658	0.461442057641697	FALSE	Prodh
ENSMUSG00000003527	-0.227121931132275	0.0797440450375096	FALSE	0.165642977954637	0.300626833505458	FALSE	0.0288636290309088	0.961748457686379	FALSE	-0.00459013774134312	0.990879005455065	FALSE	Ess2
ENSMUSG00000003528	0.0573044502525483	0.707155343441712	FALSE	0.0222796484083119	0.930487498196632	FALSE	0.129240693349943	0.608030547184826	FALSE	0.147756336078871	0.291589817392709	FALSE	Slc25a1
ENSMUSG00000003531	-0.168391078945693	0.182914475975305	FALSE	0.0657549813410371	0.688856678689994	FALSE	0.0341400867675596	0.933895870512648	FALSE	0.00547724252605805	0.98616324543297	FALSE	Dgcr6
ENSMUSG00000003534	-0.00683004829401341	0.977185156070562	FALSE	-0.182593067791571	0.30771421543785	FALSE	-0.117506503893286	0.654325214851964	FALSE	-0.148622729871051	0.531675726735206	FALSE	Ddr1
ENSMUSG00000003541	0.168653105265705	0.9241308920981	FALSE	1.13424001742257	NA	FALSE	0.855911653176819	0.573590437422137	FALSE	0.955727298150262	NA	FALSE	Ier3
ENSMUSG00000003545	0.858220167275924	0.609836943650134	FALSE	5.24761417582669	5.10588023666303e-25	TRUE	5.06954518856535	7.33279200866734e-21	TRUE	3.68537691129171	4.03509733180775e-07	TRUE	Fosb
ENSMUSG00000003546	-0.261277958836881	0.117442142334223	FALSE	0.0325318545625272	0.930789680453023	FALSE	0.0714389344002105	0.904237944504709	FALSE	0.0868176179450322	0.76184063916899	FALSE	Klc4
ENSMUSG00000003549	0.0231850686134797	0.931235197482274	FALSE	0.138821866868805	0.498424799921637	FALSE	0.0995391389858517	0.774931671670725	FALSE	0.128788848637401	0.571249259158653	FALSE	Ercc1
ENSMUSG00000003555	NA	NA	FALSE	NA	NA	FALSE	NA	NA	FALSE	NA	NA	FALSE	Cyp17a1
ENSMUSG00000003559	0.210197097049027	0.907172800715691	FALSE	0.291327078029414	0.881158901159511	FALSE	0.244630549632873	0.956701662566712	FALSE	0.517878823606162	0.756106733139141	FALSE	As3mt
ENSMUSG00000003573	-0.673546695288572	7.14281722701813e-12	FALSE	-0.187958577607057	0.174018083280829	FALSE	-0.235747711635214	0.189999558970474	FALSE	-0.221469027714166	0.137732337688965	FALSE	Homer3
ENSMUSG00000003575	-0.463291085991469	8.62350575738569e-07	FALSE	-0.119918087712346	0.443075304013969	FALSE	-0.120974326356767	0.621346956831345	FALSE	-0.126330316051131	0.466948809167691	FALSE	Crtc1
ENSMUSG00000003581	-0.175281638543158	0.428063310019856	FALSE	0.0375779311759574	0.936086703755607	FALSE	-0.152555937351558	0.723996634171803	FALSE	-0.0123821441895215	0.981925757227036	FALSE	Rnf215
ENSMUSG00000003585	0.248058535775094	0.461194195133675	FALSE	0.0765897986618445	0.899459209365216	FALSE	-0.251901980755301	0.731289218368104	FALSE	-0.318951118522434	0.475109767924011	FALSE	Sec14l2
ENSMUSG00000003604	-0.206402484127714	0.0935919655619253	FALSE	-0.431204766323977	0.000915180186832499	FALSE	-0.43305884286836	0.0116239804342678	FALSE	-0.500481459594095	9.98341122504259e-05	FALSE	Aven
ENSMUSG00000003617	-9.42495887895525	2.65056862198192e-13	TRUE	-0.947767251872614	0.00730526790460233	FALSE	-0.953066525620469	0.011252500963233	FALSE	-1.37890370290018	0.000179763962764993	TRUE	Cp
ENSMUSG00000003623	0.226717608012908	0.0395732646722118	FALSE	-0.0776228569097902	0.6992642965423	FALSE	0.0467271770770907	0.912398165286214	FALSE	-0.00931956516825518	0.979489715791892	FALSE	Crot
ENSMUSG00000003644	-0.0903446441478841	0.644852959691723	FALSE	0.178785669759185	0.24800857920155	FALSE	0.22838379929279	0.194788180545993	FALSE	0.156079982971042	0.443670495042679	FALSE	Rps6ka1
ENSMUSG00000003657	3.91486514194467	6.70869466195402e-09	TRUE	-0.123034373620046	NA	FALSE	0.513059626211275	NA	FALSE	1.00362032347914	NA	FALSE	Calb2
ENSMUSG00000003660	-0.0208718618332741	0.915961718318898	FALSE	-0.400884547647049	1.15116653995749e-06	FALSE	-0.220247818408388	0.118116036308604	FALSE	-0.182918003321403	0.254422501091895	FALSE	Snrnp200
ENSMUSG00000003662	0.0661727797220897	0.784793216539673	FALSE	0.0659112970504755	0.798235445128525	FALSE	0.0583740494094609	0.900206705216706	FALSE	-0.00179837483856558	0.996677569189439	FALSE	Ciao1
ENSMUSG00000003665	-2.82358801707293	NA	FALSE	-0.846424862165651	NA	FALSE	-0.980263804123392	NA	FALSE	-0.0123345129325541	NA	FALSE	Has1
ENSMUSG00000003680	0.0443743439760484	0.828143581423069	FALSE	-0.0917380123355487	0.591378380295375	FALSE	-0.0169114307116615	0.977790433030733	FALSE	-0.128809890857193	0.470928654629196	FALSE	Taf6l
ENSMUSG00000003721	0.839553531027729	6.97573515233029e-09	FALSE	-0.0591997136593149	0.884580103828362	FALSE	-0.0601507736870786	0.941887810536581	FALSE	-0.106439937546913	0.796203471982579	FALSE	Insig2
ENSMUSG00000003731	0.315380249507215	0.00301239614732694	FALSE	0.093081388923323	0.606648493893582	FALSE	0.0156134965871003	0.97894636955563	FALSE	0.00846751815706434	0.981925757227036	FALSE	Kpna6
ENSMUSG00000003746	-0.0120206844208992	0.98521879320417	FALSE	-0.159666691041866	0.825734446248807	FALSE	-0.271768146953571	0.812020019535706	FALSE	-0.466517233335785	0.347106391289591	FALSE	Man1a
ENSMUSG00000003752	-0.0122450279215275	0.975855237737827	FALSE	0.120356427768251	0.691192011424408	FALSE	0.0865856576001978	0.879001256871658	FALSE	0.00774307981608562	0.988044253325747	FALSE	Itpkc
ENSMUSG00000003762	0.0786201487847964	0.827791875581671	FALSE	0.25301983926867	0.206414991170634	FALSE	0.381381032936494	0.0670217842626877	FALSE	0.381391402644582	0.063347684654983	FALSE	Coq8b
ENSMUSG00000003778	0.0605311059668898	0.735896393481221	FALSE	-0.0163224451711087	0.945177744793216	FALSE	0.0263024508096691	0.95522212352669	FALSE	-0.00260575443293835	0.995019689043422	FALSE	Brd8
ENSMUSG00000003779	-0.018383907816026	0.912646867821375	FALSE	-0.0818994681686677	0.490920556769653	FALSE	-0.0363469004241761	0.917929374169484	FALSE	-0.0378702375300204	0.830189204651629	FALSE	Kif20a
ENSMUSG00000003808	-0.101625664195339	0.552454452435448	FALSE	-0.0383744528123711	0.830255580418164	FALSE	-0.114118103766718	0.592891571371196	FALSE	-0.0995287666813187	0.509805103678699	FALSE	Farsa
ENSMUSG00000003809	0.0101826161056537	0.969992042536471	FALSE	-0.0362970214746706	0.899312214492435	FALSE	-0.012525298151757	0.98802381455059	FALSE	-0.075446492894586	0.809681170780766	FALSE	Gcdh
ENSMUSG00000003810	-0.385766630681465	1.02351449097493e-08	FALSE	0.0875433407982706	0.485243544062605	FALSE	0.0537746085838622	0.873678001456855	FALSE	0.0973081066275681	0.52843733076707	FALSE	Mast2
ENSMUSG00000003812	1.09680013522964	0.00105683039031315	TRUE	0.134950384331116	0.893323987947883	FALSE	0.286717225092166	0.838628017417404	FALSE	0.320025311898509	0.69404007298372	FALSE	Dnase2a
ENSMUSG00000003813	0.168441117205053	0.181015647365233	FALSE	0.03763590223613	0.872827155166645	FALSE	0.0629567307769271	0.859521520311342	FALSE	0.0420301934728889	0.876463836351826	FALSE	Rad23a
ENSMUSG00000003814	0.00826536244904976	0.964923531125007	FALSE	-0.362959613091198	1.7505233721698e-07	FALSE	-0.159084534790051	0.270609728261394	FALSE	-0.132670338292437	0.249281233987494	FALSE	Calr
ENSMUSG00000003824	0.311607788187601	0.133318329664572	FALSE	0.701669409727287	0.000342444872682912	FALSE	0.547425723655459	0.0453431386246461	FALSE	0.559074235669752	0.00575703553231151	FALSE	Syce2
ENSMUSG00000003847	0.0354244360047825	0.896585141901829	FALSE	0.247939873816402	0.0324698734894222	FALSE	0.302662907677199	0.0530235483948336	FALSE	0.327999800974667	0.00688309971647648	FALSE	Nfat5
ENSMUSG00000003848	-0.0552305880715551	0.691687413976096	FALSE	0.143416862541718	0.218963650848073	FALSE	-0.0394471307399898	0.936116434042565	FALSE	-0.0287480976196801	0.909276275708447	FALSE	Nob1
ENSMUSG00000003849	-0.00389277129560876	0.997386323457749	FALSE	-0.704136639671299	0.37140645097931	FALSE	-0.201552763800018	0.918507072394537	FALSE	-0.215361325199186	0.863621656731303	FALSE	Nqo1
ENSMUSG00000003863	0.454942935716953	0.314263210138575	FALSE	0.417420369273638	0.488507451005007	FALSE	0.27338125542504	0.807752001929043	FALSE	0.197825142464664	0.843435361302492	FALSE	Ppfia3
ENSMUSG00000003865	0.0919458569284652	0.682902115397246	FALSE	0.408584753946784	0.000916118336933502	FALSE	0.524576196769062	3.77074270608751e-06	FALSE	0.611678341533277	1.38560428054905e-12	FALSE	Gys1
ENSMUSG00000003868	-0.0132442140614217	0.944138104609234	FALSE	0.0321614338170328	0.850023263411732	FALSE	0.009223976015985	0.986728982901442	FALSE	-0.00294170764911239	0.992843501595751	FALSE	Ruvbl2
ENSMUSG00000003872	-0.0611241676206711	0.981230958992046	FALSE	0.454136436376398	NA	FALSE	-0.623305347856565	NA	FALSE	0.41447089329027	NA	FALSE	Lin7b
ENSMUSG00000003873	-0.159142113649492	0.185107973109462	FALSE	-0.09858709132294	0.625236724432253	FALSE	-0.100288193076655	0.708045204636667	FALSE	-0.0476408826069255	0.846999525523944	FALSE	Bax
ENSMUSG00000003882	NA	NA	FALSE	NA	NA	FALSE	NA	NA	FALSE	NA	NA	FALSE	Il7r
ENSMUSG00000003923	0.197717868961891	0.0187949292638143	FALSE	-0.0583629853237295	0.700950006424089	FALSE	-0.0438146493315476	0.898900756210998	FALSE	-0.0289515795922107	0.901603742142075	FALSE	Tfam
ENSMUSG00000003929	0.00499466874068378	0.984670715344777	FALSE	-0.0719515250984377	0.797570444547926	FALSE	-0.0474843703481313	0.927335807862438	FALSE	-0.114167379747056	0.597315742950125	FALSE	Zfp81
ENSMUSG00000003934	0.256823410519511	0.0203022375469601	FALSE	-0.0256778906362236	0.916036847427129	FALSE	0.191669227426884	0.434580764454629	FALSE	0.113888739856483	0.698407760889584	FALSE	Efnb3
ENSMUSG00000003948	0.294464319003705	0.0853037527078074	FALSE	-0.036116867140791	0.917543395088351	FALSE	0.0519321158157094	0.920483889295239	FALSE	0.020616173066134	0.954666904962523	FALSE	Mmd
ENSMUSG00000003949	1.52732854900362	0.0383260213406283	TRUE	0.835718512232438	0.131293313456755	FALSE	1.20683065206007	0.49802642622219	FALSE	0.955077171015295	0.497427841199245	FALSE	Hlf
ENSMUSG00000003955	0.0913178339550783	0.787854615471871	FALSE	0.729368590996095	4.96750417886141e-09	FALSE	0.918721533811822	3.8667309648965e-09	FALSE	0.982795034238654	2.84886453508844e-16	FALSE	Fam162a
ENSMUSG00000003970	-0.0654052911494768	0.486807268138093	FALSE	-0.0157202785802233	0.914308197804408	FALSE	0.0436804363876835	0.848755651925637	FALSE	0.042346022650554	0.790852906514023	FALSE	Rpl8
ENSMUSG00000003974	0.665639614653511	0.793991044980321	FALSE	-0.456466743899072	NA	FALSE	-0.693250583467715	NA	FALSE	-0.45077570334455	NA	FALSE	Grm3
ENSMUSG00000003992	-0.765010631946561	1.79440364934086e-10	FALSE	0.258478789667241	0.0243942228325144	FALSE	0.349445361277759	0.0190087109807127	FALSE	0.332394315759304	0.0600621994575049	FALSE	Ssbp2
ENSMUSG00000004018	-0.0128812504229436	0.967639723981644	FALSE	-0.0478601278924356	0.870805941115504	FALSE	-0.211194480057893	0.421513632462787	FALSE	-0.161108658480858	0.485553641680258	FALSE	Fancl
ENSMUSG00000004031	2.40053180310365	5.43995789279215e-06	TRUE	0.806041723054859	NA	FALSE	0.419580260444959	NA	FALSE	-0.354874985314125	NA	FALSE	Brinp2
ENSMUSG00000004032	0.291833857527813	0.775068787709959	FALSE	0.0848405490450543	0.938542272041902	FALSE	0.122389574097964	0.959849690984454	FALSE	0.271668536365424	0.774694158130457	FALSE	Gstm5
ENSMUSG00000004035	1.0789400952042	0.000229296822144778	TRUE	0.00594611536440457	0.995397346560887	FALSE	0.339955690849209	0.704305679830876	FALSE	0.427696173889659	0.41877711158044	FALSE	Gstm7
ENSMUSG00000004038	0.286260437047305	0.832067981571659	FALSE	0.0228670123501414	NA	FALSE	0.00224837211356924	0.99933362870254	FALSE	0.155288273951945	NA	FALSE	Gstm3
ENSMUSG00000004040	-0.622303516485256	0.00358949672232089	FALSE	0.147373099519634	0.75751019342629	FALSE	0.135742245326496	0.878207206071016	FALSE	-0.0801329981268326	0.892317515906189	FALSE	Stat3
ENSMUSG00000004043	-0.254235656247109	0.70970571282976	FALSE	0.711576759365834	0.0974617114131674	FALSE	0.59381571276298	0.445514243557923	FALSE	0.62917149555169	0.228409232745336	FALSE	Stat5a
ENSMUSG00000004044	-1.62221844527287	1.83906672958967e-07	TRUE	0.253993392220376	0.674105787141376	FALSE	0.353349353838986	0.564621320528044	FALSE	0.399294629607798	0.394934209438846	FALSE	Cavin1
ENSMUSG00000004054	-0.249139705966303	0.00151596193088073	FALSE	0.0890219175735231	0.473382111443509	FALSE	0.0820177171806491	0.712445345445884	FALSE	0.00906013601798621	0.97715993045122	FALSE	Map3k11
ENSMUSG00000004056	-0.0994877882138221	0.349826777743011	FALSE	0.0392966409877379	0.80660184937037	FALSE	0.00715008402554119	0.989169376355132	FALSE	0.00455282456380192	0.986156821057518	FALSE	Akt2
ENSMUSG00000004069	0.139164080647879	0.476436105727154	FALSE	0.0563018687771139	0.865594313314862	FALSE	0.0090796271569271	0.991817407626156	FALSE	-0.0442720414328485	0.908007900824186	FALSE	Dnaja3
ENSMUSG00000004070	-0.0311973563305789	0.890142352162104	FALSE	0.150643405776994	0.306308770209459	FALSE	0.133599366407912	0.6381602959464	FALSE	0.101260573905151	0.621287608034376	FALSE	Hmox2
ENSMUSG00000004071	-0.166959435681817	0.0482612763553745	FALSE	0.00838135218779276	0.968028912756512	FALSE	-0.0656741579050757	0.783932625065002	FALSE	0.0326211676375596	0.882339351129098	FALSE	Cdip1
ENSMUSG00000004085	-0.0604239794454308	0.868872469933148	FALSE	0.173947245825872	0.525421672358686	FALSE	0.0299377621950031	0.973890944396644	FALSE	0.0859767128780303	0.812977642407043	FALSE	Map3k20
ENSMUSG00000004096	-0.0259536589064138	0.879652687555053	FALSE	-0.138576756951853	0.242170115101399	FALSE	-0.135421965820442	0.458528803629827	FALSE	-0.137258972182253	0.338160437698903	FALSE	Cwc15
ENSMUSG00000004098	-0.116688005619803	0.975775731936142	FALSE	0.0936102836584431	NA	FALSE	0.0389052494762708	NA	FALSE	-0.579675259151595	NA	FALSE	Col5a3
ENSMUSG00000004099	-0.248607652400218	0.000844980809874558	FALSE	-0.166468145873307	0.0822712027213908	FALSE	-0.0901244580303314	0.658642826550714	FALSE	-0.0850149039656428	0.550388308019858	FALSE	Dnmt1
ENSMUSG00000004100	-0.08683262722079	0.539240531001754	FALSE	0.0664103612491276	0.666138904321956	FALSE	-0.0101292209684071	0.989169376355132	FALSE	-0.0557355570790651	0.840831728754564	FALSE	Ppan
ENSMUSG00000004105	-0.330658357408584	0.0845701421615351	FALSE	0.00840488373328885	0.981917773611128	FALSE	0.151986034408149	0.680824104815958	FALSE	0.165928886003227	0.560402409142837	FALSE	Angptl2
ENSMUSG00000004110	-0.877407115918712	0.0342208525936579	FALSE	0.51379270643754	0.272089076512003	FALSE	0.599430185004821	0.265094951970231	FALSE	0.581720444945557	0.285417356490613	FALSE	Cacna1e
ENSMUSG00000004113	0.609034106704998	0.00188420777367287	FALSE	-0.485902615722368	0.14122807461272	FALSE	-0.126249170164077	0.908066842292347	FALSE	0.0565534902998995	0.95595522440929	FALSE	Cacna1b
ENSMUSG00000004127	-0.0702548634680244	0.773384107712015	FALSE	-0.0254587647302974	0.941418496067975	FALSE	-0.0458151363172413	0.942637605360243	FALSE	-0.146794166768523	0.55127788747241	FALSE	Trmt10a
ENSMUSG00000004151	0.436214052834986	0.0657305296116685	FALSE	0.34915401115561	0.106890460973462	FALSE	0.554305069443297	0.0147694698198783	FALSE	0.522696652268776	0.00654963652013812	FALSE	Etv1
ENSMUSG00000004187	0.930002304729	0.0033642380717448	FALSE	0.263524081850074	0.623871054196063	FALSE	0.392818831440373	0.558524765222508	FALSE	0.381518241261049	0.460076172474832	FALSE	Kifc2
ENSMUSG00000004207	0.226369717461213	0.00408505517140054	FALSE	-0.175345360175893	0.0642512524507367	FALSE	-0.0458689469765085	0.89024210361591	FALSE	-0.0296648599504991	0.902449706997121	FALSE	Psap
ENSMUSG00000004221	-0.0310656874605606	0.881178774327515	FALSE	0.0817410188285468	0.638164370288889	FALSE	0.0821193473579104	0.813798264279045	FALSE	0.0132872781126142	0.96733073305325	FALSE	Ikbkg
ENSMUSG00000004231	0.187230404904417	0.867473672378724	FALSE	-0.622401973441633	0.430023324810927	FALSE	-0.497714679933009	0.763420371980679	FALSE	-0.809984728392253	0.500476683151624	FALSE	Pax2
ENSMUSG00000004233	-0.223176542550111	0.248343616195832	FALSE	0.180839526107856	0.423125628983994	FALSE	0.108799512893474	0.832013577078104	FALSE	0.186856115868797	0.470246174438657	FALSE	Wars2
ENSMUSG00000004263	-0.0661701780988937	0.683365734079544	FALSE	0.127530512533819	0.213651532633817	FALSE	0.0734866611263815	0.778534853330953	FALSE	0.09047493340715	0.620124003684716	FALSE	Atn1
ENSMUSG00000004264	-0.0473632033103494	0.753346110080741	FALSE	0.0312442671663777	0.815012331911776	FALSE	-0.0146628782414724	0.973501873742318	FALSE	-0.0165902627085508	0.941584609520031	FALSE	Phb2
ENSMUSG00000004266	0.513501998286513	0.0548018818958616	FALSE	-0.013688836189726	0.985914351832701	FALSE	0.167356696900961	0.849896087186123	FALSE	0.169959408755229	0.781179908069476	FALSE	Ptpn6
ENSMUSG00000004267	2.06290261710313	3.11044437596704e-08	TRUE	1.15500625954638	0.00815707215399791	TRUE	1.33604011259703	0.00338365585092568	TRUE	1.22163248309143	0.0227445504160847	TRUE	Eno2
ENSMUSG00000004268	-0.173851128699161	0.0668971583141849	FALSE	-0.0619456392816932	0.653744817160168	FALSE	-0.1128532894173	0.616759078697218	FALSE	-0.0575946084925589	0.801875205394563	FALSE	Emg1
ENSMUSG00000004270	0.312883784290377	0.00186922451046727	FALSE	-0.20863049451142	0.136833822406945	FALSE	-0.208259657272097	0.306044539032594	FALSE	-0.150531526125088	0.396110268778474	FALSE	Lpcat3
ENSMUSG00000004285	-0.120116144608699	0.376813964000489	FALSE	-0.208215406675549	0.0940981746534298	FALSE	-0.190441981319563	0.370000811078792	FALSE	-0.138822500056445	0.441194378603602	FALSE	Atp6v1f
ENSMUSG00000004296	NA	NA	FALSE	NA	NA	FALSE	NA	NA	FALSE	NA	NA	FALSE	Il12b
ENSMUSG00000004317	0.119887731625362	0.607678356936262	FALSE	-0.21802648302782	0.379692549548838	FALSE	-0.209910592463939	0.558044242608978	FALSE	-0.14992583612488	0.671937314867165	FALSE	Clcn5
ENSMUSG00000004319	0.292638827555815	0.111104759364486	FALSE	0.306360637356972	0.116120747015308	FALSE	0.44022807320842	0.0081410330466721	FALSE	0.336956327613625	0.0167739621807093	FALSE	Clcn3
ENSMUSG00000004328	0.265419321076733	0.427705269074075	FALSE	0.520834965567551	0.0084094195623992	FALSE	0.657851183575962	0.00931541660434926	FALSE	0.59285576891846	0.0122909858115148	FALSE	Hif3a
ENSMUSG00000004341	1.4438822377737	NA	FALSE	0.601736569903407	NA	FALSE	-0.176556827054237	NA	FALSE	-0.853017356496361	NA	FALSE	Gpx6
ENSMUSG00000004344	NA	NA	FALSE	NA	NA	FALSE	NA	NA	FALSE	NA	NA	FALSE	Gpx5
ENSMUSG00000004347	0.745100528766024	0.0935919655619253	FALSE	-0.206347715298761	0.835589159834625	FALSE	0.115578741120397	0.960766727406984	FALSE	0.103266438521033	0.939583417826106	FALSE	Pde1c
ENSMUSG00000004356	-0.0650005412983015	0.648325460093598	FALSE	-0.0333042278941564	0.867866149359441	FALSE	-0.104657833091632	0.709084792411728	FALSE	-0.087974783611534	0.747864439420143	FALSE	Utp20
ENSMUSG00000004359	-3.27171250690898	NA	FALSE	-1.26165210803144	NA	FALSE	-0.131052724616651	NA	FALSE	0.361703987482886	NA	FALSE	Spic
ENSMUSG00000004360	-0.283572329275539	0.692507365293716	FALSE	-0.176187142139978	0.845863376643898	FALSE	-0.355193711995238	0.779524422585212	FALSE	-0.331868399254621	0.698407760889584	FALSE	9330159F19Rik
ENSMUSG00000004364	0.13832259584927	0.105918991993091	FALSE	-0.0303419035945263	0.83949443204057	FALSE	-0.0589606567572519	0.820248311808838	FALSE	-0.12191666827215	0.279313033789653	FALSE	Cul3
ENSMUSG00000004366	2.11634526425806	NA	FALSE	0.688122495603566	NA	FALSE	0.818137219047398	NA	FALSE	1.37317478827065	NA	FALSE	Sst
ENSMUSG00000004371	1.11269166839452	NA	FALSE	1.41062941074996	NA	FALSE	-0.182092670273542	NA	FALSE	0.476073917794471	NA	FALSE	Il11
ENSMUSG00000004383	0.442677978558747	0.00031746963329817	FALSE	0.0749250258047493	0.730150651387324	FALSE	0.0547187443352406	0.903089620592479	FALSE	0.000302621786819164	0.999843880809749	FALSE	Large1
ENSMUSG00000004393	-0.00922434983756343	0.969992042536471	FALSE	0.121499011813372	0.37437869183705	FALSE	0.0311875868616363	0.935842913824062	FALSE	0.0912142986786364	0.580274159955459	FALSE	Ddx56
ENSMUSG00000004394	-0.211661808862312	0.126998224556901	FALSE	-0.0573785817154564	0.766200997380528	FALSE	-0.00305306239205703	0.997447281876778	FALSE	0.0443835388650625	0.858461881092883	FALSE	Tmed4
ENSMUSG00000004415	-0.543116030362249	0.00171161562994072	FALSE	0.536202694347414	0.000120290912966042	FALSE	0.697882829926291	2.0131986408091e-06	FALSE	0.754106505523785	1.80760217286414e-07	FALSE	Col26a1
ENSMUSG00000004446	0.00505775788643825	0.990976055780803	FALSE	-0.083284478778751	0.74841139170258	FALSE	-0.177274502005171	0.629708380546093	FALSE	-0.154824752230734	0.556224807432149	FALSE	Bid
ENSMUSG00000004451	0.410493152025339	7.12604897450556e-06	FALSE	0.27774134685885	0.0243022847322977	FALSE	0.282568625873683	0.173133379382264	FALSE	0.308845130598238	0.0739980536688483	FALSE	Ralb
ENSMUSG00000004455	-0.0173312642943891	0.927328152593779	FALSE	0.0425726208988431	0.791058067226107	FALSE	0.0301267479660241	0.940781609000079	FALSE	0.0926428643111364	0.588513471928695	FALSE	Ppp1cc
ENSMUSG00000004460	0.0460991834641562	0.817944574469023	FALSE	-0.199077020223244	0.042619290491417	FALSE	-0.218701895381168	0.169134013584271	FALSE	-0.212655933449375	0.0832213607412763	FALSE	Dnajb11
ENSMUSG00000004462	-0.112146117417714	0.548603963500473	FALSE	-0.0168397441000934	0.961247865658428	FALSE	-0.054722232797345	0.916212180112932	FALSE	-0.0596004747735813	0.840444860990129	FALSE	Tbccd1
ENSMUSG00000004473	0.705792052178969	0.239918476689215	FALSE	-0.183756753763915	0.885384313456903	FALSE	0.247244187559887	0.903624294754312	FALSE	0.285161681136635	0.805399187656608	FALSE	Clec11a
ENSMUSG00000004500	-0.0973886912787268	0.693854154445895	FALSE	-0.148580313238078	0.617186782121969	FALSE	-0.199668731353617	0.577456622685157	FALSE	-0.236718920177845	0.325453537346186	FALSE	Zfp324
ENSMUSG00000004508	-1.41964969177861	2.03286728744936e-09	TRUE	0.0197249748220047	0.972757232644587	FALSE	-0.100979908334845	0.92314132388001	FALSE	-0.0981908528040201	0.864482336533958	FALSE	Gab2
ENSMUSG00000004530	-0.15884378272354	0.0231273430889821	FALSE	0.0430201141151018	0.753162324981955	FALSE	0.0717423873765794	0.745317523623503	FALSE	-0.0126925723635973	0.952578481899141	FALSE	Coro1c
ENSMUSG00000004535	0.124846049656495	0.232962204707649	FALSE	0.0610563425950746	0.703482584013409	FALSE	0.0487166372931399	0.883449679600977	FALSE	0.0355290574581473	0.866713782865159	FALSE	Tax1bp1
ENSMUSG00000004540	0.871164160042036	NA	FALSE	NA	NA	FALSE	-0.0847274006640465	NA	FALSE	NA	NA	FALSE	Psg17
ENSMUSG00000004542	NA	NA	FALSE	NA	NA	FALSE	NA	NA	FALSE	NA	NA	FALSE	Psg19
ENSMUSG00000004552	-1.01682889440471	NA	FALSE	-1.9662791977384	NA	FALSE	-2.01714905530926	NA	FALSE	-1.07435494069334	NA	FALSE	Ctse
ENSMUSG00000004558	1.54110626335516	4.02906279927759e-06	TRUE	0.95320386743817	0.0828167314233433	FALSE	1.39083290632128	0.0252278985346179	TRUE	1.33043043755312	0.00410029547498304	TRUE	Ndrg2
ENSMUSG00000004561	-0.146612576102212	0.437028720052183	FALSE	0.0140147808476199	0.961533211154502	FALSE	-0.0795927459841541	0.859009691766666	FALSE	-0.0362736062871781	0.915154657517061	FALSE	Mettl17
ENSMUSG00000004562	-0.332704433897402	0.000271320373443709	FALSE	0.301528722300951	0.000288961338395984	FALSE	0.334121571823257	0.000751323561570522	FALSE	0.351417338653745	0.00700931944625619	FALSE	Arhgef40
ENSMUSG00000004565	0.00383536873981858	0.985518786247478	FALSE	-0.104821436031979	0.490479896631399	FALSE	0.0902779647517324	0.718567623572121	FALSE	0.0964437255139156	0.599339551490896	FALSE	Pnpla6
ENSMUSG00000004567	0.161761544013075	0.280754510932635	FALSE	-0.01286539134881	0.968158063880932	FALSE	0.0554759753308335	0.926206631421569	FALSE	0.0226346922776959	0.952513309850159	FALSE	Mcoln1
ENSMUSG00000004568	-0.111218921846064	0.584320478106482	FALSE	0.0182984979192687	0.952113608100839	FALSE	0.066975580701401	0.876930233844295	FALSE	0.00877575907563143	0.982312931791282	FALSE	Arhgef18
ENSMUSG00000004591	0.00627592044950996	0.97089230525897	FALSE	0.116358655771567	0.250013757020217	FALSE	0.0854140578043559	0.716226295833345	FALSE	0.0565684172278849	0.743462380840576	FALSE	Pkn2
ENSMUSG00000004609	NA	NA	FALSE	NA	NA	FALSE	NA	NA	FALSE	NA	NA	FALSE	Cd33
ENSMUSG00000004610	-0.24377476502808	0.036972757730286	FALSE	0.00222840714455539	0.993475795694717	FALSE	0.0811773310210755	0.822410891276893	FALSE	0.0261995068597115	0.952254905894407	FALSE	Etfb
ENSMUSG00000004612	3.40071296150935	NA	FALSE	1.91862782774425	NA	FALSE	2.81390578417276	NA	FALSE	3.70006182353263	NA	FALSE	Nkg7
ENSMUSG00000004626	0.508144391720357	7.19545877640187e-06	FALSE	0.00674923417544358	0.984573848408966	FALSE	0.24441926168721	0.316206192868774	FALSE	0.127438622508353	0.597707016092352	FALSE	Stxbp2
ENSMUSG00000004630	2.13171030577857	NA	FALSE	-0.0339902898977169	NA	FALSE	NA	NA	FALSE	-0.113056296085988	NA	FALSE	Pcp2
ENSMUSG00000004631	0.502155442395446	0.00722548000554711	FALSE	0.619630620973648	0.00385568721362743	FALSE	0.584576466940231	0.00557566591782053	FALSE	0.633636953870259	0.00218397001564446	FALSE	Sgce
ENSMUSG00000004633	1.3813958071908	1.60819554916048e-11	TRUE	-0.0355952046964076	0.964391748120644	FALSE	0.0232170911136186	0.989231610854235	FALSE	0.110303214001182	0.879452930640315	FALSE	Chn2
ENSMUSG00000004637	0.0690263765816376	0.865327909973432	FALSE	0.288750377913609	0.302788712377118	FALSE	0.251082755075508	0.616353666427484	FALSE	0.242687386487109	0.470928654629196	FALSE	Wwox
ENSMUSG00000004642	-0.00220234703461147	0.990976055780803	FALSE	-0.0759617121559749	0.59765368766536	FALSE	-0.100524632976569	0.613162226438487	FALSE	-0.116719279142758	0.420348124675406	FALSE	Slbp
ENSMUSG00000004651	-2.77947507608755	NA	FALSE	-2.75925596099843	NA	FALSE	-1.85505184118431	NA	FALSE	-1.88456398520631	NA	FALSE	Tyr
ENSMUSG00000004654	NA	NA	FALSE	NA	NA	FALSE	NA	NA	FALSE	NA	NA	FALSE	Ghrhr
ENSMUSG00000004655	0.354338409190446	0.798895897183869	FALSE	-0.168187908183357	NA	FALSE	0.53657471884487	NA	FALSE	0.484870931170402	NA	FALSE	Aqp1
ENSMUSG00000004661	-0.0926777539643916	0.525695532607351	FALSE	0.0589366298727874	0.764417127516832	FALSE	0.0502528502283129	0.908063349001439	FALSE	0.0126933541054207	0.971990223754575	FALSE	Arid3b
ENSMUSG00000004665	-0.241018032208214	0.0380971313546437	FALSE	0.596432395822075	1.5278346277572e-05	FALSE	0.424057403529767	0.00956902476302115	FALSE	0.249985749446168	0.460316271916832	FALSE	Cnn2
ENSMUSG00000004667	-0.0928842860008908	0.360869087929237	FALSE	-0.0237279158391233	0.900273196170181	FALSE	0.0418212324229759	0.893474787639856	FALSE	0.0290120238792054	0.90168107143002	FALSE	Polr2e
ENSMUSG00000004668	-0.825181365203961	NA	FALSE	-1.76308212349708	NA	FALSE	-1.81318082777017	NA	FALSE	-1.84155402978409	NA	FALSE	Abca13
ENSMUSG00000004677	-0.135626063744715	0.186011180899405	FALSE	-0.00183570937290818	0.992968125473581	FALSE	0.0404241772533001	0.900291535482795	FALSE	0.0179274548563617	0.941978928690878	FALSE	Myo9b
ENSMUSG00000004698	0.158494829070945	0.827872616266899	FALSE	-0.209404042974831	0.788885704196676	FALSE	-0.338087815153381	0.766469387330339	FALSE	-0.406120448551832	0.597239378647604	FALSE	Hdac9
ENSMUSG00000004707	NA	NA	FALSE	NA	NA	FALSE	NA	NA	FALSE	NA	NA	FALSE	Ly9
ENSMUSG00000004709	4.14110205914788	0.0446141524664349	TRUE	-0.0339902898977168	NA	FALSE	-0.0847274006640465	NA	FALSE	-0.113056296085988	NA	FALSE	Cd244a
ENSMUSG00000004730	NA	NA	FALSE	NA	NA	FALSE	NA	NA	FALSE	NA	NA	FALSE	Adgre1
ENSMUSG00000004748	0.246951767874492	0.302772979864169	FALSE	-0.0905846265056456	0.837849073454898	FALSE	-0.217363053357368	0.699187242381235	FALSE	-0.155172314204403	0.72015550061415	FALSE	Mtfp1
ENSMUSG00000004768	0.169714171090499	0.203208976011225	FALSE	-0.133803104644105	0.456184778701167	FALSE	-0.0732357584252111	0.856571102975678	FALSE	-0.107222825911764	0.603804372250394	FALSE	Rab23
ENSMUSG00000004771	-0.108337391237003	0.454320798511904	FALSE	-0.0610241378353537	0.730532718241244	FALSE	-0.00574792684166372	0.993934950011242	FALSE	0.035441569543018	0.907381782795923	FALSE	Rab11a
ENSMUSG00000004788	-0.262284303991791	0.00734234709726234	FALSE	0.109877739101339	0.438590987106452	FALSE	0.115484946619557	0.605780301194405	FALSE	0.145511176013749	0.320627046914084	FALSE	Eif2b2
ENSMUSG00000004789	-0.0633350244852391	0.592357636756577	FALSE	0.0842906739636074	0.388756650790549	FALSE	0.0139258985868815	0.973501873742318	FALSE	0.0168392243000371	0.941007362711991	FALSE	Dlst
ENSMUSG00000004791	0.0152815926057595	0.988957471583895	FALSE	0.126098347264422	0.900278963646968	FALSE	0.682754963665217	0.335518388042029	FALSE	0.97938891737101	0.0197448635938242	FALSE	Pgf
ENSMUSG00000004798	-0.0469838467138051	0.814561790099351	FALSE	0.000272689055088174	0.999172670800673	FALSE	0.117289123864306	0.651584321089707	FALSE	0.166871958268477	0.342273039385784	FALSE	Ulk2
ENSMUSG00000004814	NA	NA	FALSE	NA	NA	FALSE	NA	NA	FALSE	NA	NA	FALSE	Ccl24
ENSMUSG00000004815	-0.113814691611637	0.60497418725215	FALSE	-0.0099265210518083	0.978227246936	FALSE	0.0250635855075281	0.97250329577046	FALSE	0.00764032795877014	0.985708893500757	FALSE	Dgkq
ENSMUSG00000004821	NA	NA	FALSE	NA	NA	FALSE	NA	NA	FALSE	NA	NA	FALSE	Tmed11
ENSMUSG00000004837	-2.15958248897167	0.02214961589563	TRUE	1.01918971343453	0.240143651914622	FALSE	0.774070368725451	0.616759078697218	FALSE	1.25581410111557	0.0648829306899794	FALSE	Grap
ENSMUSG00000004842	NA	NA	FALSE	NA	NA	FALSE	NA	NA	FALSE	NA	NA	FALSE	Pou1f1
ENSMUSG00000004843	0.101845673254275	0.540761726938442	FALSE	-0.0686323120233923	0.754059910615955	FALSE	-0.0518163461108152	0.912045779945728	FALSE	-0.102251918199487	0.647688267493359	FALSE	Chmp2b
ENSMUSG00000004846	0.166818917966909	0.301329603074413	FALSE	0.0952407377395585	0.532385342762409	FALSE	0.149913058028161	0.39602062121391	FALSE	0.179293331542664	0.24295256560438	FALSE	Plod3
ENSMUSG00000004849	-0.288987458456284	0.0122561785972314	FALSE	-0.0283219905309156	0.898340185441752	FALSE	-0.043148852381763	0.919457929171864	FALSE	-0.039258809724492	0.882339351129098	FALSE	Ap1s1
ENSMUSG00000004864	1.09890456819723	0.000370253609785422	TRUE	-0.463764328058281	0.509921656669274	FALSE	-0.498598406936533	0.652274600348223	FALSE	-0.0460485634950945	0.971294252337802	FALSE	Mapk13
ENSMUSG00000004865	-0.0701602695611478	0.492984757123179	FALSE	0.0465690802208413	0.747620021586685	FALSE	0.00787738994679726	0.989332886517751	FALSE	-0.0230928446762447	0.917637269799414	FALSE	Srpk1
ENSMUSG00000004872	-1.5399644136586	5.95472580724199e-20	TRUE	0.40189784426605	0.00237612786400716	FALSE	0.400756244413817	0.00783894880108825	FALSE	0.355877649066753	0.00980606690815694	FALSE	Pax3
ENSMUSG00000004880	0.0950080454284919	0.279380317915472	FALSE	-0.0957499800967006	0.341801533718013	FALSE	-0.0842019244425309	0.636478449406807	FALSE	-0.123912862374678	0.311240401145484	FALSE	Lbr
ENSMUSG00000004885	-0.902348803864721	0.0215032649195156	FALSE	-0.499864941918552	0.00444170239623213	FALSE	-0.450270496677813	0.606969240585813	FALSE	-0.535549090670417	0.360659189712709	FALSE	Crabp2
ENSMUSG00000004891	-1.26786201281296	3.04816754726619e-21	TRUE	-0.715086113135053	7.34248209322315e-10	FALSE	-0.579742647768287	0.000238947898153095	FALSE	-0.784772528327817	4.47925822010101e-13	FALSE	Nes
ENSMUSG00000004892	3.51149292798242	5.31324785146351e-06	TRUE	-0.568724881032547	NA	FALSE	0.472355604767961	NA	FALSE	-0.470315621362609	NA	FALSE	Bcan
ENSMUSG00000004894	-0.132331938981102	NA	FALSE	-2.00332525305008	NA	FALSE	-3.02327045889451	NA	FALSE	-3.05107784235433	NA	FALSE	Hapln2
ENSMUSG00000004895	0.058750540217641	0.6544589147389	FALSE	0.12053181925324	0.271955464242893	FALSE	0.0811440506373772	0.717248095796763	FALSE	0.109219023599029	0.428706613033958	FALSE	Prcc
ENSMUSG00000004896	-0.0807753173092017	0.770263979556982	FALSE	-0.0262811033213604	0.937712630833548	FALSE	-0.0625600210057092	0.905376770058818	FALSE	-0.0874463008394164	0.77011188602283	FALSE	Rrnad1
ENSMUSG00000004897	0.270642990566372	0.000972516425680258	FALSE	0.117469675842991	0.373392749462463	FALSE	0.0893969303656454	0.750322120326106	FALSE	0.0461000089118956	0.869898954534095	FALSE	Hdgf
ENSMUSG00000004902	0.511308897292289	0.597717253306249	FALSE	-0.432185852830671	0.701868567767124	FALSE	0.308058694550834	0.864897224116278	FALSE	0.478580727544757	0.612103191841835	FALSE	Slc25a18
ENSMUSG00000004929	-0.0723821059032405	0.680569754640412	FALSE	0.00693436598020594	0.975514596532248	FALSE	-0.0168819462699382	0.973961941973772	FALSE	-0.0742463405431851	0.711727359856008	FALSE	Thop1
ENSMUSG00000004931	0.0833678802259649	0.705565382426034	FALSE	0.140897630723788	0.431627235028066	FALSE	0.156090489691505	0.616048522674265	FALSE	0.171561481792464	0.337455005254749	FALSE	Apba3
ENSMUSG00000004933	-0.459035973985366	0.337623142139445	FALSE	-0.166246115063623	0.810680868020482	FALSE	-0.0595029736185927	0.974434816717659	FALSE	-0.252577142306131	0.715945481942138	FALSE	Matk
ENSMUSG00000004934	-0.198144006709361	0.108791209002641	FALSE	-0.0647070606587586	0.734374303538142	FALSE	-0.0724692242566071	0.821451700799469	FALSE	-0.0157068543405771	0.962453276887355	FALSE	Pias4
ENSMUSG00000004936	0.438233507286786	0.0189893245380593	FALSE	0.436471129373321	0.00834851921862054	FALSE	0.554537490391261	0.0022982960214229	FALSE	0.52972128439599	0.00369679578813625	FALSE	Map2k1
ENSMUSG00000004937	-0.157312716810823	0.0836054716407858	FALSE	0.102240682318786	0.326595816862777	FALSE	0.0251378263855481	0.941651582421591	FALSE	0.0501805296108859	0.767064449223509	FALSE	Sgta
ENSMUSG00000004939	NA	NA	FALSE	NA	NA	FALSE	NA	NA	FALSE	NA	NA	FALSE	Nmrk2
ENSMUSG00000004945	-0.0589830997980632	0.751496504003774	FALSE	-0.0854047558311719	0.595922991088338	FALSE	-0.0631905670640287	0.841303540037341	FALSE	-0.0686756743950876	0.719508384692552	FALSE	Tmem242
ENSMUSG00000004947	-0.463471514619456	9.38864675373055e-07	FALSE	0.101108258495105	0.606343488785237	FALSE	0.0134289894458744	0.979868752224743	FALSE	-0.0312644577795166	0.918322851257446	FALSE	Dtx2
ENSMUSG00000004948	-5.20737761904782	0.0331452062613111	TRUE	-0.57692468196615	NA	FALSE	-1.37741424069199	NA	FALSE	-0.810425369808417	NA	FALSE	Zp3
ENSMUSG00000004951	-0.520405836951838	0.679454489935833	FALSE	-0.17170115607639	0.961468639578177	FALSE	-0.594293552829123	0.91142421305714	FALSE	0.00892819051180387	0.9985992052023	FALSE	Hspb1
ENSMUSG00000004952	-0.372414937522309	0.574230134949937	FALSE	-0.386159406047195	0.679932254887288	FALSE	0.0399950146912371	0.990376609547908	FALSE	-0.00596192830082264	0.996732467399617	FALSE	Rasa4
ENSMUSG00000004961	0.205948608512325	0.862771134250717	FALSE	0.883567451097708	0.23181916009757	FALSE	0.844902958636805	0.341000158527295	FALSE	1.25729311138932	0.0388898868902792	TRUE	Syt5
ENSMUSG00000004980	0.0501429427657899	0.544250911152976	FALSE	-0.127183250965688	0.0551950735953294	FALSE	-0.0771354934878336	0.571702015313927	FALSE	-0.244373975119187	0.00406393487561483	FALSE	Hnrnpa2b1
ENSMUSG00000004988	NA	NA	FALSE	NA	NA	FALSE	NA	NA	FALSE	NA	NA	FALSE	Fxyd4
ENSMUSG00000004994	-0.423269899732617	0.0669856765646167	FALSE	-0.132776728846561	0.744930277265168	FALSE	-0.0775580684545279	0.927335807862438	FALSE	-0.179598960203729	0.682530162991778	FALSE	Ccdc130
ENSMUSG00000004996	-0.210895682835639	0.251220307438353	FALSE	0.0039931722914616	0.991544807405115	FALSE	0.0437805708537604	0.949830806655711	FALSE	0.0463793099988979	0.907381782795923	FALSE	Mri1
ENSMUSG00000005034	0.0805739100110768	0.466215385587986	FALSE	0.0656411442191374	0.603886059271243	FALSE	0.107638225751224	0.560538686400307	FALSE	0.045903820674752	0.797741623416787	FALSE	Prkacb
ENSMUSG00000005043	-0.0484499037668168	0.871467835718961	FALSE	0.177869350221003	0.434470562375412	FALSE	0.0753558736252963	0.89326902680544	FALSE	0.170298650359563	0.49528620453557	FALSE	Sgsh
ENSMUSG00000005045	0.241511240224172	0.750868223449122	FALSE	0.392062313463058	0.545628571999526	FALSE	0.198600401177755	0.891001673928557	FALSE	0.375390753864224	0.578945808346071	FALSE	Chd5
ENSMUSG00000005054	0.233376834343896	0.0790736755091005	FALSE	0.102966833590317	0.735254353543544	FALSE	0.124043805459324	0.726267933833662	FALSE	0.177851512484186	0.418061012800635	FALSE	Cstb
ENSMUSG00000005057	-0.169204632601946	0.326392699380277	FALSE	0.255461740519591	0.100862951926039	FALSE	0.127336379778824	0.716226295833345	FALSE	0.0534368267055727	0.875537671405361	FALSE	Sh2b2
ENSMUSG00000005069	0.151465942366988	0.147010162302643	FALSE	0.125324024382062	0.341177756325404	FALSE	0.0996951401003107	0.647262736498337	FALSE	0.0934079267806326	0.648618623352863	FALSE	Pex5
ENSMUSG00000005078	0.0232517011670223	0.934424773267496	FALSE	-0.168939450338959	0.328698631538972	FALSE	-0.114265665734326	0.717248095796763	FALSE	-0.125711125103983	0.637598498592622	FALSE	Jkamp
ENSMUSG00000005087	1.29951846690864	3.5852509312477e-08	TRUE	1.84901188828384	1.9326594035708e-20	TRUE	1.63152748121097	1.04451632205791e-10	TRUE	1.84306766899595	1.80112511879743e-15	TRUE	Cd44
ENSMUSG00000005089	0.709084187131441	0.090564211881222	FALSE	0.186104224026879	0.880149223813856	FALSE	0.0495733772867755	0.986070541112625	FALSE	-0.108565259776537	0.940450829729706	FALSE	Slc1a2
ENSMUSG00000005102	0.025317544200063	0.903781887123998	FALSE	0.0655026879048013	0.744407446000954	FALSE	0.167458617629994	0.41867227017577	FALSE	0.123769494276856	0.470246174438657	FALSE	Eif2ak4
ENSMUSG00000005103	-0.191353026157505	0.00672943702814881	FALSE	-0.0529931913044202	0.707167760580912	FALSE	-0.0781558367394002	0.741904305849539	FALSE	-0.16941525080725	0.143030148229642	FALSE	Wdr1
ENSMUSG00000005107	-0.499014514962404	0.854331080697883	FALSE	-1.06826869555998	NA	FALSE	-1.4027318306835	NA	FALSE	-0.551196790850669	NA	FALSE	Slc2a9
ENSMUSG00000005124	0.793656953368496	0.794949088536335	FALSE	1.14506561279844	NA	FALSE	1.04281276631629	NA	FALSE	1.13104774340521	NA	FALSE	Ccn4
ENSMUSG00000005125	-1.07686715741492	0.000126652576745166	TRUE	0.514038238977682	0.0117811064334109	FALSE	0.656742396605997	0.000671618397484478	FALSE	0.705837100271758	0.000839364595405104	FALSE	Ndrg1
ENSMUSG00000005131	-0.387525095452474	0.821960600372882	FALSE	-0.00486862711591873	NA	FALSE	0.630437853759121	NA	FALSE	0.0532111231414941	NA	FALSE	4930550C14Rik
ENSMUSG00000005142	-0.0165197169415755	0.945363499050748	FALSE	-0.0397305096631815	0.86627584662169	FALSE	0.0590234844910431	0.884433261467478	FALSE	0.154556515295703	0.34641452572597	FALSE	Man2b1
ENSMUSG00000005148	1.29636646630789	2.44802310628748e-06	TRUE	-0.134595944094735	0.873296173066451	FALSE	-0.147965246945437	0.95216395109077	FALSE	-0.190855014491696	0.848601698737685	FALSE	Klf5
ENSMUSG00000005150	0.00404137221601001	0.990897695021248	FALSE	-0.0333133911249592	0.9091222334704	FALSE	-0.0760720956962712	0.873678001456855	FALSE	0.0477221156512654	0.889896974127058	FALSE	Wdr83
ENSMUSG00000005161	-0.254324439157851	0.0163230443206431	FALSE	-0.174452344759981	0.130592541324524	FALSE	-0.0826267794068478	0.78470622994745	FALSE	-0.0315163239041724	0.920447833297276	FALSE	Prdx2
ENSMUSG00000005198	0.00572047914257686	0.976405810845904	FALSE	-0.366199003829496	4.0513098269785e-06	FALSE	-0.223259807368339	0.132505186401859	FALSE	-0.185732494035776	0.284844935945814	FALSE	Polr2a
ENSMUSG00000005202	NA	NA	FALSE	NA	NA	FALSE	NA	NA	FALSE	1.69859787144277	NA	FALSE	Shbg
ENSMUSG00000005204	-0.0476992739662436	0.713169146380739	FALSE	0.010742846379502	0.952345523123808	FALSE	-0.0396735322886093	0.905402176141553	FALSE	-0.0812506780225025	0.54901318358626	FALSE	Senp3
ENSMUSG00000005220	0.774277615080914	3.16374333973527e-06	FALSE	0.421044964480954	0.145450150301022	FALSE	0.890038401499103	0.00229064671174817	FALSE	1.14310790668023	1.08098947956158e-12	TRUE	Corin
ENSMUSG00000005225	0.0454597475744404	0.879058128123634	FALSE	0.0419837166907946	0.824354766611892	FALSE	0.0651178325599734	0.887901981165765	FALSE	-0.012096779266396	0.970061733440631	FALSE	Plekha8
ENSMUSG00000005232	-1.059770088084	0.747968017835516	FALSE	-1.8219132956048	NA	FALSE	-2.36645159049087	NA	FALSE	-2.44928250391878	NA	FALSE	G6pc2
ENSMUSG00000005233	0.134243252324391	0.181002927042747	FALSE	-0.145765351898731	0.208750203905609	FALSE	-0.11741236127018	0.548736393685267	FALSE	-0.214383852565365	0.100750116458624	FALSE	Spc25
ENSMUSG00000005237	0.475949441431645	0.127310078737975	FALSE	-0.00875931858454276	0.991544807405115	FALSE	0.222226325220392	0.763420371980679	FALSE	0.450942623228655	0.214602808538962	FALSE	Dnah2
ENSMUSG00000005251	1.38726230872981	4.65085395580612e-05	TRUE	-0.142277447669124	0.852745001786665	FALSE	-0.147745778349811	0.884433261467478	FALSE	-0.12940927373351	0.886923239922559	FALSE	Ripk4
ENSMUSG00000005262	-0.0135477706572625	0.954100987296497	FALSE	-0.1719696675655	0.176699625498691	FALSE	-0.138307036588633	0.561104059526398	FALSE	-0.155757903306444	0.405481214387879	FALSE	Ufd1
ENSMUSG00000005267	0.0305804971164201	0.949160341914044	FALSE	-0.153517890442222	0.751520650125445	FALSE	-0.175835250635856	0.775526441557903	FALSE	-0.18599220149933	0.655868848746573	FALSE	Zfp287
ENSMUSG00000005268	-1.50463279726554	0.163360676022239	FALSE	-0.488136007455517	NA	FALSE	-0.949094147180711	NA	FALSE	-0.420719132311952	NA	FALSE	Prlr
ENSMUSG00000005299	0.0430955801252735	0.811734851579875	FALSE	-0.0572276006497294	0.785356449529422	FALSE	-0.141860383822342	0.621253604126201	FALSE	-0.160339109900749	0.29188576234485	FALSE	Letm1
ENSMUSG00000005312	0.215585533089639	0.00287610615229621	FALSE	0.139357927552938	0.126486289119058	FALSE	0.0687086744050138	0.738286930270191	FALSE	0.0539809990006676	0.726734046780369	FALSE	Ubqln1
ENSMUSG00000005320	0.206608804952233	0.870278799643282	FALSE	-0.664213577732004	NA	FALSE	-0.745431982998163	0.716226295833345	FALSE	-1.16645738719649	NA	FALSE	Fgfr4
ENSMUSG00000005338	0.801653975464462	0.000301163289861085	FALSE	0.119971546688459	0.867214478361952	FALSE	0.214004983110071	0.823755124078425	FALSE	0.332761630514349	0.475109767924011	FALSE	Cadm3
ENSMUSG00000005339	NA	NA	FALSE	NA	NA	FALSE	NA	NA	FALSE	NA	NA	FALSE	Fcer1a
ENSMUSG00000005354	-0.266250119121279	0.0100688836592621	FALSE	-0.0334200405211787	0.86984911100298	FALSE	-0.0873583767473283	0.742843253950975	FALSE	-0.0317648011465343	0.882541668732623	FALSE	Txn2
ENSMUSG00000005355	NA	NA	FALSE	2.87056083780603	NA	FALSE	NA	NA	FALSE	NA	NA	FALSE	Casp14
ENSMUSG00000005357	1.23405192404616	0.0601755057478756	FALSE	0.0715705115036015	NA	FALSE	-0.800915521918823	NA	FALSE	-0.259777407422247	NA	FALSE	Slc1a6
ENSMUSG00000005360	-0.606337007134038	0.0151687206577074	FALSE	-0.183314880911776	0.711627565274235	FALSE	0.0150253136106564	0.992821953893165	FALSE	-0.154168693556682	0.763957063844308	FALSE	Slc1a3
ENSMUSG00000005362	0.264343012851783	0.0452787229942683	FALSE	0.171102400431324	0.251362012617808	FALSE	0.14584515645902	0.642136922342237	FALSE	0.0538949259690714	0.847033141052718	FALSE	Crbn
ENSMUSG00000005364	NA	NA	FALSE	NA	NA	FALSE	NA	NA	FALSE	NA	NA	FALSE	Il5ra
ENSMUSG00000005370	-0.0491195665073692	0.676701831476615	FALSE	0.0627586311149766	0.58780203945176	FALSE	0.014627831138474	0.969325994730294	FALSE	0.0169007698170993	0.937952538008465	FALSE	Msh6
ENSMUSG00000005371	-0.0882319418770042	0.583735391031258	FALSE	-8.4585644177862e-05	0.99955215842994	FALSE	0.0158247039907474	0.973501873742318	FALSE	-0.0478087653473283	0.810717250794691	FALSE	Fbxo11
ENSMUSG00000005373	0.716515122954753	0.157083563251912	FALSE	-0.316031314306228	0.749189272606957	FALSE	-0.132879485306313	0.958960270626788	FALSE	-0.0396110167714427	0.981557539471044	FALSE	Mlxipl
ENSMUSG00000005374	0.279247665567633	0.235107705275676	FALSE	0.21994466087826	0.37855344472436	FALSE	0.314136814872046	0.202938430796211	FALSE	0.224401190043501	0.424083450824928	FALSE	Tbl2
ENSMUSG00000005378	0.0300494451915617	0.879727727341637	FALSE	0.0499012688360379	0.812247509950988	FALSE	0.0253673146764755	0.95522212352669	FALSE	0.0326974349961145	0.899784875530523	FALSE	Bud23
ENSMUSG00000005397	0.604972456301666	0.00240569502432631	FALSE	0.0984364527492478	0.815012331911776	FALSE	0.415029425963799	0.358091145060419	FALSE	0.575247599066125	0.00589412587833011	FALSE	Nid1
ENSMUSG00000005410	-0.0851592912926686	0.541940084695169	FALSE	-0.0454719387131077	0.750309379920954	FALSE	-0.0619452554105468	0.787672312345398	FALSE	-0.00287261544338353	0.99131879067125	FALSE	Mcm5
ENSMUSG00000005413	-0.283386354084764	0.0906180175396892	FALSE	0.121604678599696	0.64859528666034	FALSE	0.0993763393477664	0.849896087186123	FALSE	0.150271821155722	0.557061044049547	FALSE	Hmox1
ENSMUSG00000005417	-0.178958677465359	0.0134942585569707	FALSE	0.038522856427937	0.751933556094373	FALSE	0.00467293636060604	0.993148596693876	FALSE	0.0152322838508837	0.941789440734272	FALSE	Mprip
ENSMUSG00000005442	0.00967364693243994	0.966429467783067	FALSE	0.0274574284091488	0.870321691416767	FALSE	0.0670968376344729	0.802276859045597	FALSE	0.0518449304997832	0.833260505746513	FALSE	Cic
ENSMUSG00000005447	-0.194645918206086	0.0586604656731308	FALSE	0.171972598015101	0.131334614199236	FALSE	0.159293321839142	0.357344432554238	FALSE	0.219769892395542	0.0561140689621337	FALSE	Pafah1b3
ENSMUSG00000005465	0.859200543805882	NA	FALSE	0.758197262882415	NA	FALSE	0.652052432814201	NA	FALSE	1.59299503788681	NA	FALSE	Il27ra
ENSMUSG00000005469	-0.180749890105277	0.0160054782703718	FALSE	-0.135956950484814	0.24975385816444	FALSE	-0.120941448284927	0.471444208517783	FALSE	-0.0958456834032112	0.557455734434062	FALSE	Prkaca
ENSMUSG00000005470	-0.685100685030125	2.51667726461312e-13	FALSE	-0.235106382253766	0.0831652178389396	FALSE	-0.240759672866984	0.238865581842532	FALSE	-0.270975545846442	0.129277394695129	FALSE	Asf1b
ENSMUSG00000005474	NA	NA	FALSE	NA	NA	FALSE	NA	NA	FALSE	NA	NA	FALSE	Myl10
ENSMUSG00000005481	-0.0275612727060579	0.867947145355852	FALSE	-0.113086864043863	0.253012730286025	FALSE	-0.165397293508653	0.512997611409453	FALSE	-0.162813778326254	0.322616019065852	FALSE	Ddx39
ENSMUSG00000005483	0.0866681637686568	0.75741304279823	FALSE	0.124163769033446	0.569704098407828	FALSE	0.0985598405958405	0.794613317944465	FALSE	0.0345708350248951	0.927163413820755	FALSE	Dnajb1
ENSMUSG00000005493	-0.0368517895723832	0.993699322743643	FALSE	-0.997592983058136	NA	FALSE	0.18830333105842	NA	FALSE	0.364998487242605	NA	FALSE	Msh4
ENSMUSG00000005501	-0.124143807791549	0.461614334832816	FALSE	0.177369881876997	0.278434168202239	FALSE	0.134358833146673	0.635341998883569	FALSE	0.130608115194854	0.554528367873752	FALSE	Usp40
ENSMUSG00000005503	-0.642219935106065	0.0380888600428768	FALSE	-1.25088194998049	0.0188604057199249	TRUE	-1.28556680759765	0.388602366686516	FALSE	-1.9428958890103	0.0872365907297373	FALSE	Evx1
ENSMUSG00000005505	-0.289477096229252	0.0103605486211547	FALSE	0.191376993845779	0.182475427035621	FALSE	0.0254135952940375	0.962902612284231	FALSE	0.0726589759019642	0.755619660269605	FALSE	Kbtbd4
ENSMUSG00000005506	0.0470450011790573	0.619443342307969	FALSE	-0.0139351644937112	0.943454495540416	FALSE	-0.00880088176533345	0.979868752224743	FALSE	-0.0193406951359995	0.915831346265138	FALSE	Celf1
ENSMUSG00000005510	-0.100572096789051	0.44535940764705	FALSE	-0.115007297695416	0.413309032154225	FALSE	-0.055663261492564	0.863832430771742	FALSE	-0.0213325301933554	0.937954126465879	FALSE	Ndufs3
ENSMUSG00000005514	0.703293367723027	3.06540311089137e-21	FALSE	-0.252212747254234	0.00556284937559641	FALSE	-0.150497698143765	0.424305418755235	FALSE	-0.187692872418559	0.164256225716518	FALSE	Por
ENSMUSG00000005533	-0.846778526429861	5.61470747678177e-19	FALSE	0.123040282216865	0.56570419237909	FALSE	0.145845192719981	0.616353666427484	FALSE	0.179174803850603	0.416097807280682	FALSE	Igf1r
ENSMUSG00000005534	-0.0569920501206212	0.793230119939456	FALSE	-0.099126049278245	0.613731816248451	FALSE	-0.0327810242026436	0.953412429489731	FALSE	-0.0409440925907794	0.899053836402374	FALSE	Insr
ENSMUSG00000005540	NA	NA	FALSE	NA	NA	FALSE	NA	NA	FALSE	NA	NA	FALSE	Fcer2a
ENSMUSG00000005547	NA	NA	FALSE	NA	NA	FALSE	NA	NA	FALSE	NA	NA	FALSE	Cyp2a5
ENSMUSG00000005553	0.787192387662317	0.403419146888109	FALSE	1.00653017883093	NA	FALSE	0.509963365005461	NA	FALSE	0.545780020317085	NA	FALSE	Atp4a
ENSMUSG00000005566	-0.0586965588726128	0.612282012539587	FALSE	-0.0263094653522223	0.838128951327552	FALSE	-0.0589339523875983	0.795147021575917	FALSE	-0.0150705624284388	0.939829958654556	FALSE	Trim28
ENSMUSG00000005575	-0.0828080923433685	0.520539099957138	FALSE	-0.00776562117311025	0.968629406255413	FALSE	-0.0364500733683836	0.920000295353095	FALSE	-0.026632353789107	0.892317515906189	FALSE	Ube2m
ENSMUSG00000005580	0.167175162183931	0.902232563971334	FALSE	0.654806549162083	NA	FALSE	0.507432064684634	0.772506715733925	FALSE	0.6953263574478	0.474458939478601	FALSE	Adcy9
ENSMUSG00000005583	1.85084008237626	9.08733610759636e-11	TRUE	0.551264875149384	0.18444125518583	FALSE	0.551803997503116	0.430298669165596	FALSE	0.698231485808504	0.139597006159514	FALSE	Mef2c
ENSMUSG00000005609	0.347191931399912	2.59098619421299e-05	FALSE	-0.166939013424264	0.162216650660028	FALSE	-0.0474550123518971	0.882812172721597	FALSE	-0.0886891786950787	0.597804991600119	FALSE	Ctr9
ENSMUSG00000005610	0.00980517534223746	0.957670203385448	FALSE	-0.177326799124657	0.0956395920043187	FALSE	-0.179630556393838	0.213481292363735	FALSE	-0.184878862213378	0.176814838294072	FALSE	Eif4g2
ENSMUSG00000005611	-0.65392731790002	NA	FALSE	-0.911858639944012	NA	FALSE	-0.140072067906455	NA	FALSE	-1.37473653192883	NA	FALSE	Mrvi1
ENSMUSG00000005615	-0.403370804958764	0.000265048187528935	FALSE	0.00237004186240057	0.992316758652216	FALSE	-0.0501419199005787	0.906770807668705	FALSE	-0.0416737681350307	0.878385048408836	FALSE	Pcyt1a
ENSMUSG00000005621	0.00561469757915727	0.983130337521649	FALSE	0.0812544532244584	0.655511780634606	FALSE	-0.00439458399019421	0.995161639071737	FALSE	0.00749044207252008	0.982392204899958	FALSE	Zfp592
ENSMUSG00000005625	-0.0890716515375499	0.412713935716295	FALSE	0.0400288806838064	0.786195042539808	FALSE	-0.00858507429324129	0.982764105319571	FALSE	-0.0223534230427583	0.911624300773575	FALSE	Psmd4
ENSMUSG00000005628	0.31496621213221	0.604298154630328	FALSE	0.415357610961514	0.46790590602516	FALSE	0.395210789885536	0.687007188567178	FALSE	0.139612911322895	0.882339351129098	FALSE	Tmod4
ENSMUSG00000005640	-2.25278961017021	2.01210686627931e-34	TRUE	-0.498897154304187	0.42608047714309	FALSE	-0.315004529336105	0.785072203120928	FALSE	-0.307195134723129	0.440952618674475	FALSE	Insrr
ENSMUSG00000005649	NA	NA	FALSE	-0.0339900654797276	NA	FALSE	NA	NA	FALSE	-0.113056296085988	NA	FALSE	Cabp5
ENSMUSG00000005656	0.19696737638622	0.00712814212275739	FALSE	-0.0174496857348949	0.93383010432341	FALSE	-0.0391425409402532	0.904840914381908	FALSE	-0.0594876939538076	0.731316954935292	FALSE	Snx6
ENSMUSG00000005667	-0.251744534044	0.0380058470896359	FALSE	0.0496883495523021	0.865939069303712	FALSE	-0.11704667348687	0.940521163326346	FALSE	0.016199121268327	0.99131879067125	FALSE	Mthfd2
ENSMUSG00000005672	1.33235445491805	6.27411288400462e-12	TRUE	0.20066752211249	0.552199143462794	FALSE	0.252590488654357	0.69613932004661	FALSE	0.240685933046455	0.467570708011593	FALSE	Kit
ENSMUSG00000005674	-0.0780997512469102	0.730792398994632	FALSE	0.173638888991498	0.385008906153044	FALSE	0.0774348584904679	0.861491124166898	FALSE	0.120780472303055	0.594796836659658	FALSE	Tomm40l
ENSMUSG00000005677	0.456912922703172	NA	FALSE	-1.30049200693145	NA	FALSE	-1.3813356251513	NA	FALSE	-1.42071925752428	NA	FALSE	Nr1i3
ENSMUSG00000005681	NA	NA	FALSE	NA	NA	FALSE	NA	NA	FALSE	NA	NA	FALSE	Apoa2
ENSMUSG00000005682	0.0103568979260027	0.967837566112232	FALSE	-0.118489483108399	0.514531184081196	FALSE	-0.0270742353706157	0.963234170752106	FALSE	-0.00211098943301763	0.995862336037084	FALSE	Pan2
ENSMUSG00000005683	-0.444689392873849	2.70324581112296e-09	FALSE	-0.111191158188924	0.240109605090345	FALSE	-0.0563159937212692	0.82540439215234	FALSE	-0.0454913033097401	0.801258393964222	FALSE	Cs
ENSMUSG00000005686	-1.30919632791226	0.00909964889370086	TRUE	-0.506830989033448	0.270110202202453	FALSE	-0.264124013640918	0.763123560942339	FALSE	-0.402880910420421	0.492146921692049	FALSE	Ampd3
ENSMUSG00000005687	0.109354981447913	0.293311426342496	FALSE	0.0194607303742294	0.927406807266014	FALSE	0.0630005674686871	0.811357975158357	FALSE	0.0370751730815119	0.849598259948552	FALSE	Bcas2
ENSMUSG00000005696	1.30771262129522	NA	FALSE	-0.804983059204816	NA	FALSE	-1.81318082777017	NA	FALSE	-1.84155402978409	NA	FALSE	Sh2d1a
ENSMUSG00000005698	0.0743068263705054	0.463080160606604	FALSE	0.0212449241004847	0.895073682846348	FALSE	-0.0391630019878991	0.887901981165765	FALSE	-0.0678445138408401	0.633091288288051	FALSE	Ctcf
ENSMUSG00000005699	-0.0219412307435361	0.968360458060991	FALSE	-0.133282402178757	0.799035896525215	FALSE	-0.023329192836179	0.987555779798917	FALSE	-0.0446161710670896	0.952513309850159	FALSE	Pard6a
ENSMUSG00000005705	-3.84117286669094	NA	FALSE	-0.723740354698419	NA	FALSE	-0.703406924080273	NA	FALSE	-0.0252146942264288	NA	FALSE	Agrp
ENSMUSG00000005716	NA	NA	FALSE	NA	NA	FALSE	NA	NA	FALSE	NA	NA	FALSE	Pvalb
ENSMUSG00000005718	-0.1880392371428	0.0999873992657819	FALSE	0.0553951759518668	0.750309379920954	FALSE	0.0330381235292673	0.944998517636708	FALSE	0.045465616635923	0.831305421889836	FALSE	Tfap4
ENSMUSG00000005732	-0.0999132150358002	0.292105083290799	FALSE	-0.102822016634832	0.254455883454944	FALSE	-0.121997925723566	0.540263421482984	FALSE	-0.0984103492966669	0.597634996655534	FALSE	Ranbp1
ENSMUSG00000005763	0.858254954768202	0.387427840493482	FALSE	0.583804710213023	NA	FALSE	0.387124019411862	0.879001256871658	FALSE	0.540324788471853	NA	FALSE	Cd247
ENSMUSG00000005774	-0.160615850581258	0.297038634353011	FALSE	-0.102919526155335	0.685836485669986	FALSE	-0.0609746291379796	0.910548024082061	FALSE	-0.179116775415774	0.373729847851506	FALSE	Rfx5
ENSMUSG00000005779	-0.00703238537292069	0.967639934463189	FALSE	-0.0739541427130707	0.58780203945176	FALSE	-0.0921020929690474	0.643480186233754	FALSE	-0.0270782086743204	0.904419089253939	FALSE	Psmb4
ENSMUSG00000005800	NA	NA	FALSE	NA	NA	FALSE	NA	NA	FALSE	NA	NA	FALSE	Mmp8
ENSMUSG00000005802	0.33311288138202	0.0160054782703718	FALSE	-0.0798405521630954	0.766200997380528	FALSE	-0.0541495226585633	0.934437476096409	FALSE	-0.143184170476265	0.597315742950125	FALSE	Slc30a4
ENSMUSG00000005803	0.75671358056997	0.611892489252669	FALSE	-0.0424176557417808	NA	FALSE	0.405887375688295	NA	FALSE	0.47059450134833	NA	FALSE	Sqor
ENSMUSG00000005804	-0.0358283982894986	0.862583946949179	FALSE	0.0197501362537279	0.934682725231798	FALSE	-0.014601531318986	0.979868752224743	FALSE	-0.00573495216332235	0.98657901752195	FALSE	Bloc1s6
ENSMUSG00000005813	0.0692166291143902	0.648725299393473	FALSE	-0.0613186330560968	0.69042092545374	FALSE	-0.123110015740778	0.485413663375606	FALSE	-0.0886898005127106	0.570561190385818	FALSE	Metap1
ENSMUSG00000005823	0.313732693851055	0.00844049479764856	FALSE	0.0506069272680273	0.851955328885169	FALSE	-0.0238824659706392	0.973501873742318	FALSE	0.0557611488566416	0.862435886241116	FALSE	Gpr108
ENSMUSG00000005824	NA	NA	FALSE	NA	NA	FALSE	NA	NA	FALSE	NA	NA	FALSE	Tnfsf14
ENSMUSG00000005836	4.90567139940083	8.08134344567049e-17	TRUE	0.788510937700899	0.354065254166968	FALSE	0.838466278124713	0.532981615585405	FALSE	0.514059002661674	0.691024648768736	FALSE	Gata6
ENSMUSG00000005846	-0.0214375779985072	0.901840487642041	FALSE	0.00279846928640644	0.98657015057599	FALSE	-0.0692529748977521	0.834731991906255	FALSE	-0.0916239936859655	0.553558440087955	FALSE	Rsl1d1
ENSMUSG00000005864	-2.78309077119188	NA	FALSE	-2.7619523313946	NA	FALSE	-1.85813386032116	NA	FALSE	-1.03618239503413	NA	FALSE	Cnga2
ENSMUSG00000005871	-0.120650700888569	0.240150775286088	FALSE	0.0769759392359695	0.584775642440972	FALSE	0.0605180789680822	0.821451700799469	FALSE	0.0186915396381198	0.951131951519504	FALSE	Apc
ENSMUSG00000005873	0.560469265939577	2.55683630599334e-09	FALSE	0.215721473600163	0.138730638199135	FALSE	0.19832640035261	0.320954107046186	FALSE	0.192202253117844	0.240172248519053	FALSE	Reep5
ENSMUSG00000005881	0.076465545570666	0.54005314337397	FALSE	-0.0821952792388653	0.59555205496077	FALSE	0.00413083457625657	0.993952869601193	FALSE	0.0536774952303552	0.78887525096393	FALSE	Ergic3
ENSMUSG00000005882	-0.0473449092192919	0.79929909473786	FALSE	0.106392774527857	0.531470298778715	FALSE	0.03303389281909	0.945001017821064	FALSE	-0.0343768731689745	0.89604587197663	FALSE	Uqcc1
ENSMUSG00000005883	0.844351193448245	0.389125637005505	FALSE	-1.76122316708247	NA	FALSE	-1.1183521898682	NA	FALSE	-2.62057686372728	NA	FALSE	Spo11
ENSMUSG00000005886	-0.184625734742162	0.0832658742938837	FALSE	0.0266251293296823	0.9106356343038	FALSE	-0.0054764723977707	0.993148596693876	FALSE	0.0384361937929425	0.883834476770677	FALSE	Ncoa2
ENSMUSG00000005891	NA	NA	FALSE	NA	NA	FALSE	NA	NA	FALSE	NA	NA	FALSE	Prl4a1
ENSMUSG00000005892	3.05523443307457	0.000140195567740286	TRUE	-0.110468423553883	0.960395811606464	FALSE	-0.0521018317682816	0.992342453840363	FALSE	0.183692525690778	0.937954126465879	FALSE	Trh
ENSMUSG00000005893	-0.0225404005128674	0.921886804404925	FALSE	-0.00234965645342802	0.992968125473581	FALSE	0.00235946118171529	0.997642974654978	FALSE	0.0101746601913054	0.975937843465772	FALSE	Nr2c2
ENSMUSG00000005897	0.154888056513181	0.290517558973022	FALSE	0.171666156758088	0.301594268920167	FALSE	0.0847452873292027	0.822410891276893	FALSE	0.041085276922439	0.896203301949398	FALSE	Nr2c1
ENSMUSG00000005899	-0.0652129727749304	0.64478925737098	FALSE	0.0381890164478716	0.831056478279304	FALSE	-0.0326511977826639	0.935869838097809	FALSE	0.000406742903186836	0.999766749050665	FALSE	Smpd4
ENSMUSG00000005907	-0.124648754616484	0.53616874034563	FALSE	-0.16757222375025	0.423515156571345	FALSE	-0.138880216357398	0.711392173891445	FALSE	-0.0374189639328232	0.920447833297276	FALSE	Pex1
ENSMUSG00000005917	2.32497198463743	0.0132636995552918	TRUE	-0.382582371294762	NA	FALSE	-0.00747970415204023	NA	FALSE	-0.588390216558837	NA	FALSE	Otx1
ENSMUSG00000005936	0.000227207200868109	0.99916488200433	FALSE	0.11224859600297	0.292837765512603	FALSE	0.152105988592659	0.295651604120158	FALSE	0.152450551311517	0.171595510815904	FALSE	Kctd20
ENSMUSG00000005947	-0.71274545513685	0.650017740769149	FALSE	-0.913210847172288	NA	FALSE	-0.90241792145376	NA	FALSE	-0.841376516821364	NA	FALSE	Itgae
ENSMUSG00000005949	-0.194910843600207	0.189433530139256	FALSE	-0.197854797587472	0.290777883861546	FALSE	-0.119831638539172	0.739306807348838	FALSE	-0.0611456705579439	0.866766568870456	FALSE	Ctns
ENSMUSG00000005950	0.992129286232602	0.481899795496198	FALSE	0.411382624574573	NA	FALSE	0.896168716714582	NA	FALSE	1.09363661888863	NA	FALSE	P2rx5
ENSMUSG00000005951	-1.32473381101618	0.0206317133301037	TRUE	-0.758892351753555	0.311064693220654	FALSE	-0.540903432499024	0.674823780290197	FALSE	-0.470725485659599	0.597315742950125	FALSE	Shpk
ENSMUSG00000005952	-2.37073237983223	NA	FALSE	-2.34891851340123	NA	FALSE	0.0035080056789566	NA	FALSE	-0.0144521907849574	NA	FALSE	Trpv1
ENSMUSG00000005958	-0.515962188134447	0.0015770714973521	FALSE	-0.0425230742156598	0.858978303459072	FALSE	0.00874566981559933	0.991817407626156	FALSE	0.067868253712268	0.839244750212841	FALSE	Ephb3
ENSMUSG00000005968	1.87397551153071	5.91124611924468e-41	TRUE	0.399035167492141	0.190154746056488	FALSE	0.0487307314822189	0.971678683070371	FALSE	0.126079857497922	0.827191451797967	FALSE	Tuft1
ENSMUSG00000005973	0.591901746598367	3.73666558258503e-12	FALSE	-0.0816630655519604	0.67379867749014	FALSE	0.0543639741106311	0.877797052665216	FALSE	0.0181372674488195	0.954666904962523	FALSE	Rcn1
ENSMUSG00000005980	0.67705257436429	NA	FALSE	0.0200771469536585	NA	FALSE	-0.689495130984542	NA	FALSE	0.317341192107034	NA	FALSE	Dnase1
ENSMUSG00000005981	-0.0240328237333785	0.865344698311657	FALSE	-0.0726834939379731	0.552829102812044	FALSE	0.0155640035842401	0.971227787441197	FALSE	0.028511483986656	0.879096213322795	FALSE	Trap1
ENSMUSG00000005982	-0.356337194935862	1.47645694598114e-05	FALSE	-0.105748893146163	0.424397118809656	FALSE	-0.0779186427179521	0.837959862748056	FALSE	-0.0935726574008987	0.675234337864695	FALSE	Naa60
ENSMUSG00000005983	0.103753939600148	0.910473077560854	FALSE	0.230019186868018	0.802940774393013	FALSE	0.280563779415981	0.847600858368129	FALSE	0.0401583755277571	0.978387909134098	FALSE	1700037C18Rik
ENSMUSG00000005986	0.0878061359863322	0.867473672378724	FALSE	0.197722889732763	0.669773943929147	FALSE	0.228756924332342	0.715469692440311	FALSE	0.117808192954615	0.834654351635023	FALSE	Ankrd13d
ENSMUSG00000005994	NA	NA	FALSE	NA	NA	FALSE	NA	NA	FALSE	NA	NA	FALSE	Tyrp1
ENSMUSG00000006005	-0.0525584711126991	0.691569803265413	FALSE	-0.178845958468865	0.0588124509758373	FALSE	-0.0940324338054801	0.677320613208312	FALSE	-0.149855910085555	0.354927801055117	FALSE	Tpr
ENSMUSG00000006007	NA	NA	FALSE	NA	NA	FALSE	NA	NA	FALSE	NA	NA	FALSE	Pdc
ENSMUSG00000006010	-0.129296245321568	0.394438362926789	FALSE	-0.0653433234561651	0.778288677397714	FALSE	-0.0192133982211514	0.977790433030733	FALSE	-0.168348420846893	0.365382874881134	FALSE	Odr4
ENSMUSG00000006014	0.7879658675066	0.816568434218858	FALSE	0.782668494833845	NA	FALSE	-1.59507759091522	NA	FALSE	0.026673313721177	NA	FALSE	Prg4
ENSMUSG00000006019	-0.0114937618986934	0.963366593200879	FALSE	0.188282901879186	0.145904034155603	FALSE	0.225621113691712	0.126439716650624	FALSE	0.187756172037654	0.22537009630886	FALSE	Dhx34
ENSMUSG00000006021	-0.00359185532260411	0.991665012657372	FALSE	-0.033826324404381	0.932038932201482	FALSE	0.0539831950324821	0.947725783889569	FALSE	0.160119564264439	0.571700420919224	FALSE	Kptn
ENSMUSG00000006024	0.0035185466972267	0.986010960021591	FALSE	-0.0713028449542294	0.610256783046054	FALSE	-0.116981514005816	0.518257792747466	FALSE	-0.00894193076226357	0.975937843465772	FALSE	Napa
ENSMUSG00000006050	0.115210684039199	0.46780915350134	FALSE	0.125686181259501	0.479079352161465	FALSE	0.1196787276985	0.658073365982138	FALSE	0.0674092923413359	0.783852175414166	FALSE	Sra1
ENSMUSG00000006056	-4.13884318426549	0.216115953201036	FALSE	-0.480499932017701	NA	FALSE	-0.801685615883921	NA	FALSE	-0.829235030617821	NA	FALSE	Calcoco2
ENSMUSG00000006057	-0.206781725922627	0.0502708256767549	FALSE	-0.212166445774343	0.0384969605050377	FALSE	-0.286408362425679	0.0406475026368156	FALSE	-0.160466774397075	0.271247950434001	FALSE	Atp5g1
ENSMUSG00000006058	-0.0203634590947521	0.948293767241669	FALSE	-0.168094905283606	0.322086379213597	FALSE	-0.120284396229893	0.677117974587181	FALSE	-0.199136448065241	0.287559675023161	FALSE	Snf8
ENSMUSG00000006095	-0.112193950159735	0.440837748355092	FALSE	-0.109530553923588	0.570063057679655	FALSE	-0.119627900662717	0.608559265483082	FALSE	-0.100059734341677	0.580274159955459	FALSE	Tbcb
ENSMUSG00000006127	-0.500105153260307	0.00277531536607778	FALSE	0.0792953935220862	0.816551168814564	FALSE	-0.01209219684237	0.989579150580847	FALSE	0.0550022690971257	0.895845641098013	FALSE	Inpp5k
ENSMUSG00000006134	0.0911771913541938	0.483556438253783	FALSE	0.0239813842002781	0.898767824691885	FALSE	-0.0066226918977178	0.990359494380218	FALSE	-0.0478484432222029	0.817584602066409	FALSE	Crkl
ENSMUSG00000006143	-3.80473564219076	0.109585981366347	FALSE	-1.90451267492575	NA	FALSE	-1.60816857345271	NA	FALSE	-0.617309472093855	NA	FALSE	Upk3bl
ENSMUSG00000006154	-0.472052147244375	0.840921262436267	FALSE	0.303003600783293	NA	FALSE	0.19304446750959	NA	FALSE	0.311479437761792	NA	FALSE	Eps8l1
ENSMUSG00000006169	0.166429010294915	0.0573172466268282	FALSE	0.190982368470701	0.0653368634421428	FALSE	0.146103980667964	0.375906522954859	FALSE	0.0686201847330566	0.665047085382613	FALSE	Clint1
ENSMUSG00000006179	1.18670887163238	0.393329523785543	FALSE	0.00511639759951877	NA	FALSE	-0.439565399129515	NA	FALSE	-1.47666643047688	NA	FALSE	Prss16
ENSMUSG00000006191	-0.0137515122043711	0.966192192304996	FALSE	0.294988466159278	0.0747422612430127	FALSE	0.108214622231028	0.82109548341055	FALSE	0.112152255228897	0.690011789717224	FALSE	Cdkal1
ENSMUSG00000006200	-2.9898105863452	NA	FALSE	-2.00021347479633	NA	FALSE	-0.580299320589125	NA	FALSE	-2.07889530472503	NA	FALSE	Rhox6
ENSMUSG00000006204	2.11599052415306	NA	FALSE	NA	NA	FALSE	NA	NA	FALSE	NA	NA	FALSE	Cdcp3
ENSMUSG00000006205	2.42313931509292	6.07196292274044e-12	TRUE	0.0838961622278866	NA	FALSE	0.247907134401954	0.920483889295239	FALSE	-0.0196426613968783	NA	FALSE	Htra1
ENSMUSG00000006215	-0.260706358378634	0.0751384939154519	FALSE	0.0895746617115471	0.691192011424408	FALSE	-0.00141341742166651	0.998515373033855	FALSE	-0.0393261159995609	0.910232121237421	FALSE	Zbtb17
ENSMUSG00000006216	1.04431636910174	NA	FALSE	-1.76308212349708	NA	FALSE	-0.854326803007811	NA	FALSE	-1.84155402978409	NA	FALSE	Clcnkb
ENSMUSG00000006218	1.93341274208883	0.0106162993834796	TRUE	-0.281028112211956	NA	FALSE	-1.1221007282476	NA	FALSE	0.180092755649557	NA	FALSE	Fam131c
ENSMUSG00000006219	0.0923793883891706	0.70970571282976	FALSE	0.169883242211588	0.449258633193983	FALSE	0.0328432328385313	0.96438674872192	FALSE	0.154028475412598	0.562441888550692	FALSE	Fblim1
ENSMUSG00000006221	NA	NA	FALSE	NA	NA	FALSE	NA	NA	FALSE	NA	NA	FALSE	Hspb7
ENSMUSG00000006235	0.995381071563916	0.0143532180798054	FALSE	0.0993696627696374	0.939156531578004	FALSE	0.495386043032026	0.666722176248153	FALSE	0.308739672261382	0.742366641882557	FALSE	Epor
ENSMUSG00000006241	0.401595681775249	0.481350501246704	FALSE	0.260368182429208	0.735254353543544	FALSE	0.543397308365582	0.538771087477908	FALSE	0.55067618451935	0.297893999670149	FALSE	Ccdc159
ENSMUSG00000006262	0.366641026841027	0.000162351841990293	FALSE	-0.156406678923419	0.460485483689634	FALSE	-0.146871962215978	0.518257792747466	FALSE	-0.166703064211587	0.285507665736691	FALSE	Mob1b
ENSMUSG00000006269	-2.80748939431097	0.357971225998809	FALSE	-0.389584340474375	NA	FALSE	-0.418271395951844	NA	FALSE	-0.87712941904939	NA	FALSE	Atp6v1b1
ENSMUSG00000006270	4.39596502545042	1.66331414989194e-08	TRUE	-0.169774213990341	NA	FALSE	0.95026893921801	NA	FALSE	0.0969770168425788	NA	FALSE	Vax1
ENSMUSG00000006273	0.035849199890583	0.797999138085808	FALSE	-0.100162199510891	0.333711364409933	FALSE	-0.106517830533448	0.50261350024254	FALSE	-0.0582936034996714	0.731913538423123	FALSE	Atp6v1b2
ENSMUSG00000006276	-0.00985136185077009	0.961595922090801	FALSE	0.0412813983370386	0.824354766611892	FALSE	0.00759598877856716	0.989231610854235	FALSE	0.03554610169847	0.882455550697531	FALSE	Eps15l1
ENSMUSG00000006281	0.136769841064261	0.475364176097572	FALSE	0.0920988707323897	0.751933556094373	FALSE	0.30688070063782	0.08174428405004	FALSE	0.306942890215634	0.0551623983799848	FALSE	Tep1
ENSMUSG00000006288	0.000807275340903284	0.997602694250528	FALSE	0.0157722680108503	0.957027603905791	FALSE	0.0594317272739043	0.883449679600977	FALSE	0.0544969884926501	0.842860232188139	FALSE	Ttc5
ENSMUSG00000006289	0.130335629643733	0.343920633825792	FALSE	-0.0562125167842234	0.788819326926803	FALSE	-0.00718996850516866	0.993148596693876	FALSE	0.0280162767553121	0.927163413820755	FALSE	Osgep
ENSMUSG00000006299	-0.0127712986043903	0.937135714734416	FALSE	0.000727869825875003	0.997376057583073	FALSE	0.0654503637595291	0.744877852022407	FALSE	-0.0309324889336037	0.901106991754907	FALSE	Aamp
ENSMUSG00000006301	0.398793954678039	0.116358747210236	FALSE	0.370244626498616	0.234665963983939	FALSE	0.278563606986955	0.584593580376629	FALSE	0.131030803349159	0.853457298469629	FALSE	Tmbim1
ENSMUSG00000006304	-0.00942522486066314	0.950868397326317	FALSE	0.129848578143261	0.124257752434344	FALSE	0.0737292097236086	0.689276421529666	FALSE	0.154570420139539	0.110363160050051	FALSE	Arpc2
ENSMUSG00000006307	-0.0477435041447253	0.752833857153169	FALSE	0.00955892167917617	0.95980449761317	FALSE	0.000409333283482911	0.998718935609724	FALSE	-6.60455498551524e-05	0.999938481983912	FALSE	Kmt2b
ENSMUSG00000006310	-0.251375400113148	0.893893964130987	FALSE	0.557996509036848	NA	FALSE	0.585449327150968	NA	FALSE	0.432032159123897	NA	FALSE	Zbtb32
ENSMUSG00000006311	0.239375160614447	0.764254219082284	FALSE	2.14588446905912	2.15994308726508e-10	TRUE	1.36755282276953	0.0196169556946561	TRUE	1.43279870038491	0.00896232588400469	TRUE	Etv2
ENSMUSG00000006313	-0.901462257107345	0.0379937447334925	FALSE	-0.314671391177329	0.538470905582327	FALSE	-0.373473181380172	0.732520941087145	FALSE	-0.0266282774064979	0.980297251733347	FALSE	Upk1a
ENSMUSG00000006315	-0.115572056425993	0.445252707258834	FALSE	-0.00424904619297294	0.986971768994834	FALSE	-0.1074929725833	0.746508725577964	FALSE	0.135917458628607	0.568106017429146	FALSE	Tmem147
ENSMUSG00000006333	-0.112911180982851	0.115677106461421	FALSE	-0.0171940886616283	0.9304087109338	FALSE	-0.00012225525898077	0.999789580320107	FALSE	0.027595186107226	0.863621656731303	FALSE	Rps9
ENSMUSG00000006335	0.00912417443143867	0.976830822774544	FALSE	0.267200241601395	0.104332181597544	FALSE	0.133913745788275	0.696645627037334	FALSE	0.106505135227218	0.716828046331773	FALSE	Tfpt
ENSMUSG00000006342	0.701452083355889	0.272084318132222	FALSE	-0.212999663501724	0.838379094039553	FALSE	0.148377461005313	0.952479734115505	FALSE	-0.0502433335307396	0.97496482746295	FALSE	Susd2
ENSMUSG00000006344	1.09577637265103	NA	FALSE	-0.25876436254062	NA	FALSE	0.278337871615756	NA	FALSE	-1.25577351517325	NA	FALSE	Ggt5
ENSMUSG00000006345	0.785872457431066	0.231807244669466	FALSE	0.372913588722286	0.7685469295903	FALSE	-0.113459742918105	0.974434816717659	FALSE	0.211890598808862	0.892317515906189	FALSE	Ggt1
ENSMUSG00000006356	0.380602662604165	0.205115427126014	FALSE	0.326359779313226	0.430813883440135	FALSE	0.0949237560147927	0.943094962521053	FALSE	0.21435418427046	0.679919466575601	FALSE	Crip2
ENSMUSG00000006360	0.908928418940434	0.288692475898688	FALSE	1.18920058638333	NA	FALSE	0.80948807926672	0.633244442386884	FALSE	0.813555626476316	NA	FALSE	Crip1
ENSMUSG00000006362	0.597489222470053	0.0990141670751211	FALSE	0.063136633783697	0.922518639410691	FALSE	0.0387949672919444	0.977790433030733	FALSE	0.420931747839547	0.20145836632862	FALSE	Cbfa2t3
ENSMUSG00000006369	-0.354656490609841	1.80996448566461e-06	FALSE	0.0456452510557026	0.763463335169352	FALSE	0.148435944305247	0.264316943101664	FALSE	0.199741764178147	0.0543819382417359	FALSE	Fbln1
ENSMUSG00000006373	-0.0506150926203955	0.714172310905581	FALSE	0.122176778506832	0.252146245344079	FALSE	0.0491229476514317	0.859009691766666	FALSE	0.0838872184939966	0.56245253489429	FALSE	Pgrmc1
ENSMUSG00000006378	-0.458733903559808	6.75321105355327e-09	FALSE	-0.485261105598611	6.06030328215992e-09	FALSE	-0.485831065503157	0.00342774790772211	FALSE	-0.506922154340497	3.03207573968789e-05	FALSE	Gcat
ENSMUSG00000006386	-4.25152916822133	1.40242126529096e-13	TRUE	0.609349008728777	0.300753884965562	FALSE	0.340209607149522	0.779390552660962	FALSE	0.626966968860843	0.268631045510192	FALSE	Tek
ENSMUSG00000006389	-2.80356500921951	NA	FALSE	-0.87363891413469	NA	FALSE	0.0530873735575554	NA	FALSE	-1.34352786625718	NA	FALSE	Mpl
ENSMUSG00000006390	0.397562813403341	0.00179537965687409	FALSE	0.0786715103965286	0.786195042539808	FALSE	-0.0814288379587268	0.882155940526363	FALSE	0.0272513606830174	0.951131951519504	FALSE	Elovl1
ENSMUSG00000006392	-0.207814347379849	0.0265754208317777	FALSE	-0.147974046894403	0.284846300238657	FALSE	-0.227972062381038	0.135871110160868	FALSE	-0.18773487211343	0.171948168060099	FALSE	Med8
ENSMUSG00000006395	0.357243562439656	0.212584854829141	FALSE	0.327508988795969	0.30057758091346	FALSE	0.429290345729513	0.364276017527963	FALSE	0.355778631530112	0.404949284995463	FALSE	Hyi
ENSMUSG00000006398	0.0945953890368727	0.417722070447908	FALSE	0.020371451439982	0.901339261892566	FALSE	-0.0388822362083734	0.893474787639856	FALSE	-0.0413629508026057	0.7948646650444	FALSE	Cdc20
ENSMUSG00000006403	0.571205313971803	0.316344130581269	FALSE	0.613432358092457	0.354541479793412	FALSE	0.731344155033133	0.358291778042276	FALSE	0.703082731705959	0.347529305673897	FALSE	Adamts4
ENSMUSG00000006411	0.791857463257819	0.486442941431341	FALSE	-0.596183418626114	NA	FALSE	-0.267992965093998	NA	FALSE	0.652345154665126	NA	FALSE	Nectin4
ENSMUSG00000006412	-0.0341805746070172	0.87281978717644	FALSE	0.0193530538062349	0.929571524050157	FALSE	0.0398853524427067	0.909897257564188	FALSE	-0.124953425044863	0.520869030820646	FALSE	Pfdn2
ENSMUSG00000006418	-0.0645449991082403	0.643218367911233	FALSE	-0.00932473506118512	0.967375386630332	FALSE	-0.0283548750124014	0.944206696260334	FALSE	-0.0292791534005977	0.897094618584585	FALSE	Rnf114
ENSMUSG00000006423	0.0334330693219349	0.863469951023497	FALSE	-0.12060425902136	0.440575281325447	FALSE	-0.0502077428515504	0.903089620592479	FALSE	-0.0774670509954854	0.735153854350538	FALSE	C330007P06Rik
ENSMUSG00000006435	0.750416797972792	0.000126882742131022	FALSE	0.380679951970397	0.176699625498691	FALSE	0.287996496631551	0.558044242608978	FALSE	0.546900939702022	0.052184257556729	FALSE	Neurl1a
ENSMUSG00000006442	-0.0697009188238324	0.715107910751567	FALSE	-0.0216594699285672	0.920617507998514	FALSE	-0.156287090413974	0.598810453766307	FALSE	-0.129640545785242	0.453773400891436	FALSE	Srm
ENSMUSG00000006445	1.23430923348536	0.0746262483494179	FALSE	-0.2587466797668	0.875054036460703	FALSE	-0.130961386506458	0.971678683070371	FALSE	-0.327138104601114	0.842216960435299	FALSE	Epha2
ENSMUSG00000006456	-0.109387417408878	0.214505588924514	FALSE	-0.0158608330643868	0.930789680453023	FALSE	-0.0602119427838032	0.823467682627361	FALSE	-0.0237043029956527	0.918934132579269	FALSE	Rbm14
ENSMUSG00000006457	2.4093862452707	5.57092496321582e-13	TRUE	0.492114147910529	0.488380881887872	FALSE	0.723909162193303	0.347980478686672	FALSE	0.800553073602904	0.186491035507439	FALSE	Actn3
ENSMUSG00000006462	NA	NA	FALSE	NA	NA	FALSE	NA	NA	FALSE	NA	NA	FALSE	A530013C23Rik
ENSMUSG00000006463	0.303557958561061	0.324317042612736	FALSE	-0.155212068070627	0.715899162335671	FALSE	-0.190559974410184	0.796862825766057	FALSE	-0.0711341101240026	0.907314402695258	FALSE	Zdhhc24
ENSMUSG00000006464	-0.0111090070084094	0.97040615110963	FALSE	0.131198430347594	0.549767903043808	FALSE	0.137136685026804	0.700386008413325	FALSE	0.135726509329135	0.56429648851801	FALSE	Bbs1
ENSMUSG00000006469	-0.493519085084221	NA	FALSE	-1.39379498870598	NA	FALSE	0.0191433119541539	NA	FALSE	1.42083070655643	NA	FALSE	Slc34a3
ENSMUSG00000006471	-0.168907934018317	0.146319376709674	FALSE	-0.0386497016209959	0.868013146374004	FALSE	-0.0413609794718509	0.920489278788448	FALSE	-0.0219865961044344	0.939829958654556	FALSE	Ndor1
ENSMUSG00000006476	0.179289042642847	0.182867298483652	FALSE	-0.0523674417552388	0.834653175726724	FALSE	-0.0932626746775504	0.808430033796544	FALSE	-0.0263717719242735	0.939679537394732	FALSE	Nsmf
ENSMUSG00000006488	NA	NA	FALSE	NA	NA	FALSE	NA	NA	FALSE	NA	NA	FALSE	Prl7a1
ENSMUSG00000006490	NA	NA	FALSE	NA	NA	FALSE	NA	NA	FALSE	NA	NA	FALSE	Prl8a9
ENSMUSG00000006494	0.37535281056601	0.693882617833176	FALSE	1.41080198669263	0.000700302979596559	TRUE	1.66273815878141	0.00097500380870646	TRUE	1.62304347733074	7.80933715223891e-05	TRUE	Pdk1
ENSMUSG00000006498	-0.0882012548073093	0.335826463849076	FALSE	-0.0328409733867281	0.809236240902886	FALSE	-0.0636877758745835	0.7928161794146	FALSE	-0.019352938748245	0.933991982192267	FALSE	Ptbp1
ENSMUSG00000006517	0.566847635776807	1.0304483928463e-09	FALSE	-0.205850998625322	0.155584799538789	FALSE	-0.140949219301095	0.674257353397639	FALSE	-0.183890578360128	0.287476662444225	FALSE	Mvd
ENSMUSG00000006519	0.396249879759127	0.209656216229371	FALSE	0.602910500217855	0.0433142435283226	FALSE	0.379329108038347	0.567561275832745	FALSE	0.641170363706018	0.0315531128057881	FALSE	Cyba
ENSMUSG00000006522	2.40710582929765	0.223278320367159	FALSE	0.63443879571476	NA	FALSE	1.0231938640956	NA	FALSE	1.13137334415692	NA	FALSE	Itih3
ENSMUSG00000006526	0.269366890287609	0.0439801899310814	FALSE	0.186575275452195	0.370011825855916	FALSE	0.0537495247276916	0.921976594585244	FALSE	0.147006826698562	0.517052182652434	FALSE	Stimate
ENSMUSG00000006527	-0.20964444574086	0.206729922456279	FALSE	0.0387441069545688	0.872070657386128	FALSE	-0.102056443325135	0.715878685718256	FALSE	-0.138901527787032	0.4330682653109	FALSE	Sfmbt1
ENSMUSG00000006529	NA	NA	FALSE	NA	NA	FALSE	NA	NA	FALSE	NA	NA	FALSE	Itih1
ENSMUSG00000006538	0.82869449281792	0.388659164743801	FALSE	-1.13094546545294	NA	FALSE	-1.57616634930921	NA	FALSE	-1.14642167278612	NA	FALSE	Ihh
ENSMUSG00000006542	0.0341840295792678	NA	FALSE	0.643470205740308	NA	FALSE	2.18458455320913	NA	FALSE	0.938946391573532	NA	FALSE	Prkag3
ENSMUSG00000006546	1.43561620724026	0.591302211120003	FALSE	-0.252460186034376	NA	FALSE	-1.59680241080003	NA	FALSE	0.0332837705096016	NA	FALSE	Cryba2
ENSMUSG00000006567	0.832870488658068	8.95735860665036e-07	FALSE	0.475484248337236	0.069924971391413	FALSE	0.632961903433278	0.00783894880108825	FALSE	0.563727103781312	0.00716025270395208	FALSE	Atp7b
ENSMUSG00000006570	NA	NA	FALSE	NA	NA	FALSE	NA	NA	FALSE	NA	NA	FALSE	Defb2
ENSMUSG00000006574	-1.12714367066623	NA	FALSE	-1.08552714187363	NA	FALSE	0.644051060394633	NA	FALSE	1.19837174876014	NA	FALSE	Slc4a1
ENSMUSG00000006575	-0.291825184339404	0.637953111642096	FALSE	-0.0868886414125432	0.921435899920687	FALSE	-0.0345541064493827	0.986728982901442	FALSE	0.0368985305227446	0.972706905809125	FALSE	Rundc3a
ENSMUSG00000006576	0.127547381218833	0.512551270442312	FALSE	0.139889992495622	0.551719997317614	FALSE	0.137972927064051	0.707739209719649	FALSE	0.0819919524112876	0.787624146151427	FALSE	Slc4a3
ENSMUSG00000006585	-0.190275203454136	0.107590058911693	FALSE	0.258910123518894	0.000561844088151025	FALSE	0.1211938030789	0.527941129216164	FALSE	0.205227964510965	0.0489023040424752	FALSE	Cdt1
ENSMUSG00000006586	-0.561538271174728	0.221893546884514	FALSE	-0.6691245456857	0.238773985224755	FALSE	-0.737434143190479	0.3414990919681	FALSE	-0.668483883341194	0.398126408604156	FALSE	Runx1t1
ENSMUSG00000006587	0.455070092740903	NA	FALSE	-1.09053709637761	NA	FALSE	0.665296647022525	NA	FALSE	0.150926197030665	NA	FALSE	Snai3
ENSMUSG00000006589	-0.219264958134222	0.0352419520596574	FALSE	0.0623062269050779	0.712487911940516	FALSE	-0.0775658294032293	0.793754747310906	FALSE	0.09183034707442	0.597804991600119	FALSE	Aprt
ENSMUSG00000006599	-0.039163635187954	0.822516839341375	FALSE	0.0880403995182405	0.539667451594941	FALSE	-0.0136758515515243	0.978751143586179	FALSE	-0.0545539520048635	0.801694306518129	FALSE	Gtf2h1
ENSMUSG00000006611	1.5777130831298	0.128555737290648	FALSE	0.348456911984009	NA	FALSE	0.246527512720046	NA	FALSE	1.15277107110292	NA	FALSE	Hfe
ENSMUSG00000006638	0.23871325547044	0.61324776362074	FALSE	-0.0293537411752895	0.973236436777153	FALSE	0.0389609945315368	0.980321900791393	FALSE	0.105022768880401	0.903671279369564	FALSE	Abhd1
ENSMUSG00000006641	-0.265437255032427	0.0402765097136393	FALSE	-0.195725580865833	0.247131913589462	FALSE	-0.121792591790298	0.749222930340324	FALSE	-0.187308193118051	0.314271802086991	FALSE	Slc5a6
ENSMUSG00000006642	NA	NA	FALSE	NA	NA	FALSE	NA	NA	FALSE	2.288381047138	NA	FALSE	Tcf23
ENSMUSG00000006649	-2.35685694781569	0.034167906327189	TRUE	-0.518251246772005	NA	FALSE	-0.0166809141746921	0.997947148728704	FALSE	0.0287984214446676	0.993041321100717	FALSE	Nphs1
ENSMUSG00000006651	0.531275700710596	0.207493087922873	FALSE	0.473324721737845	0.282882980081582	FALSE	0.571877325041845	0.314490817647042	FALSE	0.738850144164538	0.108791874737455	FALSE	Aplp1
ENSMUSG00000006673	0.08443216813159	0.541813714813723	FALSE	0.137127087241376	0.205911714191832	FALSE	0.0530636251533342	0.859298174227911	FALSE	0.088452563407398	0.584496899259511	FALSE	Qrich1
ENSMUSG00000006675	0.0564261170577587	0.937791877705011	FALSE	0.749997370691852	0.0177347164587023	FALSE	0.599832307186596	0.16882836279161	FALSE	0.525185557475271	0.210286699826559	FALSE	P4htm
ENSMUSG00000006676	-0.00757504129130328	0.966192192304996	FALSE	0.0462721695574923	0.709759163999655	FALSE	0.0693235466857508	0.726867534089368	FALSE	0.0340178663748979	0.840122866558812	FALSE	Usp19
ENSMUSG00000006678	-0.131577281084007	0.163141332592176	FALSE	-0.0315744709137573	0.865939069303712	FALSE	-0.0260319569808515	0.948960664635096	FALSE	-0.12451827240262	0.353884437960437	FALSE	Pola1
ENSMUSG00000006699	0.073997681605018	0.425945359902599	FALSE	-0.0197164675168354	0.888037901979958	FALSE	-0.0342597722822773	0.90676937250718	FALSE	0.000425702812566583	0.9985992052023	FALSE	Cdc42
ENSMUSG00000006705	-0.389797984829274	0.000802329874874126	FALSE	-0.0766054704485792	0.733571542090494	FALSE	-0.117417467329998	0.719510715931675	FALSE	-0.107430886209016	0.637345804511371	FALSE	Pknox1
ENSMUSG00000006711	-0.394279837698269	0.838823158410296	FALSE	-0.944197768364514	NA	FALSE	-0.90875774406774	NA	FALSE	-1.03271133936414	NA	FALSE	D130043K22Rik
ENSMUSG00000006715	0.0221789572035144	0.927615721075763	FALSE	-0.0130360305650921	0.95971989353654	FALSE	0.0380229542824779	0.938524664270816	FALSE	0.0699496764091308	0.789890540959122	FALSE	Gmnn
ENSMUSG00000006717	0.167684569486171	0.631434106568145	FALSE	0.130807038450915	0.778831111263904	FALSE	0.229466163562059	0.729179253144775	FALSE	0.387958958034035	0.234459681293496	FALSE	Acot13
ENSMUSG00000006720	-0.308710361714833	0.0504979931229181	FALSE	0.0751683657478118	0.785633680877236	FALSE	0.048183435331792	0.938487862023832	FALSE	0.0823657461861492	0.82925412283539	FALSE	Zfp184
ENSMUSG00000006724	-0.110423944432535	0.945756554786612	FALSE	-0.789412165428918	NA	FALSE	-0.0439236669613179	0.992909044925884	FALSE	-0.0878255032067605	NA	FALSE	Cyp27b1
ENSMUSG00000006728	-0.173085714089241	0.0584797711926238	FALSE	-0.191467818628112	0.0160823047828497	FALSE	-0.142515204421043	0.415691664213606	FALSE	-0.0752562134366696	0.654243528466183	FALSE	Cdk4
ENSMUSG00000006731	0.73687455050674	0.164260224208134	FALSE	0.976198041548449	0.0738202429132439	FALSE	0.590110151730519	0.548054358453636	FALSE	0.601129964874569	0.429205638119476	FALSE	B4galnt1
ENSMUSG00000006732	0.0310246858034198	0.924442780761066	FALSE	-0.0715860991281924	0.742683058710527	FALSE	-0.15002341003744	0.620554494811603	FALSE	-0.0546737759635677	0.899784875530523	FALSE	Mettl1
ENSMUSG00000006736	0.0616706774038618	0.726213932282978	FALSE	-0.0438089485157019	0.833558445835195	FALSE	-0.00114746011923473	0.998358041800855	FALSE	0.0121730194878955	0.972128333727888	FALSE	Tspan31
ENSMUSG00000006740	0.118189520729029	0.275517407527921	FALSE	-0.0409624049742406	0.852745001786665	FALSE	-0.033671825569732	0.928185961869879	FALSE	-0.169637900981664	0.244112387159763	FALSE	Kif5b
ENSMUSG00000006763	-0.057011151038291	0.743715002450609	FALSE	0.166827616498154	0.182475427035621	FALSE	0.0914127726255433	0.764966369447457	FALSE	0.0552877268903943	0.809644158729554	FALSE	Saal1
ENSMUSG00000006764	2.17518245341193	NA	FALSE	NA	NA	FALSE	0.793786691791763	NA	FALSE	-0.113055797042698	NA	FALSE	Tph2
ENSMUSG00000006777	-4.26749140078717	0.0477896319590442	TRUE	-0.726326463592714	NA	FALSE	-1.58905680252856	NA	FALSE	-1.27643954844837	NA	FALSE	Krt23
ENSMUSG00000006782	-0.0256501331225753	0.957826858737398	FALSE	0.0381579007786776	0.940959892489709	FALSE	0.177564913541674	0.745849197372255	FALSE	0.203725470139787	0.58954371993518	FALSE	Cnp
ENSMUSG00000006784	0.197948486012748	0.835812868646203	FALSE	0.463496158289414	0.518540055079996	FALSE	0.625884478183801	0.435009071399303	FALSE	0.531879098924126	0.416209665144792	FALSE	Ttc25
ENSMUSG00000006800	-0.453137760002819	4.46191403300938e-11	FALSE	-0.119337365425531	0.408538886448538	FALSE	-0.0581262147137116	0.893474787639856	FALSE	-0.00153046533620927	0.996847856439312	FALSE	Sulf2
ENSMUSG00000006818	-0.197762177324049	0.0763184169736121	FALSE	-0.030204144320809	0.874583264002277	FALSE	-0.0171837823771345	0.973520561657553	FALSE	-0.0576780481814415	0.793330564420292	FALSE	Sod2
ENSMUSG00000006850	0.352967178438176	0.0219938037436418	FALSE	0.179543789249364	0.460485483689634	FALSE	0.188751897154141	0.584593580376629	FALSE	0.258985316107951	0.230040184990407	FALSE	Tmco6
ENSMUSG00000006906	-0.284176613372473	0.278685959824573	FALSE	0.0545506227382168	0.906869665170418	FALSE	-0.167682433535944	0.780083313620725	FALSE	-0.015835962041393	0.982389280928944	FALSE	Stambp
ENSMUSG00000006920	0.440780537948357	0.00992291420380882	FALSE	0.189237558242487	0.354038730176684	FALSE	0.258909521793385	0.541719089937321	FALSE	0.384215357784646	0.0622815061313983	FALSE	Ezh1
ENSMUSG00000006930	-1.65676445090324	4.8584964449802e-12	TRUE	-0.374391007412585	0.355616745214698	FALSE	-0.294935054134648	0.69613932004661	FALSE	-0.607620546672471	0.137229477018752	FALSE	Hap1
ENSMUSG00000006931	0.178875556056535	0.405270907057501	FALSE	0.444921363347489	0.0143648450891374	FALSE	0.513100790048188	0.00401998563579082	FALSE	0.584851903375959	0.000164607968031431	FALSE	P3h4
ENSMUSG00000006932	-0.110103306091257	0.123529147215599	FALSE	-0.0988901426428653	0.270496922305272	FALSE	-0.0407995259781426	0.864747375834528	FALSE	-0.0355235031492581	0.846154694351388	FALSE	Ctnnb1
ENSMUSG00000006941	-0.314423192003392	0.000566865372682752	FALSE	-0.13246242615347	0.302223335267287	FALSE	-0.0761895054414354	0.859009691766666	FALSE	-0.0590111817334785	0.809681170780766	FALSE	Eif1b
ENSMUSG00000006948	NA	NA	FALSE	1.64056611260769	NA	FALSE	NA	NA	FALSE	NA	NA	FALSE	Klk4
ENSMUSG00000006958	1.85082720655928	0.00139181368684164	TRUE	0.383961192708739	0.784120618261516	FALSE	0.535665984199325	0.819410335729767	FALSE	0.500154129240731	0.705655656687818	FALSE	Chrd
ENSMUSG00000006998	-0.14691153971817	0.0404570458449753	FALSE	-0.197411962390756	0.00389714172214656	FALSE	-0.119910917056336	0.44069554510477	FALSE	-0.130233005529966	0.193190013509181	FALSE	Psmd2
ENSMUSG00000007021	0.79063665132671	0.324547586424124	FALSE	0.762467226773598	0.498424799921637	FALSE	0.195921081028991	0.955234652397095	FALSE	0.632484612832327	0.61652256340962	FALSE	Syngr3
ENSMUSG00000007029	-0.123441551506993	0.0937241032206804	FALSE	-0.0463712955783627	0.751933556094373	FALSE	-0.0263497904300267	0.947874433993191	FALSE	-0.0230717527995852	0.909583533848045	FALSE	Vars
ENSMUSG00000007030	-0.144560010040812	0.902157769130364	FALSE	-0.699733375059268	0.370986791386011	FALSE	0.0881030122585674	0.972194530256026	FALSE	-0.0903380441565275	0.942367967496168	FALSE	Vwa7
ENSMUSG00000007033	0.243536085501969	0.931963997469672	FALSE	-1.05482035544676	NA	FALSE	-1.02965835770082	NA	FALSE	-2.64824012309995	NA	FALSE	Hspa1l
ENSMUSG00000007034	1.3647373981307	0.345879500182518	FALSE	-1.07781969802419	NA	FALSE	-0.966827616823226	NA	FALSE	-0.409590846239099	NA	FALSE	Slc44a4
ENSMUSG00000007035	-0.572587785025001	0.061339752817931	FALSE	0.0678097470482478	0.92207573845161	FALSE	0.307017295693304	0.657351836043829	FALSE	0.536868492912267	0.106827694498896	FALSE	Msh5
ENSMUSG00000007036	-0.25892646219732	0.0392604538471672	FALSE	-0.0764039974211291	0.733003231680372	FALSE	-0.0427093189681459	0.936116434042565	FALSE	-0.0685256458301556	0.791443760759582	FALSE	Abhd16a
ENSMUSG00000007038	-0.208272497110063	0.201461839980242	FALSE	-0.103169640333141	0.703482584013409	FALSE	-0.139594734674512	0.745273049190218	FALSE	-0.0176225503540588	0.970916980446485	FALSE	Neu1
ENSMUSG00000007039	-0.588889721211302	3.84391646199334e-08	FALSE	-0.0912252860000043	0.636139178097192	FALSE	-0.0171042626482014	0.977790433030733	FALSE	-0.0893426863546736	0.730050621415087	FALSE	Ddah2
ENSMUSG00000007041	-0.139991418988366	0.427298424696739	FALSE	0.449650677743575	5.92613293590749e-06	FALSE	0.528648809344534	1.14025390470949e-05	FALSE	0.524245737371984	1.03422489084939e-07	FALSE	Clic1
ENSMUSG00000007050	-0.0849184216248617	0.46780915350134	FALSE	-0.114337036342917	0.350958561999912	FALSE	-0.0600272876333801	0.865834686318871	FALSE	-0.0309651788619936	0.907078933109371	FALSE	Lsm2
ENSMUSG00000007080	-0.266115506681519	0.00109127162317543	FALSE	-0.194345454035619	0.0815125958002958	FALSE	-0.161821653906404	0.464138172394964	FALSE	-0.102084669633697	0.646733209065239	FALSE	Pole
ENSMUSG00000007097	0.963685050803138	0.167719221435354	FALSE	0.312905064238766	0.808740960077193	FALSE	0.356678592840778	0.847600858368129	FALSE	0.433297515134778	0.692835475237832	FALSE	Atp1a2
ENSMUSG00000007107	2.14391453387779	0.403042277187244	FALSE	1.04761294043197	NA	FALSE	0.0820232456153318	NA	FALSE	2.57516075372488	NA	FALSE	Atp1a4
ENSMUSG00000007122	1.23691700202121	0.457009453419848	FALSE	0.276437275588967	NA	FALSE	0.927012661613573	NA	FALSE	1.09249952274967	NA	FALSE	Casq1
ENSMUSG00000007207	0.421610466612934	0.0312267831908431	FALSE	0.0172907763074555	0.976966855228101	FALSE	-0.0220806786866858	0.987120538004203	FALSE	0.0200232011716694	0.97496482746295	FALSE	Stx1a
ENSMUSG00000007209	3.54837044593063	NA	FALSE	NA	NA	FALSE	NA	NA	FALSE	1.76621509260478	NA	FALSE	Ceacam9
ENSMUSG00000007216	-0.457314442549508	0.00675922249670421	FALSE	-0.00422477168618367	0.991567251173961	FALSE	-0.0667671510634884	0.928800665405285	FALSE	-0.231898910089556	0.383711825252683	FALSE	Zfp775
ENSMUSG00000007279	-1.18458093498383	0.1630284334069	FALSE	0.830337538467491	0.190154746056488	FALSE	0.946787698284235	0.270609728261394	FALSE	0.850935320790434	0.223445798907108	FALSE	Scube2
ENSMUSG00000007338	-0.194772716343366	0.0983208393099463	FALSE	0.0572138988048495	0.803950448408055	FALSE	-0.0763590392475548	0.82669639922333	FALSE	-0.0226367015050512	0.945942068357949	FALSE	Mrpl49
ENSMUSG00000007379	0.278729716353971	0.781805311438505	FALSE	-0.126175717129319	0.933709117318912	FALSE	-0.209481489077765	0.938883852837166	FALSE	-0.281689125434612	0.827104281713161	FALSE	Dennd2c
ENSMUSG00000007411	-0.0919141168586609	0.357610534780605	FALSE	0.14559863956829	0.134474029882065	FALSE	0.0537065066298643	0.857493787091172	FALSE	0.0621404541174575	0.717619166481795	FALSE	Mark3
ENSMUSG00000007415	0.129292005486341	0.315701817552918	FALSE	0.0136691554011638	0.952113608100839	FALSE	-0.0148447864224518	0.977139801493415	FALSE	-0.015641389866382	0.953228699086279	FALSE	Gatad1
ENSMUSG00000007440	-1.02116959152979	0.720984178807195	FALSE	-1.52928359852397	NA	FALSE	-0.44637784860842	NA	FALSE	-0.848411009147939	NA	FALSE	Pcdha11
ENSMUSG00000007457	NA	NA	FALSE	NA	NA	FALSE	NA	NA	FALSE	NA	NA	FALSE	2310003L06Rik
ENSMUSG00000007458	0.158086600023337	0.0973928957773078	FALSE	-0.0118478330049088	0.952954192469648	FALSE	-0.0125621067987175	0.979575720002039	FALSE	0.0205086395435636	0.932129911003628	FALSE	M6pr
ENSMUSG00000007476	-0.201466555477968	0.116214114647257	FALSE	-0.0517425778330272	0.821287717261382	FALSE	-0.0671915691588911	0.861186920035756	FALSE	-0.0636627615836265	0.804343327159063	FALSE	Lrrc8a
ENSMUSG00000007480	-0.610044035550286	0.848248132045874	FALSE	0.597895017834923	NA	FALSE	-0.451657971916383	NA	FALSE	0.257730532494085	NA	FALSE	Mc5r
ENSMUSG00000007564	0.00885754353385942	0.960083727040401	FALSE	-0.134318651859731	0.104195293714826	FALSE	-0.0728295383385485	0.69613932004661	FALSE	-0.0188548961106753	0.93297357199553	FALSE	Ppp2r1a
ENSMUSG00000007570	0.00692200814092074	0.978676292093497	FALSE	0.113773421558176	0.530029346576838	FALSE	0.131297018513072	0.621378213755136	FALSE	0.052413220401232	0.852098088844581	FALSE	Fance
ENSMUSG00000007589	0.0415003728194326	0.796524289613503	FALSE	-0.049813111985825	0.768068539421963	FALSE	-0.0878905388890271	0.773166802692039	FALSE	-0.0521124209690407	0.814732750491253	FALSE	Tinf2
ENSMUSG00000007591	-0.159699812935087	0.88602024519452	FALSE	-0.179983897778151	0.886831465638753	FALSE	-0.545878049062005	0.726696201442815	FALSE	-0.488836876433139	0.680418228424558	FALSE	Tssk4
ENSMUSG00000007594	0.745149302475738	0.452137793727885	FALSE	-0.376594850962154	NA	FALSE	-0.187056164531249	NA	FALSE	-0.210596766782921	NA	FALSE	Hapln4
ENSMUSG00000007603	-0.353092015328072	0.00461674840022525	FALSE	-0.05496543313191	0.831267806627799	FALSE	-0.0629322293618002	0.900206705216706	FALSE	-0.117535474655526	0.64777379975742	FALSE	Dus3l
ENSMUSG00000007610	-0.0968589914362933	0.629044208085487	FALSE	0.0150922724344216	0.960900789076917	FALSE	0.0838835018023613	0.829034443570522	FALSE	0.00630285903611182	0.987937551835802	FALSE	Gtpbp3
ENSMUSG00000007613	-0.197690029704576	0.127725344351042	FALSE	-0.113900986203127	0.627873191502813	FALSE	-0.0679415401820795	0.863381758563197	FALSE	-0.0691111649333906	0.779928446853843	FALSE	Tgfbr1
ENSMUSG00000007617	0.0179513916952109	0.942727479051412	FALSE	0.00526818332627885	0.987988958112414	FALSE	0.0184053450720181	0.972251965578207	FALSE	-0.147591140775295	0.328521848253686	FALSE	Homer1
ENSMUSG00000007646	-0.326421453011996	0.0723058814198731	FALSE	0.103942513232127	0.759544672958791	FALSE	0.137687930722005	0.77753342871358	FALSE	0.0153066610564797	0.980783865194425	FALSE	Rad51c
ENSMUSG00000007653	-1.8238446506595	0.00402930203173249	TRUE	-1.76188288947548	0.0106115737122441	TRUE	-1.26111297951709	0.401095165163712	FALSE	-2.02853859475869	0.0099749780313287	TRUE	Gabrb2
ENSMUSG00000007655	0.368145955599646	0.365699995044603	FALSE	0.633362977101603	0.0865596673703353	FALSE	0.664574881806335	0.209462315192394	FALSE	0.773523367553334	0.0309420838454338	FALSE	Cav1
ENSMUSG00000007656	-0.0446040339803139	0.72788941032299	FALSE	-0.129702736850398	0.182273640904331	FALSE	-0.127575313249924	0.426441114536672	FALSE	-0.117683680234232	0.361106354122664	FALSE	Arpp19
ENSMUSG00000007659	0.368052855776823	4.81549264874963e-05	FALSE	-0.128072800154473	0.438423679102478	FALSE	-0.0890500688917954	0.77753342871358	FALSE	-0.126399266854031	0.48183716421606	FALSE	Bcl2l1
ENSMUSG00000007670	0.0585657890624257	0.531023085771212	FALSE	0.0502700363532914	0.680475573699272	FALSE	0.0647939131704365	0.703897219019383	FALSE	0.0488124357948448	0.821343573734604	FALSE	Khsrp
ENSMUSG00000007682	1.86772246758283	NA	FALSE	2.21663802174697	NA	FALSE	NA	NA	FALSE	1.76621509260478	NA	FALSE	Dio2
ENSMUSG00000007721	-0.204121395763915	0.13964453207573	FALSE	0.126268031328281	0.380337159637523	FALSE	0.00427456167409766	0.995161639071737	FALSE	-0.0439586108086288	0.90792633408773	FALSE	Ccdc124
ENSMUSG00000007739	0.035085672297854	0.752152623862625	FALSE	0.073387473556894	0.46790590602516	FALSE	0.0199713990124786	0.958245157220196	FALSE	0.0479360848947784	0.753496285077149	FALSE	Cct4
ENSMUSG00000007777	0.0409207769442298	0.914499567149641	FALSE	-0.230479539729187	0.514274744841787	FALSE	-0.217071675816398	0.629321044639335	FALSE	-0.130807852059419	0.735890998056483	FALSE	0610009B22Rik
ENSMUSG00000007783	0.205911214754907	0.407856145460349	FALSE	0.381035696036506	0.0824856103338549	FALSE	0.49529465491085	0.0474811356345516	FALSE	0.558016490649534	0.00827422394289955	FALSE	Cpt1c
ENSMUSG00000007805	-2.39957287142784	1.48656520179925e-15	TRUE	0.785383007532197	0.00261132765603536	FALSE	0.763286952642381	0.0195492570363972	FALSE	0.858909989960953	0.0177903148876584	FALSE	Twist2
ENSMUSG00000007812	0.11141951989477	0.393520271080997	FALSE	0.145107997092994	0.3388883934461	FALSE	-0.0353528689791198	0.946737922493445	FALSE	-0.0101153187291058	0.982392204899958	FALSE	Zfp655
ENSMUSG00000007815	-0.014992304247019	0.917088074410343	FALSE	0.0730967808916785	0.510165195719773	FALSE	0.0885396506684494	0.58591776882805	FALSE	0.12868633669127	0.245682314159374	FALSE	Rhoa
ENSMUSG00000007817	-0.356347278654948	0.0123168278630283	FALSE	-0.0423541743958331	0.88473765210556	FALSE	-0.0494301583726187	0.941651582421591	FALSE	-0.0084797775441247	0.987937551835802	FALSE	Zmiz1
ENSMUSG00000007827	-0.191448411821549	0.133318329664572	FALSE	-0.0166148266276277	0.946297575020911	FALSE	0.063101474654285	0.884336295538797	FALSE	0.0310148946883133	0.902182281521471	FALSE	Ankrd26
ENSMUSG00000007833	-0.131192463274649	0.29538386988191	FALSE	-0.125010668463595	0.37410580431428	FALSE	-0.0511312345622944	0.893474787639856	FALSE	-0.109536438942758	0.560402409142837	FALSE	Aldh16a1
ENSMUSG00000007836	-0.0889144919541202	0.498546632899222	FALSE	0.0384321736937087	0.852250676999978	FALSE	0.0600602662475404	0.835226071452657	FALSE	-0.0404163121476766	0.907078933109371	FALSE	Hnrnpa0
ENSMUSG00000007837	0.154703804059728	0.686094622447875	FALSE	0.430109880956755	0.0980758946440938	FALSE	0.316666341371779	0.444958567792656	FALSE	0.34126463397249	0.29614651968126	FALSE	Prrg2
ENSMUSG00000007850	-0.0126489945396765	0.942769204706579	FALSE	-0.175045604670314	0.0701175509702539	FALSE	-0.112968879680825	0.443475742449855	FALSE	-0.185040203471113	0.0561170492164795	FALSE	Hnrnph1
ENSMUSG00000007867	0.0553197629786048	0.869732233261449	FALSE	0.0624290227853453	0.850452051009223	FALSE	0.175254940747307	0.62802634877212	FALSE	0.14677414378096	0.616416757265231	FALSE	Ift43
ENSMUSG00000007872	0.957475404062048	3.34492957839425e-15	FALSE	0.393640325694425	0.00107000073593188	FALSE	0.477806010538164	0.0402378821464934	FALSE	0.536795089423858	0.0112588797850359	FALSE	Id3
ENSMUSG00000007877	0.382655107727667	0.919789429560284	FALSE	0.832700553345573	NA	FALSE	0.0225468286715959	NA	FALSE	0.616405095827781	NA	FALSE	Tcap
ENSMUSG00000007880	0.0250744695759314	0.842089611651291	FALSE	0.136693189347345	0.101786874829171	FALSE	0.0991391048619936	0.540263421482984	FALSE	0.163614680565668	0.147334278476678	FALSE	Arid1a
ENSMUSG00000007888	0.530406038202471	0.673952719127648	FALSE	-1.15002617407614	NA	FALSE	-1.02855317530078	NA	FALSE	-0.83614120843445	NA	FALSE	Crlf1
ENSMUSG00000007891	-0.119937868053979	0.258705919530844	FALSE	-0.0707693843217494	0.698164649165235	FALSE	0.0217234154997073	0.970069307570649	FALSE	0.0607317034652383	0.77011188602283	FALSE	Ctsd
ENSMUSG00000007892	-0.206605341825266	0.015891946673196	FALSE	-0.00515182358957733	0.976739634402509	FALSE	-0.0364270952481061	0.91619722012831	FALSE	0.129106430114817	0.279885275753046	FALSE	Rplp1
ENSMUSG00000007907	NA	NA	FALSE	NA	NA	FALSE	NA	NA	FALSE	NA	NA	FALSE	Cabs1
ENSMUSG00000007908	-1.39881071094462	1.32242244779157e-06	TRUE	-0.0105088942980081	0.990810279218322	FALSE	-0.100802278964105	0.942627710626585	FALSE	-0.0453041300944091	0.962449757808039	FALSE	Hmgcll1
ENSMUSG00000007944	1.28721273762954	0.335337054178113	FALSE	-1.06893265229194	NA	FALSE	-1.74286021890682	NA	FALSE	-0.637241542278221	NA	FALSE	Ttc9b
ENSMUSG00000007946	0.176244677145519	0.856845504478121	FALSE	-0.199684162222262	0.862193539737629	FALSE	-0.369901306737741	0.828526450509301	FALSE	-0.606136240323842	0.56346742839773	FALSE	Phox2a
ENSMUSG00000007950	-0.388557343991757	0.00904312641422567	FALSE	0.145684570771841	0.505360546541024	FALSE	0.0469570154814735	0.937787984479534	FALSE	0.0209435982448786	0.964908683678286	FALSE	Abhd8
ENSMUSG00000007987	0.0859723875334792	0.77016797757655	FALSE	-0.076605021395119	0.83927269110958	FALSE	-0.0268790371238041	0.977790433030733	FALSE	-0.0130311063930211	0.981925757227036	FALSE	Ift22
ENSMUSG00000007989	0.01659291810715	0.945732286121755	FALSE	0.0351837768710932	0.905951437331868	FALSE	-0.0691367643887542	0.845472441754412	FALSE	-0.051394181992327	0.842216960435299	FALSE	Fzd3
ENSMUSG00000008028	1.0342960505831	0.173350738539849	FALSE	0.81526468608153	NA	FALSE	0.46169652898514	0.846957691692732	FALSE	0.976214554205465	0.307092620028058	FALSE	1700008O03Rik
ENSMUSG00000008035	1.75889344112142	2.58834071071765e-70	TRUE	-0.0118861185015485	0.966279242390059	FALSE	-0.0475208605956832	0.927467671324393	FALSE	0.00253022835938361	0.996677569189439	FALSE	Mid1ip1
ENSMUSG00000008036	-0.182472978599453	0.0722170624452936	FALSE	-0.0928013210614439	0.545130232257072	FALSE	-0.0218561940623888	0.963519905853921	FALSE	0.0791215784733178	0.654532519971551	FALSE	Ap2s1
ENSMUSG00000008090	-0.495521435385867	8.4158905092137e-06	FALSE	-0.0388851546419151	0.877697674683693	FALSE	-0.0842291506931182	0.795097541389924	FALSE	-0.138367224274887	0.410302159581926	FALSE	Fgfrl1
ENSMUSG00000008129	-0.716325935108756	0.0906464238837506	FALSE	0.536589592734825	0.198338353613051	FALSE	0.49661861969239	0.383535221546403	FALSE	0.38349893830058	0.464287235144401	FALSE	4930432K21Rik
ENSMUSG00000008136	1.75589278118997	4.55322461638141e-15	TRUE	0.271331378862173	0.637621808466755	FALSE	0.131522246923474	0.947795685027891	FALSE	0.0597943781984141	0.952513309850159	FALSE	Fhl2
ENSMUSG00000008140	0.0645658470513095	0.581546478567551	FALSE	-0.0419616369050761	0.793799548350598	FALSE	-0.107812756000692	0.522205431549523	FALSE	-0.0266972640020391	0.900929792622964	FALSE	Emc10
ENSMUSG00000008153	1.24466324721242	1.37687276509522e-09	TRUE	0.537274974168736	0.124520314272742	FALSE	0.521385495902876	0.141416781498214	FALSE	0.512086469989516	0.0997631481310029	FALSE	Clstn3
ENSMUSG00000008167	-0.158483062248182	0.385269787479748	FALSE	0.072151411259827	0.810680868020482	FALSE	0.167838126698344	0.640409073248974	FALSE	0.172142857649007	0.40832235494617	FALSE	Fbxw9
ENSMUSG00000008193	1.01062564757185	0.262552149347097	FALSE	0.612482566109994	NA	FALSE	0.054362011553731	NA	FALSE	0.40591866204898	NA	FALSE	Spib
ENSMUSG00000008200	-0.0938562353690897	0.51767564975287	FALSE	0.0803700196510229	0.6457865770407	FALSE	0.0638526842377195	0.848603806122004	FALSE	0.062566366847807	0.763444369518026	FALSE	Fnbp4
ENSMUSG00000008206	0.896647560474374	6.59826102801167e-11	FALSE	0.188936531743008	0.302450165457678	FALSE	0.270501530286481	0.370275777265725	FALSE	0.148008763573691	0.585094351181425	FALSE	Cers4
ENSMUSG00000008226	0.0310645329514798	0.950545273740604	FALSE	0.161343516209138	0.69831572098876	FALSE	0.275068656799558	0.579732279874799	FALSE	0.253313547548771	0.492146921692049	FALSE	Scrn3
ENSMUSG00000008301	-0.103890233331761	0.371092453850086	FALSE	0.00957894452419662	0.968213108581325	FALSE	-0.103676734502108	0.740148983341222	FALSE	-0.139635361205467	0.293612121447921	FALSE	Phax
ENSMUSG00000008305	-0.154792697240965	0.324242034051334	FALSE	0.433671493263197	0.000885985976942287	FALSE	0.41624959999199	0.0133665180237537	FALSE	0.412095060014382	0.0283167589370608	FALSE	Tle1
ENSMUSG00000008307	0.210378414467375	0.801608394199513	FALSE	0.109996145829936	0.92207573845161	FALSE	0.321653331244337	0.833341208747573	FALSE	0.323308508886992	0.737895727568277	FALSE	1700109H08Rik
ENSMUSG00000008318	-0.911329403637184	8.82117251548077e-06	FALSE	0.154903246086965	0.650658326584689	FALSE	-0.139621419577391	0.839133003220536	FALSE	-0.0584570860690875	0.909357892306702	FALSE	Relt
ENSMUSG00000008333	-0.00561870584268839	0.979583666897572	FALSE	-0.108613791014991	0.438590987106452	FALSE	-0.0975543258741063	0.677117974587181	FALSE	-0.109809363784082	0.547286345838453	FALSE	Snrpb2
ENSMUSG00000008348	0.145032780152353	0.6607194046031	FALSE	0.279950084552452	0.355242055086212	FALSE	0.314713003601979	0.397800808041606	FALSE	0.501540961932661	0.0678219762664117	FALSE	Ubc
ENSMUSG00000008373	-0.157458255156419	0.189748999792939	FALSE	-0.065594355279677	0.617481290814246	FALSE	-0.125518987123898	0.498043780025189	FALSE	-0.137120239073292	0.358553880878919	FALSE	Prpf31
ENSMUSG00000008384	0.0635758859643769	0.908121323907581	FALSE	0.578121515784945	0.0324698734894222	FALSE	0.384778842735329	0.448474612268106	FALSE	0.513943752792534	0.181117363363852	FALSE	Sertad1
ENSMUSG00000008393	0.0667061388881681	0.59276528029786	FALSE	0.20353571013947	0.0595732079732144	FALSE	0.177259725949314	0.0902985228861006	FALSE	0.218499988951815	0.0164297221314592	FALSE	Carhsp1
ENSMUSG00000008398	-1.23035912152695	3.27187299744807e-23	TRUE	0.335292604511611	0.0168615452752179	FALSE	0.355779401688555	0.0272415310469143	FALSE	0.539855559077143	1.6733646123592e-05	FALSE	Elk3
ENSMUSG00000008429	0.125123757836362	0.456061019182644	FALSE	0.180749066721329	0.23181916009757	FALSE	0.118630043508861	0.678826999566478	FALSE	0.0925761790376744	0.756629552359729	FALSE	Herpud2
ENSMUSG00000008435	-0.036615541561095	0.885525014667412	FALSE	0.0892789564577157	0.661477240247287	FALSE	0.000662061843432853	0.998718935609724	FALSE	0.0535977992889387	0.84425230605209	FALSE	Rdh13
ENSMUSG00000008438	-0.280443757842662	NA	FALSE	-0.656268794989396	NA	FALSE	-0.343380325387421	NA	FALSE	0.0625506742639466	NA	FALSE	Adam21
ENSMUSG00000008450	-0.0277659279038775	0.878272975019405	FALSE	-0.0808172913504242	0.595922991088338	FALSE	-0.0333854172748371	0.935106889315741	FALSE	0.0438730887088695	0.858843395962738	FALSE	Nutf2
ENSMUSG00000008461	1.41442124349166	0.333832433967406	FALSE	1.19496022571728	NA	FALSE	1.50805298836556	NA	FALSE	1.61465659995122	NA	FALSE	Fut1
ENSMUSG00000008475	-0.00274211856407395	0.990869431751058	FALSE	-0.0362640231122418	0.866266974321177	FALSE	-0.0857363054693454	0.827708919719556	FALSE	-0.0742416600223949	0.726553388299782	FALSE	Arpc5
ENSMUSG00000008482	0.293602193160077	0.88191022688206	FALSE	0.154731004813809	NA	FALSE	-0.0202584227992418	NA	FALSE	0.0336385781265395	NA	FALSE	Rnf151
ENSMUSG00000008489	0.515358469309603	0.029578575379693	FALSE	-0.332340508966918	0.137469312797381	FALSE	-0.149566502295384	0.791539116149894	FALSE	-0.315910586905144	0.207637206058527	FALSE	Elavl2
ENSMUSG00000008496	-0.738639409282758	0.221996142039504	FALSE	-0.469728569770672	0.593262187307724	FALSE	-0.438826674323884	0.73871441323122	FALSE	-0.454995565606217	0.608203648255256	FALSE	Pou2f2
ENSMUSG00000008540	-1.16795907455594	3.49257438921608e-06	TRUE	-0.52877773170891	0.166127658872338	FALSE	-0.481398230735691	0.292146482971984	FALSE	-0.35541589466361	0.463727102147952	FALSE	Mgst1
ENSMUSG00000008575	0.469807630008459	0.771957584915501	FALSE	0.71215804401624	NA	FALSE	-0.264395904602096	NA	FALSE	1.01173807807381	NA	FALSE	Nfib
ENSMUSG00000008590	-0.835433468093192	NA	FALSE	1.88505320240608	NA	FALSE	1.03589073126201	NA	FALSE	0.970061079837143	NA	FALSE	Htr3b
ENSMUSG00000008601	1.68224842963934	0.000117772153826515	TRUE	-0.368014452557956	0.755904121282919	FALSE	-0.569450426229507	0.727668950472564	FALSE	-0.0929739295540655	0.954404831858095	FALSE	Rab25
ENSMUSG00000008604	-0.0504734524018442	0.6607194046031	FALSE	-0.0113063011456723	0.946297575020911	FALSE	-0.0158284898880704	0.969396851704322	FALSE	-0.0112372513579529	0.959516585523851	FALSE	Ubqln4
ENSMUSG00000008658	-0.510883687437728	0.810657593461758	FALSE	-0.50260983117662	NA	FALSE	-0.423944370036499	NA	FALSE	-0.657349782483406	NA	FALSE	Rbfox1
ENSMUSG00000008668	-0.0963222291690192	0.313748276728543	FALSE	0.000237906931703943	0.998972825828449	FALSE	0.0504724026863218	0.849653596545352	FALSE	0.0739718379701345	0.545597162991908	FALSE	Rps18
ENSMUSG00000008682	-0.0691931093750593	0.434540243283272	FALSE	-0.0672264854705609	0.628766569248637	FALSE	0.026908799654803	0.93142835965199	FALSE	0.102541114324565	0.453857385688121	FALSE	Rpl10
ENSMUSG00000008683	-0.0475246740494808	0.744974253339815	FALSE	0.0963158994297984	0.63320265121932	FALSE	0.0721221283661098	0.77742165378405	FALSE	0.266820482222639	0.045776910201034	FALSE	Rps15a
ENSMUSG00000008690	-0.0074986078024634	0.960083727040401	FALSE	0.123632673505513	0.130179683309882	FALSE	0.143268111852601	0.203114479299874	FALSE	0.136207248636079	0.262070914441589	FALSE	Ncaph2
ENSMUSG00000008730	0.138538153175291	0.245707755304258	FALSE	0.168276008076213	0.153808731309369	FALSE	0.092972559538175	0.643540042145378	FALSE	0.0718940476298594	0.681324338384377	FALSE	Hipk1
ENSMUSG00000008734	-0.143200994335238	0.564713437615152	FALSE	-0.121651164647348	0.696545185680677	FALSE	-0.185860135501797	0.686812021717791	FALSE	-0.159224347359095	0.633994802675133	FALSE	Gprc5b
ENSMUSG00000008763	0.0514146657149465	0.710207903610038	FALSE	0.107300757054945	0.408538886448538	FALSE	0.112233186074767	0.59480854208553	FALSE	0.0944448000551585	0.523488285671195	FALSE	Man1a2
ENSMUSG00000008789	NA	NA	FALSE	NA	NA	FALSE	NA	NA	FALSE	NA	NA	FALSE	Ceacam5
ENSMUSG00000008813	NA	NA	FALSE	NA	NA	FALSE	NA	NA	FALSE	NA	NA	FALSE	Tppp2
ENSMUSG00000008822	-0.449010281307533	0.0284675568041799	FALSE	0.265092757066531	0.305075462727129	FALSE	0.351669089522922	0.212012453966202	FALSE	0.465007716292375	0.0270914227652655	FALSE	Acyp1
ENSMUSG00000008843	NA	NA	FALSE	NA	NA	FALSE	NA	NA	FALSE	NA	NA	FALSE	Cldn13
ENSMUSG00000008845	NA	NA	FALSE	NA	NA	FALSE	NA	NA	FALSE	NA	NA	FALSE	Cd163
ENSMUSG00000008855	0.00877791631080137	0.977077628843668	FALSE	0.321488472732655	0.0119012084251707	FALSE	0.333133466505743	0.0631252775506881	FALSE	0.29618018619289	0.190273435209448	FALSE	Hdac5
ENSMUSG00000008859	0.0513784185005552	0.79399636765558	FALSE	-0.0648155439897193	0.694636661763487	FALSE	-0.0212928525084609	0.966284759202972	FALSE	-0.0451949786688038	0.84425230605209	FALSE	Rala
ENSMUSG00000008874	NA	NA	FALSE	NA	NA	FALSE	1.74918963481816	NA	FALSE	NA	NA	FALSE	Clec3a
ENSMUSG00000008892	-0.0552876408682104	0.697035339974235	FALSE	-0.0377427224071294	0.826790409765911	FALSE	-0.0691568876319984	0.834483604719911	FALSE	-0.0345748347966914	0.901220498162769	FALSE	Vdac3
ENSMUSG00000008932	NA	NA	FALSE	1.64056611260769	NA	FALSE	1.75369866140238	NA	FALSE	NA	NA	FALSE	Slc1a7
ENSMUSG00000008958	-0.318327107240463	0.00188161931833287	FALSE	0.0333799657633001	0.877697674683693	FALSE	-0.0577797322022479	0.882812172721597	FALSE	-0.0560602162508681	0.802625352409216	FALSE	Vps72
ENSMUSG00000008976	0.258460382478378	0.00074446330970915	FALSE	0.0439309519270721	0.793842767265902	FALSE	0.0257254402002857	0.95522212352669	FALSE	-0.0519078765675405	0.78928773705647	FALSE	Gabpa
ENSMUSG00000008999	0.770304605880884	5.39582207601415e-06	FALSE	-0.486093035950697	0.00556284937559641	FALSE	-0.394146954294872	0.0536698164248714	FALSE	-0.475203444629999	0.00297143731356053	FALSE	Bmp7
ENSMUSG00000009013	0.234626816912134	0.0623828561355544	FALSE	-0.0745105600879696	0.759791714967849	FALSE	-0.0233024196710977	0.967741227965366	FALSE	0.0556930892110477	0.831108761624482	FALSE	Dynll1
ENSMUSG00000009030	0.178840778430034	0.187298618969489	FALSE	-0.0799431355965467	0.713461186070063	FALSE	-0.069998470864542	0.869501107775156	FALSE	-0.0675962507519169	0.802870203358772	FALSE	Pdcl
ENSMUSG00000009035	-0.325906662184695	0.0436563915408756	FALSE	-0.0140659595327822	0.969407878574485	FALSE	-0.103745830555826	0.831576848114305	FALSE	-0.0844752581243494	0.807005226049193	FALSE	Tmem184b
ENSMUSG00000009047	NA	NA	FALSE	NA	NA	FALSE	NA	NA	FALSE	NA	NA	FALSE	Gm5965
ENSMUSG00000009070	NA	NA	FALSE	NA	NA	FALSE	NA	NA	FALSE	NA	NA	FALSE	Rsph14
ENSMUSG00000009073	-0.0171534349669081	0.911885710381413	FALSE	0.0968648302850993	0.348052337019719	FALSE	0.0299699117901243	0.932344855105156	FALSE	0.0206873948727675	0.924036946326255	FALSE	Nf2
ENSMUSG00000009075	2.70318250932805	4.52267157882764e-26	TRUE	0.442253196678359	0.79804060548195	FALSE	0.833188182062019	0.811357975158357	FALSE	0.853199897820568	0.728811228490772	FALSE	Cabp7
ENSMUSG00000009076	-0.130892001153961	0.653751562741668	FALSE	0.00548656763028105	0.991377805166197	FALSE	0.0924652170061267	0.887463929076976	FALSE	0.0908150812494153	0.816959790303709	FALSE	Zmat5
ENSMUSG00000009079	-0.0598164143877978	0.638394249370125	FALSE	-0.0653135606844426	0.605102730617085	FALSE	-0.0324804011035239	0.908000727672306	FALSE	-0.099333350632636	0.501707437870012	FALSE	Ewsr1
ENSMUSG00000009090	-0.241480179669423	0.0196839538540613	FALSE	-0.094683527174418	0.505829412485865	FALSE	-0.112872557125897	0.653968924849052	FALSE	-0.0843299318662508	0.669612369491673	FALSE	Ap1b1
ENSMUSG00000009092	1.02348811301836	0.00915654955763591	TRUE	-0.623442226976568	0.47066602350106	FALSE	-0.1365978990336	0.955234652397095	FALSE	0.326543498342384	0.766549866182451	FALSE	Derl3
ENSMUSG00000009093	NA	NA	FALSE	NA	NA	FALSE	NA	NA	FALSE	NA	NA	FALSE	Gstt4
ENSMUSG00000009097	6.78872253983243	9.12588595132035e-06	TRUE	2.54636550019554	0.350178576187004	FALSE	3.36686062239447	0.344424312794215	FALSE	3.7539534618696	0.160724149185881	FALSE	Tbx1
ENSMUSG00000009108	0.543306199950203	0.594199916491143	FALSE	0.433745119103637	NA	FALSE	0.520346280906296	0.80335646438216	FALSE	0.205689611777228	NA	FALSE	Gnat2
ENSMUSG00000009112	0.0806160911800325	0.485074613265982	FALSE	0.154790075264557	0.197213169507197	FALSE	0.101046842610344	0.576172364908362	FALSE	0.0965692927739589	0.4944056432827	FALSE	Bcl2l13
ENSMUSG00000009114	NA	NA	FALSE	NA	NA	FALSE	NA	NA	FALSE	NA	NA	FALSE	2610028H24Rik
ENSMUSG00000009115	-2.86026019582665	NA	FALSE	-0.85869327573075	NA	FALSE	-0.155418318137002	NA	FALSE	-2.00261413301476	NA	FALSE	Spatc1l
ENSMUSG00000009145	0.377822596659664	0.497278781658192	FALSE	0.193055861827238	0.790308592058617	FALSE	0.363076436061987	0.638013831694595	FALSE	0.632586339801697	0.120086813922381	FALSE	Dqx1
ENSMUSG00000009185	NA	NA	FALSE	NA	NA	FALSE	NA	NA	FALSE	NA	NA	FALSE	Ccl8
ENSMUSG00000009207	0.198324058011327	0.194479736119683	FALSE	-0.139278035952133	0.586365522130714	FALSE	-0.216510828268472	0.479920012580327	FALSE	-0.37580266932837	0.0232294366080465	FALSE	Lnpk
ENSMUSG00000009210	3.97440034932667	NA	FALSE	NA	NA	FALSE	NA	NA	FALSE	1.77267282243376	NA	FALSE	Prr29
ENSMUSG00000009214	-0.0562208151445885	NA	FALSE	NA	NA	FALSE	-0.0847274006640465	NA	FALSE	NA	NA	FALSE	Mymk
ENSMUSG00000009216	0.237025209719859	0.77637499330041	FALSE	-0.39312365752184	0.757269279258586	FALSE	-0.142022872622083	0.95394207578006	FALSE	-0.593409455710824	0.530755713557018	FALSE	Fam163b
ENSMUSG00000009246	0.158505355530703	NA	FALSE	0.617391805419092	NA	FALSE	0.0154259216815974	NA	FALSE	2.17077808223584	NA	FALSE	Trpm5
ENSMUSG00000009248	1.19349624481208	0.634441885643179	FALSE	0.89753530449348	NA	FALSE	1.57206649235011	NA	FALSE	1.24655246753952	NA	FALSE	Ascl2
ENSMUSG00000009281	-0.056220627261803	NA	FALSE	-0.033989832654919	NA	FALSE	2.10883031748388	NA	FALSE	0.871492590690658	NA	FALSE	Rarres2
ENSMUSG00000009291	0.0115039599248174	0.96622501940275	FALSE	0.0809365965622017	0.712426402004249	FALSE	0.103620695372277	0.797624365915014	FALSE	0.101122961387425	0.653253980808636	FALSE	Pttg1ip
ENSMUSG00000009292	0.659504337260747	0.748554694331971	FALSE	0.621916945380305	NA	FALSE	1.41729073469815	NA	FALSE	1.43633678701042	NA	FALSE	Trpm2
ENSMUSG00000009293	-0.0191081403958666	0.930739115113937	FALSE	0.149638916448146	0.244202044346567	FALSE	-0.0553530887774763	0.896285839243206	FALSE	-0.0287995074524653	0.931938858998599	FALSE	Ube2g2
ENSMUSG00000009350	-0.0562208151445885	NA	FALSE	2.70317156214413	NA	FALSE	2.59868882447986	NA	FALSE	3.12784496154425	NA	FALSE	Mpo
ENSMUSG00000009356	-2.75904423638997	1.41710227886162e-05	TRUE	-0.832426506180786	0.283283137983588	FALSE	-0.715136553313168	0.65338976984998	FALSE	-1.03398723054091	0.232786045730292	FALSE	Lpo
ENSMUSG00000009376	0.0810207986661786	0.827614557638581	FALSE	-0.112369578599836	0.774562395817608	FALSE	0.190622400004669	0.909780563588611	FALSE	0.111035765663548	0.931001473169399	FALSE	Met
ENSMUSG00000009378	-0.221585766530759	0.910426134809884	FALSE	-0.426468607755387	NA	FALSE	-0.595144882182053	NA	FALSE	0.277899409095069	NA	FALSE	Slc16a12
ENSMUSG00000009394	-3.75106820208555	3.9281760509599e-15	TRUE	-0.878745498201531	0.0968140377784399	FALSE	-0.708363308294517	0.262599380776647	FALSE	-1.11194520106474	0.00896232588400469	TRUE	Syn2
ENSMUSG00000009406	0.0749824037715902	0.6309394548855	FALSE	-0.173051235409758	0.190406378229513	FALSE	-0.138471387802424	0.638013831694595	FALSE	-0.136591328496889	0.550388308019858	FALSE	Elk1
ENSMUSG00000009418	-1.55029106727623	1.44577221631037e-74	TRUE	-0.189925661955719	0.0246607937618028	FALSE	-0.201540212083042	0.238865581842532	FALSE	-0.134554145996321	0.46817144445918	FALSE	Nav1
ENSMUSG00000009470	0.135775042175641	0.225850442937122	FALSE	0.0692853708413629	0.741699004511069	FALSE	0.0513845748829968	0.877797052665216	FALSE	0.0151658237064175	0.953546790883217	FALSE	Tnpo1
ENSMUSG00000009471	0.93728116224824	0.691687413976096	FALSE	-0.0643512989844614	NA	FALSE	1.4179125946822	NA	FALSE	0.870066341414046	NA	FALSE	Myod1
ENSMUSG00000009487	0.504177324828582	0.393858024971436	FALSE	-0.0941907064115639	0.938175976923171	FALSE	0.0625644901788558	0.979868752224743	FALSE	-0.0397989429701141	0.980346708560741	FALSE	Otog
ENSMUSG00000009535	0.155073946790063	0.174163170921842	FALSE	0.0854422913468843	0.553035372404981	FALSE	0.0924221660987195	0.6993887619019	FALSE	0.053834766080901	0.776969792604708	FALSE	Rnmt
ENSMUSG00000009545	-0.147502565737337	0.966192192304996	FALSE	-0.171026279005482	NA	FALSE	-1.16396817780166	NA	FALSE	0.454842310083176	NA	FALSE	Kcnq1
ENSMUSG00000009549	-0.203503592884301	0.0836070998095421	FALSE	-0.110597599379279	0.47066602350106	FALSE	-0.0993361661234733	0.725605513355025	FALSE	-0.0828235151342712	0.679198164975287	FALSE	Srp14
ENSMUSG00000009551	-0.0562208151445885	NA	FALSE	-0.0339900385749501	NA	FALSE	NA	NA	FALSE	-0.113056296085988	NA	FALSE	6330409D20Rik
ENSMUSG00000009555	-0.200898409197371	0.0182152950265894	FALSE	0.0522564106951827	0.733517916347632	FALSE	0.00704612281482069	0.989231610854235	FALSE	0.0635248940868676	0.72221717880982	FALSE	Cdk9
ENSMUSG00000009563	-0.46570384718023	5.28834748895951e-05	FALSE	0.0210202555497767	0.951004899496022	FALSE	-0.103585715919723	0.764708072345363	FALSE	0.0679884574164798	0.803038341903834	FALSE	Tor2a
ENSMUSG00000009566	-0.262297777909037	0.0356162419953038	FALSE	0.235598139946441	0.0742174318890834	FALSE	0.152037256300182	0.552369427740962	FALSE	0.0932303121059913	0.683313028261417	FALSE	Fpgs
ENSMUSG00000009569	-0.16898348929957	0.207496568226621	FALSE	0.230220179950334	0.0734678573907244	FALSE	0.185649798152852	0.373498195563158	FALSE	0.208091956943159	0.218434506155716	FALSE	Mrtfb
ENSMUSG00000009575	-0.0786830477041865	0.555067305897909	FALSE	-0.0092328059607775	0.9739790290747	FALSE	0.0240689931137273	0.956293236096547	FALSE	0.0149949638981827	0.958431872258649	FALSE	Cbx5
ENSMUSG00000009580	NA	NA	FALSE	NA	NA	FALSE	NA	NA	FALSE	NA	NA	FALSE	Odam
ENSMUSG00000009585	0.443293619745212	0.281343314319116	FALSE	0.646688973764813	0.250772973500494	FALSE	0.534509395767405	0.478901710009405	FALSE	0.566843762042554	0.372232973477304	FALSE	Apobec3
ENSMUSG00000009588	NA	NA	FALSE	NA	NA	FALSE	NA	NA	FALSE	NA	NA	FALSE	St6galnac1
ENSMUSG00000009596	-0.56767261430149	NA	FALSE	0.573250081672809	NA	FALSE	1.63166733704857	NA	FALSE	0.239472614449307	NA	FALSE	Taf7l
ENSMUSG00000009614	-0.105158674332215	0.967639723981644	FALSE	-0.482423221323601	NA	FALSE	-0.97340420709998	NA	FALSE	-0.322872496408763	NA	FALSE	Sardh
ENSMUSG00000009621	0.23737794503793	0.0046460988913276	FALSE	0.021238303775879	0.927437552186937	FALSE	0.00347688559494354	0.995161639071737	FALSE	-0.00690584271832615	0.982389280928944	FALSE	Vav2
ENSMUSG00000009628	0.362418219968397	0.175652720805665	FALSE	0.154186912275035	0.769268740364835	FALSE	0.125310914675899	0.89344343469687	FALSE	-0.0164397420203227	0.982569701235689	FALSE	Tex15
ENSMUSG00000009630	0.049797353000963	0.735352690685617	FALSE	-0.0284021226171331	0.873068228667207	FALSE	-0.10140554865106	0.647101401076864	FALSE	-0.088405413873882	0.580274159955459	FALSE	Ppp2cb
ENSMUSG00000009633	0.710920428639409	0.0781084042935066	FALSE	-0.134563719260551	0.890343495328019	FALSE	0.0268346192403798	0.991817407626156	FALSE	0.385914484312083	0.578215347920417	FALSE	G0s2
ENSMUSG00000009640	-0.148272594084651	0.279123351525206	FALSE	0.00301309099893755	0.991377805166197	FALSE	-0.0170233609132235	0.978511467480012	FALSE	-0.0441894971293969	0.870534450381217	FALSE	Dmap1
ENSMUSG00000009646	3.0919197296814	NA	FALSE	NA	NA	FALSE	NA	NA	FALSE	NA	NA	FALSE	Pla2g12b
ENSMUSG00000009647	0.48938928265379	0.000593601261994194	FALSE	0.0898784207844912	0.803935192197429	FALSE	-0.0294932994375869	0.974434816717659	FALSE	0.108710473754321	0.756940179545175	FALSE	Mcu
ENSMUSG00000009654	-0.415422896192717	0.865327909973432	FALSE	0.59600490029367	NA	FALSE	0.95404389827056	NA	FALSE	0.908931716849361	NA	FALSE	Oit3
ENSMUSG00000009670	0.716519389219804	0.474259404349391	FALSE	-0.138003224304804	NA	FALSE	-1.87241254111336	NA	FALSE	-0.615193818927378	NA	FALSE	Tex11
ENSMUSG00000009681	-0.323855943154508	0.000269820351898601	FALSE	0.137483309678611	0.203223379149966	FALSE	0.189613038453958	0.126536521575633	FALSE	0.187895599447527	0.0857395824350528	FALSE	Bcr
ENSMUSG00000009687	-3.31698918699613	0.033442295260355	TRUE	0.382487176169439	NA	FALSE	0.315308266195876	NA	FALSE	0.17466288717163	NA	FALSE	Fxyd5
ENSMUSG00000009731	0.827068827819043	0.00436714864379119	FALSE	0.500554072032118	0.217579040548675	FALSE	0.47181457894732	0.411626157009025	FALSE	0.611792424529744	0.119169472039508	FALSE	Kcnd1
ENSMUSG00000009733	-0.167112587817796	0.224612430650716	FALSE	0.0395137931840273	0.877552199860306	FALSE	0.0847270363212217	0.830061178684825	FALSE	-0.0296178045497272	0.936847529898128	FALSE	Tfcp2
ENSMUSG00000009734	1.35167772380675	0.295141977192295	FALSE	-1.85454119338403	NA	FALSE	-2.58434329128755	NA	FALSE	-1.22132517060176	NA	FALSE	Pou6f2
ENSMUSG00000009739	-0.587813917958353	0.00232069079655392	FALSE	-0.388097144707798	0.149817762900241	FALSE	-0.538217452640268	0.125870659503057	FALSE	-0.39344938423803	0.183397804632121	FALSE	Pou6f1
ENSMUSG00000009741	0.0158708582632178	0.934669839237424	FALSE	0.0233755325736531	0.887063030048141	FALSE	0.0639831066336644	0.773166802692039	FALSE	0.0267748087843232	0.911624300773575	FALSE	Ubp1
ENSMUSG00000009772	-1.59023244620527	1.73486894831999e-36	TRUE	0.265577513198175	0.0363730652205526	FALSE	0.106076398046064	0.739460906696096	FALSE	0.273731667597162	0.0412980076745096	FALSE	Nuak2
ENSMUSG00000009828	0.0382133428959338	0.880085078047296	FALSE	-0.0999620193340937	0.635796246722709	FALSE	-0.122204319742863	0.72308873892945	FALSE	-0.0176995884420937	0.96733073305325	FALSE	Cilk1
ENSMUSG00000009863	-0.0654040726914804	0.668048555099573	FALSE	-0.0258931373994121	0.914771787960775	FALSE	-0.0236903651824939	0.965294404922633	FALSE	0.0236309463637694	0.927532127108412	FALSE	Sdhb
ENSMUSG00000009876	2.65092236497157	7.02525982351547e-08	TRUE	2.23922555444459	0.00489528713045377	TRUE	2.5812245441928	0.000108008292253604	TRUE	2.52031562744559	6.11099786056413e-06	TRUE	Cox4i2
ENSMUSG00000009894	-0.0698644509825621	0.741457274195502	FALSE	0.0666376572733911	0.749189272606957	FALSE	0.0978578145938138	0.712545063130894	FALSE	0.105720885518866	0.542323246227219	FALSE	Snap47
ENSMUSG00000009900	-0.502843437440923	0.468894662810223	FALSE	-0.972889877748917	0.201706611313834	FALSE	-0.875507401493824	0.646756718665251	FALSE	-1.36342213787493	0.402678078197062	FALSE	Wnt3a
ENSMUSG00000009905	0.447245330478516	0.000534208700900754	FALSE	0.053511857692815	0.866658881219622	FALSE	0.105016599018193	0.833341208747573	FALSE	0.158081712028586	0.580621922769829	FALSE	Kdsr
ENSMUSG00000009907	0.105772405652063	0.283922797350849	FALSE	-0.0393487648965905	0.806735436826417	FALSE	-0.00497213875823119	0.993148596693876	FALSE	-0.0445001023247448	0.815029411115644	FALSE	Vps4b
ENSMUSG00000009927	-0.110138537571863	0.182056855695261	FALSE	0.0483797690068958	0.749208564284114	FALSE	0.104824472491205	0.510353923830408	FALSE	0.187504171761639	0.0301634301544032	FALSE	Rps25
ENSMUSG00000009941	0.255764238243546	NA	FALSE	1.50665024475086	NA	FALSE	1.5022677528554	NA	FALSE	1.56643874613357	NA	FALSE	Nxf2
ENSMUSG00000009995	-0.0474522346326654	0.869107779508877	FALSE	0.0556004471599617	0.821728313269834	FALSE	0.161328413330482	0.555441413612176	FALSE	0.168657263321534	0.430540618744343	FALSE	Taz
ENSMUSG00000010021	3.06261303628262	0.0516168977476299	FALSE	1.93820448418859	NA	FALSE	2.23896184909154	NA	FALSE	2.16441166421759	NA	FALSE	Kif19a
ENSMUSG00000010025	-0.0423809710394556	0.872384418558559	FALSE	-0.0999031757485025	0.669296351999081	FALSE	-0.00849864519020869	0.991817407626156	FALSE	-0.0552563722731028	0.866000502629305	FALSE	Aldh3a2
ENSMUSG00000010044	-0.151554555279285	0.956702583369609	FALSE	1.21813670498031	NA	FALSE	0.374159987654289	NA	FALSE	0.701535886715441	NA	FALSE	Zmynd10
ENSMUSG00000010045	0.138460271394715	0.444603011164892	FALSE	0.0318354274898347	0.922518639410691	FALSE	0.0171010342644922	0.979868752224743	FALSE	-0.0312850164892926	0.935080560253569	FALSE	Tmem115
ENSMUSG00000010047	-0.0724470878758788	0.646280777950009	FALSE	-0.0315179704525245	0.868620623179905	FALSE	0.00663984245242617	0.989921419203182	FALSE	0.0260519836048195	0.915154657517061	FALSE	Hyal2
ENSMUSG00000010048	-0.00195833317831993	0.992658259028806	FALSE	0.0606230133620435	0.72475414486445	FALSE	0.0396057303241692	0.927335807862438	FALSE	0.0175360288463712	0.954666904962523	FALSE	Ifrd2
ENSMUSG00000010051	0.161740777235565	0.821995311430274	FALSE	0.0453665418735645	0.965115446746154	FALSE	0.237232501596417	0.861574638365437	FALSE	0.475072150552691	0.418103533655228	FALSE	Hyal1
ENSMUSG00000010054	-0.349436995550615	0.00381732030310191	FALSE	-0.162301184032717	0.326595816862777	FALSE	-0.102171865919728	0.780606011716824	FALSE	-0.127287143060583	0.534333839451186	FALSE	Tusc2
ENSMUSG00000010057	-0.274527066302831	0.311633587404089	FALSE	0.183737111364965	0.523729983081811	FALSE	0.0744990752742425	0.91142421305714	FALSE	0.178390399071152	0.571629835346661	FALSE	Nprl2
ENSMUSG00000010064	1.91645429401272	5.25497613932147e-33	TRUE	0.452015067924486	0.150777213719621	FALSE	0.617621476120441	0.114886114659855	FALSE	0.71780823043726	0.0530357483682795	FALSE	Slc38a3
ENSMUSG00000010066	1.50759680192482	0.0274062966176747	TRUE	0.315452876194619	0.411988516651733	FALSE	0.395814975795528	0.328052240538278	FALSE	0.498000150981397	0.135924903818019	FALSE	Cacna2d2
ENSMUSG00000010067	-0.473331404047076	0.00422943489697219	FALSE	0.27812995063394	0.130505214128073	FALSE	-0.125407573971898	0.786918779626398	FALSE	-0.0846402930050159	0.817242396687533	FALSE	Rassf1
ENSMUSG00000010080	1.16771110337752	0.150295999116623	FALSE	-0.626181953060207	NA	FALSE	-0.34122357751349	NA	FALSE	-0.0770161432955405	NA	FALSE	Epn3
ENSMUSG00000010086	2.19760180345934	0.000354193746789736	TRUE	1.17625517303886	NA	FALSE	1.42168697148078	0.157387987479389	FALSE	1.13946192677085	NA	FALSE	Rnf112
ENSMUSG00000010095	0.0919324356714682	0.363117878904221	FALSE	0.197528962957808	0.145628359419791	FALSE	0.0879306386639868	0.813564906088555	FALSE	0.244742446516048	0.0951911006905368	FALSE	Slc3a2
ENSMUSG00000010097	-0.210595327711354	0.00387675971360788	FALSE	-0.0674186966476829	0.588449573328191	FALSE	-0.05763834729372	0.821451700799469	FALSE	-0.0831127617470603	0.543822828301024	FALSE	Nxf1
ENSMUSG00000010110	0.0374590277349641	0.840161485658024	FALSE	-0.00447567117548638	0.986971768994834	FALSE	0.0755319371151304	0.813280700129584	FALSE	0.0784726099648521	0.737623177910983	FALSE	Stx5a
ENSMUSG00000010122	-0.804925521503083	0.714048035140726	FALSE	-1.02251994738521	NA	FALSE	-0.886760971812773	NA	FALSE	-1.77714138912625	NA	FALSE	Slc47a1
ENSMUSG00000010136	4.05742159063474	0.0147631334748545	TRUE	0.883137037233738	NA	FALSE	2.85967333724175	NA	FALSE	2.08076980979292	NA	FALSE	Pifo
ENSMUSG00000010142	2.33530096839229	NA	FALSE	1.82429325020414	NA	FALSE	2.37642292512326	NA	FALSE	3.52840618779929	NA	FALSE	Tnfrsf13b
ENSMUSG00000010154	1.08134156900704	0.00658458910333076	TRUE	0.313763624471097	0.734455691379889	FALSE	0.0306600998056148	0.991817407626156	FALSE	0.275561492382923	0.780616284697547	FALSE	Spire2
ENSMUSG00000010175	1.24123536434524	4.10104298532301e-14	TRUE	0.180744683060657	0.658430579008498	FALSE	0.180928051246907	0.778294668691957	FALSE	0.0508001234205146	0.943691369472805	FALSE	Prox1
ENSMUSG00000010205	-0.0865525885853111	0.347167742425034	FALSE	-0.0279977105262638	0.85890636766715	FALSE	-0.0520036702084153	0.859521520311342	FALSE	-0.0534453767583301	0.757035655928723	FALSE	Raver1
ENSMUSG00000010277	-0.230321190637253	0.00103445146019664	FALSE	-0.00312986578930368	0.985982396784046	FALSE	-0.000302761091229662	0.998718935609724	FALSE	0.0340872054312879	0.876463836351826	FALSE	2610507B11Rik
ENSMUSG00000010290	0.12403735636304	0.520243159785064	FALSE	0.0193166947947239	0.944042038014658	FALSE	-1.6570869059545e-07	0.999998737265231	FALSE	-0.0704648224844781	0.793093437555925	FALSE	AI597479
ENSMUSG00000010307	-0.406839240889612	0.219287510397586	FALSE	-0.0922948547506547	0.871868536721671	FALSE	-0.124199782048101	0.900206705216706	FALSE	-0.0802448727490691	0.909537989187679	FALSE	Tmem86a
ENSMUSG00000010311	0.284095872050755	0.903270565473479	FALSE	-0.822885039297396	NA	FALSE	-0.669037362025679	NA	FALSE	-1.03479340787331	NA	FALSE	Optc
ENSMUSG00000010342	-2.07141216846427	0.0191290571479167	TRUE	-0.133016310846722	0.940070293676663	FALSE	-0.414569653159264	0.883449679600977	FALSE	-0.076928426270441	0.972391372709997	FALSE	Tex14
ENSMUSG00000010358	0.101237144861999	0.980525995649875	FALSE	0.646511353961007	NA	FALSE	0.0846366955818367	NA	FALSE	-0.117120115994894	NA	FALSE	Ifi35
ENSMUSG00000010362	0.191540628963839	0.473724179783628	FALSE	0.658971166242791	0.000116507561057085	FALSE	0.75163503956062	0.000163142338227139	FALSE	0.865893680650875	1.22642735714229e-07	FALSE	Rdm1
ENSMUSG00000010376	-0.231947091138934	0.0189789302155027	FALSE	-0.0449181510158192	0.7685469295903	FALSE	-0.0548212861328501	0.88309547720539	FALSE	-0.00617506862155954	0.982829400020314	FALSE	Nedd8
ENSMUSG00000010392	0.162439908868906	0.245899738572661	FALSE	0.0376374240092528	0.88473765210556	FALSE	-0.082717910465334	0.836966980052584	FALSE	-0.0545973809051389	0.848601698737685	FALSE	Gosr1
ENSMUSG00000010406	0.0175493402468189	0.94384953995921	FALSE	0.00921813212963556	0.980143068593074	FALSE	0.107725208006165	0.69449854655178	FALSE	0.17891798020499	0.305114930878102	FALSE	Mrpl52
ENSMUSG00000010435	NA	NA	FALSE	NA	NA	FALSE	NA	NA	FALSE	NA	NA	FALSE	Spaca7
ENSMUSG00000010453	0.0053041847693281	0.978068518411428	FALSE	0.15495767332494	0.134474029882065	FALSE	0.0978928532716292	0.646000541746279	FALSE	0.0465915534721734	0.810717250794691	FALSE	Kansl3
ENSMUSG00000010461	-0.0107397723949665	0.992658259028806	FALSE	0.129280779062386	0.9091222334704	FALSE	-0.18240057051364	0.932344855105156	FALSE	0.02836148187056	0.984772399441233	FALSE	Eya4
ENSMUSG00000010476	-1.42537745988473	5.48944206553043e-27	TRUE	0.555458456655128	6.94413885868556e-07	FALSE	0.602684003730178	0.000371443012641386	FALSE	0.647229139498746	0.00033633264585393	FALSE	Ebf3
ENSMUSG00000010492	1.98122836907846	0.418329493508943	FALSE	0.279788906382249	NA	FALSE	0.818582827947695	NA	FALSE	0.190518002498027	NA	FALSE	Uckl1os
ENSMUSG00000010505	0.503863751331491	NA	FALSE	-1.06756471778304	NA	FALSE	-0.447459344102619	NA	FALSE	0.49151584488832	NA	FALSE	Myt1
ENSMUSG00000010517	0.0590922612978203	0.693488614352128	FALSE	0.0941394898383827	0.458132286091934	FALSE	0.055203224541063	0.871023343796337	FALSE	0.0702381507760202	0.653393346162823	FALSE	Faf1
ENSMUSG00000010529	0.1134825756494	0.888729300305619	FALSE	0.813038507743378	0.0927899514973087	FALSE	1.06127311602729	0.0319646239725008	TRUE	0.988298758774999	0.0252548394408773	FALSE	Gm266
ENSMUSG00000010538	-0.128869588719094	0.772307498805565	FALSE	-0.141918662709961	0.785151308856866	FALSE	0.10099225597461	0.920483889295239	FALSE	0.0668351410997619	0.920101536309751	FALSE	Tsacc
ENSMUSG00000010554	-0.21448934447504	0.236866641277875	FALSE	-0.0479036197375455	0.860051177663673	FALSE	-0.190614986651609	0.441677830161589	FALSE	-0.202377802493802	0.273973931875778	FALSE	Mettl16
ENSMUSG00000010592	-3.50408762876419	NA	FALSE	-0.604584378083904	NA	FALSE	-0.625323244085528	NA	FALSE	-0.0349745568365411	NA	FALSE	Dazl
ENSMUSG00000010601	NA	NA	FALSE	NA	NA	FALSE	1.78069597163694	NA	FALSE	NA	NA	FALSE	Apol7a
ENSMUSG00000010607	0.116358427083936	0.70970571282976	FALSE	-0.0127978990835329	0.981917773611128	FALSE	0.00870886280929614	0.993952869601193	FALSE	0.0655097514374865	0.889511469301434	FALSE	Pigyl
ENSMUSG00000010608	0.0314995413465318	0.825429811526669	FALSE	-0.088774470931234	0.336752015929668	FALSE	-0.0594688890334622	0.77713682369262	FALSE	-0.153539549683524	0.178136197740555	FALSE	Rbm25
ENSMUSG00000010609	-0.118932742154203	0.742584042289696	FALSE	-0.0347636925497483	0.952345523123808	FALSE	0.170929380847215	0.774333963773238	FALSE	0.0926623002921628	0.855924505478139	FALSE	Psen2
ENSMUSG00000010651	1.67447104743623	0.131815351564732	FALSE	0.523155723727192	NA	FALSE	0.281596763113806	NA	FALSE	0.0193621068091514	NA	FALSE	Acaa1b
ENSMUSG00000010660	-0.464055643146129	0.0105773819460359	FALSE	0.185438638900076	0.57161848353618	FALSE	0.337709711944267	0.399672444193899	FALSE	0.302980607208264	0.287476662444225	FALSE	Plcd1
ENSMUSG00000010663	-0.163463905732238	0.248878563397452	FALSE	-0.0999833081639833	0.639463602535515	FALSE	-0.0744553327744278	0.877797052665216	FALSE	-0.0425221135412017	0.901603742142075	FALSE	Fads1
ENSMUSG00000010721	-0.488943783667262	0.0111847718034564	FALSE	-0.000328162597383562	0.999317756814456	FALSE	-0.0224783210314894	0.9810353417775	FALSE	-0.121878977759976	0.748973599608891	FALSE	Lmbr1
ENSMUSG00000010751	0.322130821547891	0.175465335599312	FALSE	-0.288953706832257	0.311064693220654	FALSE	-0.0768113172999402	0.927467671324393	FALSE	-0.0493347456219255	0.930897397115258	FALSE	Tnfrsf22
ENSMUSG00000010755	-0.0258767601699548	0.905877565677572	FALSE	0.12732020450826	0.44242430507751	FALSE	0.0741098795923645	0.868138352338152	FALSE	0.0978925011931115	0.753945913160903	FALSE	Cars
ENSMUSG00000010760	1.91587921578157	1.99943532021881e-07	TRUE	0.791513814939406	0.300626833505458	FALSE	0.0410828330848872	0.99209079175588	FALSE	0.120393437678884	NA	FALSE	Phlda2
ENSMUSG00000010796	NA	NA	FALSE	NA	NA	FALSE	NA	NA	FALSE	NA	NA	FALSE	Asz1
ENSMUSG00000010797	4.79200711289266	7.92491607273843e-20	TRUE	0.47623814256092	NA	FALSE	0.0722267565177081	NA	FALSE	0.923848339234668	NA	FALSE	Wnt2
ENSMUSG00000010803	NA	NA	FALSE	NA	NA	FALSE	0.848191561850752	NA	FALSE	0.801956714631061	NA	FALSE	Gabra1
ENSMUSG00000010825	2.37398735516814	0.170650444660198	FALSE	-0.0863252855354451	NA	FALSE	0.665296647022525	NA	FALSE	-0.519036273778363	NA	FALSE	Grid2ip
ENSMUSG00000010830	0.412748306763698	0.274425772524161	FALSE	0.997514774615804	0.000492845890137387	FALSE	0.771569323620448	0.0484456572240203	FALSE	0.754789323839737	0.0370083801466105	FALSE	Kdelr3
ENSMUSG00000010841	NA	NA	FALSE	NA	NA	FALSE	NA	NA	FALSE	NA	NA	FALSE	Cfap97d1
ENSMUSG00000010911	0.296511287153523	0.0285407567206976	FALSE	-0.232345389217348	0.145468763245823	FALSE	-0.208783468513691	0.551528162450438	FALSE	-0.162112665595695	0.532721976353228	FALSE	Apip
ENSMUSG00000010914	0.369577637629681	0.00296570760115392	FALSE	-0.208769831155831	0.326027704990012	FALSE	-0.175500139001797	0.613162226438487	FALSE	-0.274778831389379	0.335307633029977	FALSE	Pdhx
ENSMUSG00000010936	-0.267957468770294	0.0232864892841151	FALSE	-0.0804052022688266	0.61895532702709	FALSE	-0.134730953426583	0.620554494811603	FALSE	-0.108091621421714	0.539633085590222	FALSE	Vac14
ENSMUSG00000011008	1.38883775231693	NA	FALSE	2.09931816478977	NA	FALSE	1.3148171225551	NA	FALSE	1.46639388047889	NA	FALSE	Mcoln2
ENSMUSG00000011034	-1.39334816205973	NA	FALSE	-3.80760135597281	NA	FALSE	0.0233890222411586	NA	FALSE	-0.187809242028799	NA	FALSE	Slc5a1
ENSMUSG00000011096	-0.0432874884882331	0.788964130691267	FALSE	0.00731259152485643	0.973428444094421	FALSE	-0.00500845150067675	0.993148596693876	FALSE	-0.0638341231088309	0.778083851937733	FALSE	Akt1s1
ENSMUSG00000011114	0.251693610773619	0.0113038129026996	FALSE	0.169018177249594	0.104928346621121	FALSE	0.140103915616213	0.443475742449855	FALSE	0.20060553751211	0.114673260284629	FALSE	Tbrg1
ENSMUSG00000011118	NA	NA	FALSE	NA	NA	FALSE	NA	NA	FALSE	NA	NA	FALSE	Panx3
ENSMUSG00000011148	1.57910986996526	5.26413415318494e-09	TRUE	0.82768445045536	0.0470454655928147	FALSE	0.746192115971981	0.197190776183941	FALSE	0.666571832618765	0.174954863456451	FALSE	Adssl1
ENSMUSG00000011154	-1.11722882686962	NA	FALSE	-2.52542186193917	NA	FALSE	-1.69143880846891	NA	FALSE	-1.73495430325327	NA	FALSE	Cfap161
ENSMUSG00000011158	-0.194217936032922	0.100831977636667	FALSE	-0.167909452559145	0.251679434480759	FALSE	-0.120779371151402	0.653968924849052	FALSE	-0.207896799160387	0.160892633782785	FALSE	Brf1
ENSMUSG00000011171	-4.49282166649542	1.48222927443335e-19	TRUE	-1.32703850094032	0.295290097924418	FALSE	-1.43670380463579	0.0386898592140738	TRUE	-1.62605999462585	0.00656482428565286	TRUE	Vipr2
ENSMUSG00000011179	0.0759334540330583	0.412458183797433	FALSE	-0.0241585140944383	0.858899317192543	FALSE	5.13069046489182e-05	0.999998737265231	FALSE	0.0965550926612265	0.470928654629196	FALSE	Odc1
ENSMUSG00000011254	0.11135659747683	0.34705102219048	FALSE	-0.237293582283152	0.0407516823649832	FALSE	-0.197132492281437	0.331556784107693	FALSE	-0.233235050828303	0.109605338069784	FALSE	Thg1l
ENSMUSG00000011256	1.31745125185991	2.1924054625885e-35	TRUE	-0.00214928790244467	0.995627240744004	FALSE	0.189984625405472	0.533638600059349	FALSE	0.244816948922037	0.227809756694645	FALSE	Adam19
ENSMUSG00000011257	-0.295474830908856	0.0005107635780698	FALSE	-0.160648519114973	0.154465712674007	FALSE	-0.0623962797661638	0.805855591802824	FALSE	-0.0633607716378217	0.707347388743244	FALSE	Pabpc4
ENSMUSG00000011263	-1.18599284262817	0.0389011728779423	TRUE	0.183437682412114	0.810858379082045	FALSE	0.29602848633705	0.778389323501023	FALSE	0.475801373475652	0.422670150512456	FALSE	Exoc3l2
ENSMUSG00000011267	-0.351698366953018	0.827614557638581	FALSE	0.0884897173874847	NA	FALSE	-0.533522673061446	0.862164166261153	FALSE	-0.555250263159968	NA	FALSE	Zfp296
ENSMUSG00000011305	1.98178094856291	0.137623252209838	FALSE	1.01891861201271	NA	FALSE	-0.482196511506857	NA	FALSE	0.081558843467499	NA	FALSE	Plin5
ENSMUSG00000011306	-0.0366967307385621	0.840705783197735	FALSE	0.0649326589473814	0.691192011424408	FALSE	-0.00705904043482353	0.990281360770014	FALSE	-0.0540172246753443	0.799591271053719	FALSE	Sugp1
ENSMUSG00000011349	NA	NA	FALSE	2.22253067751108	NA	FALSE	-0.0847274006640464	NA	FALSE	0.744637602891418	NA	FALSE	Dmrtc2
ENSMUSG00000011350	NA	NA	FALSE	NA	NA	FALSE	NA	NA	FALSE	NA	NA	FALSE	Gm5893
ENSMUSG00000011382	0.508311111908487	1.99121407383194e-05	FALSE	0.446675243212889	0.011113024013333	FALSE	0.500989418168294	0.000955482541309357	FALSE	0.542934430946673	6.56466314587501e-05	FALSE	Dhdh
ENSMUSG00000011427	-0.0531408206477973	0.900220312551618	FALSE	-0.0995618415355289	0.813815859496682	FALSE	-0.117973222801602	0.858350292426661	FALSE	-0.207620782502484	0.616258909102375	FALSE	Zfp790
ENSMUSG00000011463	0.601345236597245	0.844345820494234	FALSE	0.187029725615041	NA	FALSE	0.00729818121593011	NA	FALSE	-0.180843589027363	NA	FALSE	Cpb1
ENSMUSG00000011486	-1.81671382374035	NA	FALSE	-0.221737972454387	NA	FALSE	0.338186303313418	NA	FALSE	-2.82995579760399	NA	FALSE	Slc25a41
ENSMUSG00000011589	-0.511931843191461	0.00519839717095924	FALSE	0.318944841870814	0.150705834906562	FALSE	0.248757575312676	0.458528803629827	FALSE	0.228182344204857	0.41877711158044	FALSE	Fsd1
ENSMUSG00000011632	2.36610202907293	NA	FALSE	NA	NA	FALSE	NA	NA	FALSE	3.71201080855656	NA	FALSE	Pinlyp
ENSMUSG00000011658	-0.0967417907477614	0.837409867746898	FALSE	0.190186200920664	0.547869012587618	FALSE	0.388918613799554	0.218352964990293	FALSE	0.346850132744813	0.352834998260111	FALSE	Fuz
ENSMUSG00000011751	1.1336582535	0.0427938574628788	TRUE	0.46995668848414	0.644576475180017	FALSE	0.538844781702159	0.745849197372255	FALSE	0.385240942524233	0.767846335255155	FALSE	Sptbn4
ENSMUSG00000011752	0.270083234742621	0.096713787066229	FALSE	0.538093776055807	2.92387604021589e-06	FALSE	0.720587852727965	5.65770056346533e-07	FALSE	0.764444857527812	6.50904496282062e-12	FALSE	Pgam1
ENSMUSG00000011831	-0.0783798579783095	0.601307909507366	FALSE	0.0382665240553435	0.868013146374004	FALSE	0.0360300544417679	0.940804725481598	FALSE	0.0186968057190712	0.952513309850159	FALSE	Evi5
ENSMUSG00000011832	-0.163325783156047	0.525082248583769	FALSE	0.221925368931487	0.309509713244908	FALSE	0.0598508134308175	0.940804725481598	FALSE	0.0832232645233159	0.831124286934263	FALSE	Evi5l
ENSMUSG00000011837	-0.115633112921368	0.496898844505613	FALSE	0.13070863331659	0.47066602350106	FALSE	0.00752567221790045	0.99209079175588	FALSE	0.0818635039524559	0.752911088039031	FALSE	Snapc2
ENSMUSG00000011877	-0.135727706077515	0.271356915066749	FALSE	0.194666878777301	0.0559991519885378	FALSE	0.112150673795514	0.593103784614309	FALSE	0.117908477867035	0.509269581636934	FALSE	Git1
ENSMUSG00000011884	-0.0862948624539187	0.771079786470743	FALSE	0.0328175944702471	0.93885928138523	FALSE	-0.0526465849697432	0.939445057299193	FALSE	0.0161813007881434	0.974576683046482	FALSE	Gltp
ENSMUSG00000011958	-0.13291265017203	0.213409252019104	FALSE	-0.128123337818123	0.308210704809556	FALSE	-0.146071030432615	0.390613402525869	FALSE	-0.191429983150891	0.160724149185881	FALSE	Bnip2
ENSMUSG00000011960	0.147969259535494	0.261535158869791	FALSE	-0.0621409633241104	0.797173600069423	FALSE	-0.0848896078105152	0.812020019535706	FALSE	-0.109368835580313	0.599339551490896	FALSE	Ccnt1
ENSMUSG00000012017	-0.509623507621759	0.0395732646722118	FALSE	1.07748232717975	3.36639776378731e-07	TRUE	0.791733287849675	0.00106511725770079	FALSE	0.699608258379966	0.019716144336304	FALSE	Scarf2
ENSMUSG00000012042	NA	NA	FALSE	NA	NA	FALSE	-0.0847274006640465	NA	FALSE	NA	NA	FALSE	4930579F01Rik
ENSMUSG00000012076	-0.10594352579903	0.502083548696976	FALSE	-0.0727265879324456	0.735254353543544	FALSE	0.0592541965225959	0.896285839243206	FALSE	-0.0441039247791756	0.897216906230881	FALSE	Brms1l
ENSMUSG00000012114	-0.178888568765892	0.106847977360641	FALSE	0.0724958220324577	0.681868523036923	FALSE	-0.0109172943765088	0.983163307423315	FALSE	0.0230743854584504	0.941007362711991	FALSE	Med15
ENSMUSG00000012117	-0.123223386271985	0.366525401496042	FALSE	0.0204984456811954	0.936232305143127	FALSE	0.0281696108342041	0.956293236096547	FALSE	0.0554458156856525	0.817634611200887	FALSE	Dhdds
ENSMUSG00000012123	0.647070811490051	0.269946815048519	FALSE	0.145481934989756	0.903879532774578	FALSE	-0.0990942761927845	0.974434816717659	FALSE	-0.0776699595406481	0.961274098086291	FALSE	Crybg2
ENSMUSG00000012126	0.305094255182456	0.456295144886785	FALSE	0.558441425356127	0.0940575711416124	FALSE	0.524637034451703	0.244574559451878	FALSE	0.482598687589464	0.227177190281025	FALSE	Ubxn11
ENSMUSG00000012187	NA	NA	FALSE	NA	NA	FALSE	NA	NA	FALSE	NA	NA	FALSE	Mogat1
ENSMUSG00000012211	NA	NA	FALSE	2.78561850736283	NA	FALSE	2.35818829564645	NA	FALSE	3.02301500951241	NA	FALSE	Tex22
ENSMUSG00000012282	3.5575139310059	1.31752350980867e-05	TRUE	0.0752551679578541	0.977695440336503	FALSE	0.204931503053095	0.966580110148384	FALSE	-0.00513452602909017	0.998755803920006	FALSE	Wnt8a
ENSMUSG00000012296	0.0414384474973002	0.812766050266833	FALSE	0.301207136486949	0.000255989162142481	FALSE	0.193232267948801	0.172118811697194	FALSE	0.147481726010713	0.34408935515803	FALSE	Tjap1
ENSMUSG00000012350	2.5215005275488	1.15415754132076e-05	TRUE	-0.772070558980069	NA	FALSE	-2.42715996471414	NA	FALSE	-1.6443737044059	NA	FALSE	Ehf
ENSMUSG00000012396	-0.708369609486903	0.747168198178374	FALSE	-0.0170646160434502	0.996499973514365	FALSE	-0.489145091875723	0.91619722012831	FALSE	0.131349466589399	0.971990223754575	FALSE	Nanog
ENSMUSG00000012405	-0.0134052411372648	0.93325070269374	FALSE	0.0946002133608738	0.339091766169783	FALSE	0.0956400308748102	0.608784401832006	FALSE	0.182531644544073	0.0463723706605382	FALSE	Rpl15
ENSMUSG00000012422	-0.0653223211993465	0.661555042062394	FALSE	-0.181819396040637	0.119988713348056	FALSE	-0.162493951622624	0.319231604456437	FALSE	-0.178150327465483	0.181218212530262	FALSE	Tmem167
ENSMUSG00000012428	NA	NA	FALSE	NA	NA	FALSE	3.12393508942016	NA	FALSE	NA	NA	FALSE	Steap4
ENSMUSG00000012429	0.190524172759273	0.186914577560568	FALSE	-0.065984652054422	0.79602005802627	FALSE	-0.00480617857996322	0.995161639071737	FALSE	-0.151361021889284	0.492146921692049	FALSE	Mplkip
ENSMUSG00000012443	0.0174956269242675	0.906629934347605	FALSE	-0.130612483633728	0.180113740228535	FALSE	-0.0150791131671362	0.975775596856502	FALSE	-0.0871758319007274	0.517052182652434	FALSE	Kif11
ENSMUSG00000012483	0.147172425260648	0.207493087922873	FALSE	-0.233067611000155	0.0610956158219006	FALSE	-0.205888961405801	0.274475914062972	FALSE	-0.109854110466697	0.627775085883101	FALSE	Rpa3
ENSMUSG00000012519	0.135653724685616	NA	FALSE	-1.32897846757122	NA	FALSE	-0.108568651391583	NA	FALSE	-1.45341543849311	NA	FALSE	Mlkl
ENSMUSG00000012520	2.49012911943055	NA	FALSE	NA	NA	FALSE	NA	NA	FALSE	NA	NA	FALSE	Phox2b
ENSMUSG00000012535	0.0659890739080138	0.501815952661944	FALSE	0.100967523559113	0.286759097046111	FALSE	0.0904587563429205	0.584593580376629	FALSE	0.0790860487124685	0.545411167357404	FALSE	Tnpo3
ENSMUSG00000012609	-0.000988464269127457	0.997505631354129	FALSE	0.150644409294067	0.420393401071609	FALSE	0.0654487045444487	0.888950981472907	FALSE	0.128289570954723	0.58567791575076	FALSE	Ttll5
ENSMUSG00000012640	0.157960383693565	0.461194195133675	FALSE	0.0561399589948407	0.848154854009511	FALSE	0.0305398318993066	0.974434816717659	FALSE	-0.0275769092053397	0.951702222265904	FALSE	Zfp715
ENSMUSG00000012705	-1.55030211880267	NA	FALSE	-0.492374808350839	NA	FALSE	0.637034415682959	NA	FALSE	-0.74392708927055	NA	FALSE	Retn
ENSMUSG00000012777	1.29482461284794	NA	FALSE	1.02193968995839	NA	FALSE	0.848768317209167	NA	FALSE	-0.113056296085988	NA	FALSE	Acp4
ENSMUSG00000012819	0.273558371983429	0.704321056165191	FALSE	-0.371092005050867	0.684924825543726	FALSE	-0.227036707396588	0.909780563588611	FALSE	-0.273487155483207	0.811550036608822	FALSE	Cdh23
ENSMUSG00000012848	-0.092796541203971	0.266930916480651	FALSE	-0.0604218193345144	0.509131724053533	FALSE	-0.0483061114052858	0.824839989846782	FALSE	0.0754861160929251	0.518043912244376	FALSE	Rps5
ENSMUSG00000012889	-2.37073237983223	NA	FALSE	-2.34891851340123	NA	FALSE	-0.574285926098783	NA	FALSE	0.454968594935988	NA	FALSE	Podnl1
ENSMUSG00000013033	0.106096600212085	0.648829982924927	FALSE	0.386518586198983	0.00200141142692123	FALSE	0.42444165009366	0.00420084086404709	FALSE	0.436969510414466	0.00614092013960143	FALSE	Adgrl1
ENSMUSG00000013076	-0.193768602292621	0.0678913943796872	FALSE	0.120795490533595	0.419394133882912	FALSE	0.135313700796078	0.467612893770468	FALSE	0.120513590144386	0.465475711440986	FALSE	Amotl1
ENSMUSG00000013083	NA	NA	FALSE	NA	NA	FALSE	-0.0847273247492068	NA	FALSE	NA	NA	FALSE	2200002J24Rik
ENSMUSG00000013089	0.0661770270506439	0.767954602893097	FALSE	0.162823012125004	0.355611341405634	FALSE	-0.0137730009117058	0.989231610854235	FALSE	0.0829368643996679	0.863621656731303	FALSE	Etv5
ENSMUSG00000013091	NA	NA	FALSE	NA	NA	FALSE	NA	NA	FALSE	NA	NA	FALSE	Tmem190
ENSMUSG00000013150	-0.486336992373015	0.000213163522953862	FALSE	0.151865388023784	0.419703369329487	FALSE	0.081518008010755	0.848755651925637	FALSE	0.0830513263861875	0.75543124886977	FALSE	Gfod2
ENSMUSG00000013155	-0.306394662205692	0.0134640558767762	FALSE	0.0850593153899172	0.730565099831969	FALSE	0.137632729982393	0.620554494811603	FALSE	0.176377159254819	0.318841142651487	FALSE	Enkd1
ENSMUSG00000013158	-0.103234785187577	0.979145726916296	FALSE	-0.979284139783051	NA	FALSE	-1.14098780576256	NA	FALSE	0.129417718644378	NA	FALSE	4933405L10Rik
ENSMUSG00000013160	-0.0663679741686309	0.696257520221965	FALSE	-0.102268203710306	0.603886059271243	FALSE	-0.0455661298944366	0.91619722012831	FALSE	0.0362146105855766	0.912369189440343	FALSE	Atp6v0d1
ENSMUSG00000013236	-0.192386961005287	0.0215181624519673	FALSE	-0.092670906996691	0.464382171955803	FALSE	0.0263452222557087	0.943461112810146	FALSE	0.00386718144604122	0.989226008883466	FALSE	Ptprs
ENSMUSG00000013275	0.310990924660298	0.00988646367739801	FALSE	-0.0235559833338451	0.940381337951178	FALSE	-0.0091086055891691	0.990397325459575	FALSE	0.0370836967215369	0.911624300773575	FALSE	Slc41a1
ENSMUSG00000013338	-0.0562208151445885	NA	FALSE	0.947578082591527	NA	FALSE	1.41618273140656	NA	FALSE	-0.113056296085988	NA	FALSE	Fer1l4
ENSMUSG00000013353	NA	NA	FALSE	NA	NA	FALSE	NA	NA	FALSE	NA	NA	FALSE	4931406B18Rik
ENSMUSG00000013367	-0.251351831215865	0.416981303813284	FALSE	0.378668910456081	0.299586214175638	FALSE	0.038068414774057	0.977790433030733	FALSE	0.188702233980259	0.711727359856008	FALSE	Iglon5
ENSMUSG00000013415	0.065897176910717	0.573638748496125	FALSE	0.219358124656898	0.00787436735387882	FALSE	0.156897739760228	0.226224727110203	FALSE	0.129277284061555	0.343745815877756	FALSE	Igf2bp1
ENSMUSG00000013418	2.8140666705878	0.0454490167732602	TRUE	0.472927782237094	NA	FALSE	0.936523785867354	NA	FALSE	0.985394956058215	NA	FALSE	B4galnt2
ENSMUSG00000013419	-0.191884300796589	0.258490194902644	FALSE	0.0954649164308742	0.694247656297463	FALSE	-0.0218205684982718	0.977790433030733	FALSE	-0.0229319301729787	0.954919822137851	FALSE	Zfp651
ENSMUSG00000013465	-0.0617921455429266	0.61054689900707	FALSE	0.0832638537508222	0.515554777191211	FALSE	0.123309953696033	0.445603483166688	FALSE	0.155051622842058	0.163108213905998	FALSE	Nelfb
ENSMUSG00000013483	-1.98302277110368	0.455842193968993	FALSE	-2.0347643471603	NA	FALSE	-1.30896378201528	NA	FALSE	-2.60954790212962	NA	FALSE	Card14
ENSMUSG00000013495	-0.147807231251486	0.627282811786741	FALSE	-0.0666631182701226	0.874708457709008	FALSE	0.113910971477591	0.862163305879229	FALSE	0.161193701972275	0.660063135228537	FALSE	Tmem175
ENSMUSG00000013523	1.03009572571406	0.377038862433941	FALSE	-0.244314316589715	NA	FALSE	0.460562505109314	NA	FALSE	0.33107321609186	NA	FALSE	Bcas1
ENSMUSG00000013539	0.111803981713431	0.819652535621098	FALSE	0.0335785107492917	0.960620661071579	FALSE	-0.111652694720943	0.920000295353095	FALSE	-0.0212529233323519	0.980346708560741	FALSE	Tango2
ENSMUSG00000013562	NA	NA	FALSE	NA	NA	FALSE	NA	NA	FALSE	1.76621509260478	NA	FALSE	4833413E03Rik
ENSMUSG00000013584	2.17229213786458	1.26994750762558e-18	TRUE	-0.193998778025734	0.353907629319103	FALSE	-0.00647158309433705	0.997642974654978	FALSE	0.0718471314382508	0.936644722778072	FALSE	Aldh1a2
ENSMUSG00000013593	-0.086266373483351	0.366333375896729	FALSE	-0.0610534211149168	0.681868523036923	FALSE	-0.0343664999290191	0.908804328703154	FALSE	-0.0380729393039343	0.816218718930013	FALSE	Ndufs2
ENSMUSG00000013611	0.347295491147362	NA	FALSE	-0.926180881083431	NA	FALSE	0.615083063925032	NA	FALSE	-0.981185374492629	NA	FALSE	Snx31
ENSMUSG00000013622	-0.0642991155025438	0.782929084569656	FALSE	-0.00575279831966824	0.986971768994834	FALSE	0.0730353870889692	0.888950981472907	FALSE	0.154963395113258	0.532377463124827	FALSE	Atraid
ENSMUSG00000013629	-0.0262803337015893	0.852388267766951	FALSE	-0.3349491113702	4.96750417886141e-09	FALSE	-0.208475616487838	0.0333360707185276	FALSE	-0.188612239487889	0.0614002337594779	FALSE	Cad
ENSMUSG00000013643	NA	NA	FALSE	NA	NA	FALSE	NA	NA	FALSE	NA	NA	FALSE	Lypd8
ENSMUSG00000013646	-0.0322622532698997	0.872384418558559	FALSE	0.0471245494867961	0.835589159834625	FALSE	0.0321213865730283	0.95216395109077	FALSE	0.00620531046380571	0.984890287235051	FALSE	Sh3bp5l
ENSMUSG00000013653	NA	NA	FALSE	NA	NA	FALSE	NA	NA	FALSE	NA	NA	FALSE	1810065E05Rik
ENSMUSG00000013662	0.0953433666955861	0.374414373245961	FALSE	0.117752867647218	0.298152818349333	FALSE	0.019143648165248	0.963936992673052	FALSE	0.0202917000993305	0.935439879483822	FALSE	Atad1
ENSMUSG00000013663	0.119122122667955	0.425497229665543	FALSE	0.156551245702168	0.242170115101399	FALSE	0.16212363504527	0.569575007542353	FALSE	0.0860413673653314	0.737419935569543	FALSE	Pten
ENSMUSG00000013668	NA	NA	FALSE	NA	NA	FALSE	NA	NA	FALSE	NA	NA	FALSE	4933402N03Rik
ENSMUSG00000013698	0.564529932541275	7.19648036933476e-08	FALSE	-0.0553739850322351	0.833256456890374	FALSE	-0.091878580033683	0.824839989846782	FALSE	-0.142985318639741	0.550614645050111	FALSE	Pea15a
ENSMUSG00000013701	0.0095520324076868	0.976162696312665	FALSE	-0.019140995003741	0.947732928055552	FALSE	-0.0904632942766628	0.858886200121527	FALSE	0.113362561247055	0.631608511386288	FALSE	Timm23
ENSMUSG00000013707	NA	NA	FALSE	NA	NA	FALSE	1.78513285415051	NA	FALSE	NA	NA	FALSE	Tnfaip8l2
ENSMUSG00000013736	0.200997174454451	0.107052724293846	FALSE	-0.0590335843708112	0.730442246074555	FALSE	-0.109317082830005	0.629820478818821	FALSE	-0.213926147097189	0.10026673907324	FALSE	Trnt1
ENSMUSG00000013766	0.919792428498004	NA	FALSE	1.46399907380991	NA	FALSE	1.85060574619989	NA	FALSE	0.457962567773988	NA	FALSE	Ly6g6e
ENSMUSG00000013787	-0.209431502086217	0.00703999843770887	FALSE	0.0445440716958509	0.715982424334274	FALSE	0.128380092224739	0.277522901987146	FALSE	0.0601162793996527	0.720711967660855	FALSE	Ehmt2
ENSMUSG00000013822	-0.271020692006117	0.0038387028883644	FALSE	-0.192832012702953	0.150991412287409	FALSE	-0.22334558012031	0.102229038051371	FALSE	-0.13149677909139	0.434730575556834	FALSE	Elof1
ENSMUSG00000013833	-0.0864330395745814	0.618253241295733	FALSE	-0.181858732238858	0.156305694159367	FALSE	-0.189045481522831	0.264316943101664	FALSE	-0.195254518323493	0.20145836632862	FALSE	Med16
ENSMUSG00000013846	-2.4958594162585	3.58498007726905e-103	TRUE	-0.105046979809323	0.627595795655769	FALSE	-0.0838510713781758	0.848755651925637	FALSE	-0.00996028220109082	0.982392204899958	FALSE	St3gal1
ENSMUSG00000013858	-0.103739268519994	0.314574642551823	FALSE	0.0550099475398813	0.734455691379889	FALSE	0.0694623998116373	0.772286187619794	FALSE	0.0487978229448428	0.808193219635631	FALSE	Tmem259
ENSMUSG00000013878	0.0114275173572628	0.974756811027166	FALSE	0.0132820734209475	0.972495869095451	FALSE	0.0976242848442259	0.866951030023179	FALSE	0.0208650827772649	0.971990223754575	FALSE	Rnf170
ENSMUSG00000013921	-0.0221197640854416	0.936252862548052	FALSE	0.217520851010394	0.0973565616134958	FALSE	0.189261157541278	0.316301672068726	FALSE	0.238272748159307	0.125259942676127	FALSE	Clip3
ENSMUSG00000013928	-0.118928899718664	NA	FALSE	0.413474177297752	NA	FALSE	0.335512559951897	NA	FALSE	0.317647628384463	NA	FALSE	Thap8
ENSMUSG00000013936	2.11429785935643	0.012238652335928	TRUE	-1.56396385200541	NA	FALSE	-0.721519805932497	NA	FALSE	-2.37807641455255	NA	FALSE	Myl2
ENSMUSG00000013973	0.0239872553231685	0.927817185095329	FALSE	0.113202311386215	0.534391499101089	FALSE	0.0479644016145862	0.921853602161237	FALSE	0.0876031424070701	0.724090245167855	FALSE	Dedd
ENSMUSG00000013974	NA	NA	FALSE	NA	NA	FALSE	NA	NA	FALSE	NA	NA	FALSE	Mcemp1
ENSMUSG00000013997	-0.0407952565517372	0.883961376604194	FALSE	0.135970788668751	0.521207906111685	FALSE	0.0502032028217255	0.928185961869879	FALSE	0.054925567587834	0.870768183932923	FALSE	Nit1
ENSMUSG00000014030	-1.04236631430605	NA	FALSE	-2.05708509704417	NA	FALSE	-1.44640392601879	NA	FALSE	-2.98463346040427	NA	FALSE	Pax5
ENSMUSG00000014039	-0.091039065904652	0.636352448277314	FALSE	0.00142146433235427	0.99680064116297	FALSE	0.0435270513398022	0.93668244731471	FALSE	-0.075902691240952	0.783583865456765	FALSE	Prdm15
ENSMUSG00000014074	0.0519993618626766	0.734465241674617	FALSE	0.0320977410034417	0.865594313314862	FALSE	-0.0621969231593161	0.835226071452657	FALSE	-0.146327283998193	0.265131645622398	FALSE	Rnf168
ENSMUSG00000014075	-0.157887590723562	0.612669961905426	FALSE	0.0867376985223046	0.819745415501358	FALSE	0.179788253236849	0.725605513355025	FALSE	0.119714142690427	0.767924325472464	FALSE	Tctex1d2
ENSMUSG00000014077	-0.0553539025273491	0.691059392642624	FALSE	-0.098462434206467	0.434757422344994	FALSE	-0.0326868199448497	0.929969171091522	FALSE	-0.0287293280357586	0.914549007419939	FALSE	Chp1
ENSMUSG00000014104	NA	NA	FALSE	NA	NA	FALSE	NA	NA	FALSE	NA	NA	FALSE	Sval2
ENSMUSG00000014158	1.24707403521075	0.412863624128986	FALSE	0.774197629322457	NA	FALSE	1.43782879438804	NA	FALSE	1.52663322334298	NA	FALSE	Trpv4
ENSMUSG00000014164	-0.201695901498163	0.752084500481775	FALSE	0.376795347872322	0.484223899952121	FALSE	0.374684795157261	0.620637872455206	FALSE	0.410916150418374	0.449232540782093	FALSE	Klhl3
ENSMUSG00000014177	0.0684937946185089	0.837557189933407	FALSE	-0.140626196209924	0.584284755806633	FALSE	-0.0155615105619792	0.989169376355132	FALSE	-0.0139680047708881	0.978035683572038	FALSE	Tvp23b
ENSMUSG00000014195	-0.0466309069023095	0.718692399731791	FALSE	0.0451704512878291	0.791941167978777	FALSE	-0.0213834034318052	0.955234652397095	FALSE	-0.0667229060791848	0.719169301727989	FALSE	Dnajc7
ENSMUSG00000014198	3.14983394137915	NA	FALSE	1.77571366389779	NA	FALSE	-0.0847274006640465	NA	FALSE	2.58782696492305	NA	FALSE	Zfp385c
ENSMUSG00000014226	-0.0765103390978505	0.550437128509012	FALSE	-0.0506871659198198	0.771645184387604	FALSE	-0.0736366496110718	0.77681724538426	FALSE	-0.155263859712057	0.222393480159991	FALSE	Cacybp
ENSMUSG00000014232	-0.0424664052065593	0.895675277113915	FALSE	-0.03020982169953	0.939905512663553	FALSE	-0.0196480498657852	0.979868752224743	FALSE	-0.0427556602833464	0.916392500616866	FALSE	Cluap1
ENSMUSG00000014243	0.207503554428454	0.348641743389381	FALSE	0.0850453117776453	0.832091111996415	FALSE	-0.00792185260394759	0.995161639071737	FALSE	0.18527388190434	0.564919096138281	FALSE	Zswim7
ENSMUSG00000014245	-0.580996214143751	2.59098619421299e-05	FALSE	-0.0402649617462321	0.899312214492435	FALSE	-0.0236553000920718	0.977139801493415	FALSE	-0.0228434741573508	0.961500170703433	FALSE	Pigl
ENSMUSG00000014294	-0.195126817165275	0.0476252437593447	FALSE	-0.00566880720380296	0.983650793892672	FALSE	0.0758531867967565	0.779006762208144	FALSE	0.215118179077683	0.095832688331968	FALSE	Ndufa2
ENSMUSG00000014301	0.0775912335463321	0.849138805537506	FALSE	-0.0140761803017168	0.97986698961853	FALSE	-0.0265478987915297	0.979868752224743	FALSE	0.112423037141293	0.811436942076938	FALSE	Pam16
ENSMUSG00000014303	-0.792025152894091	4.38664706270985e-18	FALSE	-0.17030081465365	0.330994998132304	FALSE	-0.278380853324293	0.136247398044302	FALSE	-0.239621719042253	0.226681153895273	FALSE	Glis2
ENSMUSG00000014313	-0.167206536300514	0.0938896911123188	FALSE	-0.136067294321014	0.291493012192963	FALSE	-0.0339999065234994	0.939337704192193	FALSE	0.00902365747241856	0.980009344136444	FALSE	Cox6c
ENSMUSG00000014329	1.43400943292161	8.97170302111313e-31	TRUE	0.339731291924015	0.108058633785453	FALSE	0.425019976217171	0.0881057269975415	FALSE	0.455630773239176	0.0277509848085569	FALSE	Bicc1
ENSMUSG00000014349	0.196617482576738	0.0265754208317777	FALSE	0.146456821030069	0.175301491836113	FALSE	0.0950176500477753	0.622419616608942	FALSE	0.0950686988371219	0.51861772845452	FALSE	Ube2z
ENSMUSG00000014351	1.75462029014117	NA	FALSE	1.99218052123438	NA	FALSE	NA	NA	FALSE	NA	NA	FALSE	Gip
ENSMUSG00000014353	-0.282456798517208	0.00813708280672653	FALSE	-0.204735798951217	0.168765604043219	FALSE	-0.144991191648787	0.463086214957106	FALSE	-0.2050210365596	0.136098844074301	FALSE	Tmem87b
ENSMUSG00000014355	-0.103289849614777	0.349876521214706	FALSE	-0.0276259085868521	0.895996370977363	FALSE	-0.00672560104242735	0.989663928588756	FALSE	0.0185115541327446	0.952300715276214	FALSE	Anapc1
ENSMUSG00000014361	-1.20417944187883	3.55548840655842e-09	TRUE	-0.765530272130473	0.000487379145566486	FALSE	-0.34530196285762	0.382427165349564	FALSE	-0.486487760007168	0.0943430422628961	FALSE	Mertk
ENSMUSG00000014402	0.00988024331373733	0.957546465387011	FALSE	-0.0757512239353607	0.596540562632183	FALSE	-0.126339967753531	0.508661100016708	FALSE	-0.104726980549215	0.499184311866424	FALSE	Tsg101
ENSMUSG00000014418	-0.18955969267883	0.20045837147677	FALSE	-0.0723245462586017	0.785633680877236	FALSE	0.0274218455253027	0.973501873742318	FALSE	-0.0635850617283971	0.833260505746513	FALSE	Hps5
ENSMUSG00000014426	-0.136293845510497	0.100157929522099	FALSE	0.157205549932082	0.0791659666981843	FALSE	0.17963467376766	0.107067463808058	FALSE	0.122299451966756	0.294911272272469	FALSE	Map3k4
ENSMUSG00000014444	0.117403476404369	0.243529383400662	FALSE	0.0217058763405254	0.928068986971041	FALSE	-0.0707558358671281	0.835226071452657	FALSE	-0.0298415462180378	0.927163413820755	FALSE	Piezo1
ENSMUSG00000014453	1.83401989027171	NA	FALSE	NA	NA	FALSE	NA	NA	FALSE	NA	NA	FALSE	Blk
ENSMUSG00000014470	-0.222334139105518	0.094582305635612	FALSE	0.124780311974087	0.514831956032017	FALSE	-0.000138309276310877	0.999789580320107	FALSE	0.112880579379434	0.585098981290908	FALSE	Rnf166
ENSMUSG00000014496	0.0750108028599859	0.673703051570719	FALSE	0.0577222529929534	0.797570444547926	FALSE	0.0679500511650691	0.834805728961533	FALSE	0.0559662682113456	0.808524684586018	FALSE	Ankrd28
ENSMUSG00000014498	-0.455743720613142	2.34885648682093e-07	FALSE	-0.105839144154902	0.489019089069356	FALSE	-0.130254548890797	0.555441413612176	FALSE	-0.117853883871099	0.430782356862058	FALSE	Ankrd52
ENSMUSG00000014503	1.2755812308619	0.729132485594746	FALSE	-0.0351914020781187	NA	FALSE	0.51482264565499	NA	FALSE	-0.0991582626463503	NA	FALSE	Pkd2l2
ENSMUSG00000014504	-0.00960759610487101	0.964722230989116	FALSE	-0.0738685168230432	0.66981200401784	FALSE	-0.0878596727805599	0.796838346958101	FALSE	-0.130727083646393	0.41807552662358	FALSE	Srp19
ENSMUSG00000014529	NA	NA	FALSE	NA	NA	FALSE	NA	NA	FALSE	NA	NA	FALSE	Tmbim7
ENSMUSG00000014542	NA	NA	FALSE	NA	NA	FALSE	NA	NA	FALSE	NA	NA	FALSE	Clec4f
ENSMUSG00000014543	NA	NA	FALSE	NA	NA	FALSE	NA	NA	FALSE	NA	NA	FALSE	Klra17
ENSMUSG00000014547	-0.0216709175389778	0.920427454871539	FALSE	0.122552551900418	0.387629088912937	FALSE	0.11515194494083	0.566045329356983	FALSE	0.195803523947169	0.121744604814018	FALSE	Wdfy2
ENSMUSG00000014550	-0.0422043545141606	0.812674875818217	FALSE	0.173180614793025	0.14191248587065	FALSE	0.0884617768799016	0.75418166656605	FALSE	0.0708840299498567	0.740993182551818	FALSE	Rbsn
ENSMUSG00000014551	-0.0127406593632698	0.966888246067392	FALSE	-0.162082250118799	0.468209752907021	FALSE	-0.150165058650297	0.635864422137293	FALSE	-0.0782398121333761	0.784124375459029	FALSE	Mrps25
ENSMUSG00000014554	0.0772873647057635	0.80554249515551	FALSE	0.157349084155804	0.608357375976874	FALSE	0.111619921168687	0.847600858368129	FALSE	0.209922418062667	0.532446877576751	FALSE	Dguok
ENSMUSG00000014592	-0.114762982731709	0.761994389314435	FALSE	0.00662393098678949	0.990810279218322	FALSE	0.0242762314720191	0.979868752224743	FALSE	-0.0408555475438247	0.941978928690878	FALSE	Camta1
ENSMUSG00000014599	-0.133986701456269	0.754770970764828	FALSE	0.0234603307875443	0.969297857171198	FALSE	-0.0351403809477163	0.977790433030733	FALSE	0.0606373610890223	0.934657240513709	FALSE	Csf1
ENSMUSG00000014601	-0.0310071845377389	0.867947145355852	FALSE	0.0641116075033781	0.681301868644047	FALSE	0.0658263901013773	0.820022046508696	FALSE	0.0993492380586881	0.517052182652434	FALSE	Strip1
ENSMUSG00000014602	0.69755981295648	1.59377132386697e-06	FALSE	-0.254443052010556	0.411008108275247	FALSE	-0.138140807248558	0.824839989846782	FALSE	-0.400106568990605	0.0444828644230875	FALSE	Kif1a
ENSMUSG00000014603	1.27340333984794	0.000146930728776795	TRUE	0.592770506108732	0.308600407768289	FALSE	0.925265797308514	0.151305197029047	FALSE	0.527152931476834	0.500370392439045	FALSE	Alx3
ENSMUSG00000014606	-0.0242554248511562	0.903199922203877	FALSE	-0.0744666004947796	0.646010163439536	FALSE	0.0404132018111152	0.919789970598698	FALSE	0.164234044231254	0.20694032997892	FALSE	Slc25a11
ENSMUSG00000014609	1.73231932839008	0.448184277897	FALSE	-2.09333317600548	NA	FALSE	-1.23061929712703	NA	FALSE	-1.30573265650419	NA	FALSE	Chrne
ENSMUSG00000014633	-0.242224165908072	0.186308605038882	FALSE	-0.386547210863429	0.0638057010977047	FALSE	-0.101208851112739	0.847600858368129	FALSE	-0.0475352041562528	0.915154657517061	FALSE	Cmc2
ENSMUSG00000014668	0.333147251061058	9.7481873950285e-05	FALSE	-0.111960998826012	0.501284786947053	FALSE	0.0237660120160431	0.96091504159587	FALSE	0.0062010670243555	0.98539738721562	FALSE	Chfr
ENSMUSG00000014686	NA	NA	FALSE	NA	NA	FALSE	1.78513285415051	NA	FALSE	1.83781354658786	NA	FALSE	Ceacam16
ENSMUSG00000014704	-0.501622648143299	0.0234138569747121	FALSE	0.269651136288376	0.145821445180462	FALSE	0.325281054137953	0.133252711537017	FALSE	0.246222508328677	0.312759321448521	FALSE	Hoxa2
ENSMUSG00000014725	-0.355067092863027	0.814625468381773	FALSE	-0.375502897432363	NA	FALSE	0.247244505357858	NA	FALSE	0.476813046951429	NA	FALSE	Adam28
ENSMUSG00000014747	-0.0562208151445885	NA	FALSE	NA	NA	FALSE	0.796842646905118	NA	FALSE	NA	NA	FALSE	Ankrd53
ENSMUSG00000014748	-0.210923198136115	0.0309612493733974	FALSE	0.042721652761042	0.816909446483865	FALSE	0.00111391048950811	0.998479493378982	FALSE	0.0670243502398263	0.727995740857978	FALSE	Tex261
ENSMUSG00000014763	-0.199338051894307	0.0663785755192775	FALSE	-0.152128295946619	0.27302076920125	FALSE	-0.122166703227421	0.689855837655025	FALSE	-0.116526733435166	0.608203648255256	FALSE	Fam120b
ENSMUSG00000014767	-0.119115621599271	0.352685164294797	FALSE	-0.116875020535206	0.442777870175142	FALSE	-0.224958152457071	0.152439194041999	FALSE	-0.114468619496261	0.594123549045732	FALSE	Tbp
ENSMUSG00000014769	-0.0300670873017086	0.835145812099163	FALSE	-0.146340082078876	0.0572550206669099	FALSE	-0.107693146298716	0.579379584480515	FALSE	-0.0370200136341834	0.889277191843534	FALSE	Psmb1
ENSMUSG00000014771	-0.166228016600207	0.257979453857653	FALSE	0.043003874997135	0.865331258317314	FALSE	-0.113733898315079	0.730120824299743	FALSE	-0.0344604497332536	0.917423738787874	FALSE	Pdcd2
ENSMUSG00000014773	0.33696269655385	0.526482219398507	FALSE	-0.571536158138699	0.473870506266769	FALSE	-0.615901788619129	0.725605513355025	FALSE	-0.704217573070338	0.572866772042979	FALSE	Dll1
ENSMUSG00000014776	0.294226843040196	0.821741278070556	FALSE	0.0121327111293516	NA	FALSE	0.290559211184995	0.920489278788448	FALSE	0.602445501040253	NA	FALSE	Nol3
ENSMUSG00000014778	-1.152814550921	3.42075724465377e-13	TRUE	-0.0745015717103435	0.847727727274258	FALSE	-0.0884416935106821	0.882512817352269	FALSE	-0.12482056465884	0.727961822408743	FALSE	Fhod1
ENSMUSG00000014782	-0.908660295826645	0.00690611149262003	FALSE	0.249010717497743	0.614720823257875	FALSE	0.372359140106777	0.505579429651363	FALSE	0.377653705354876	0.387500121141049	FALSE	Plekhg4
ENSMUSG00000014786	-0.773277422348538	3.77646941069754e-08	FALSE	0.384583513517815	0.0124981936391384	FALSE	0.468647953105887	6.6627110784862e-05	FALSE	0.408519348104103	0.00122616817054522	FALSE	Slc9a5
ENSMUSG00000014791	0.796751958032826	0.00588954703839218	FALSE	0.414654524840028	0.326416099231379	FALSE	0.349881205606792	0.65676852191715	FALSE	0.392709629541545	0.377828888404526	FALSE	Elmo3
ENSMUSG00000014813	-2.06529701625463	0.00362952779119447	TRUE	0.906969110303158	0.299295163974992	FALSE	0.965855929618337	0.24054030278959	FALSE	1.00178182810223	0.20145836632862	FALSE	Stc1
ENSMUSG00000014837	-0.139276099865174	0.397118865039942	FALSE	-0.199722186797618	0.265157485045873	FALSE	-0.13588022304123	0.654433820902357	FALSE	-0.112770686387892	0.620124003684716	FALSE	4931428F04Rik
ENSMUSG00000014846	-1.38335877868137	9.41338891900461e-27	TRUE	-0.145888208870588	0.608357375976874	FALSE	-0.259666926598138	0.306240640544466	FALSE	-0.367368293077445	0.0774047382301685	FALSE	Tppp3
ENSMUSG00000014850	-0.041511514918454	0.851542248960235	FALSE	-0.153072930817896	0.33190079359555	FALSE	-0.148384113569198	0.640766673289749	FALSE	-0.131385358389934	0.509260247772994	FALSE	Msh3
ENSMUSG00000014852	0.139004859895303	NA	FALSE	0.55013854325221	NA	FALSE	2.8727197577612	NA	FALSE	2.11213810322056	NA	FALSE	Adamts13
ENSMUSG00000014856	-0.031885794003831	0.908348416789797	FALSE	-0.225580655755888	0.244484817341619	FALSE	-0.275890912200061	0.163241308657092	FALSE	-0.145215152206022	0.555173104892697	FALSE	Tmem208
ENSMUSG00000014859	-0.0445737141668441	0.747734066240852	FALSE	0.00768872946359041	0.96957082377653	FALSE	-0.0498159567064667	0.894017432922633	FALSE	0.00802920501517822	0.980171458151827	FALSE	E2f4
ENSMUSG00000014867	0.0491952544696699	0.698821206504122	FALSE	-0.105505791919986	0.318687831751941	FALSE	-0.0678176790853244	0.744719359401151	FALSE	-0.0165299683888717	0.940097620660409	FALSE	Surf4
ENSMUSG00000014873	0.0795842861887171	0.714703138619198	FALSE	-0.0388635006546571	0.886844248507757	FALSE	-0.178288608714149	0.544400489570302	FALSE	-0.1429442242465	0.572866772042979	FALSE	Surf2
ENSMUSG00000014905	0.404510201197079	0.00394997435567187	FALSE	0.167287384735651	0.522731125102631	FALSE	0.292744348117011	0.42790216170177	FALSE	0.246240275454881	0.321254791315327	FALSE	Dnajb9
ENSMUSG00000014907	0.51998922018441	2.7133403968773e-05	FALSE	0.143582652567023	0.468974483874105	FALSE	0.0840598090497059	0.845625992904835	FALSE	0.024133079695892	0.949820807380467	FALSE	Naf1
ENSMUSG00000014932	0.451646543104547	0.000269623394130152	FALSE	0.0471929593925659	0.8714672953287	FALSE	0.00686953839290259	0.995161639071737	FALSE	-0.00606660221402042	0.989593166658791	FALSE	Yes1
ENSMUSG00000014956	0.164389657879106	0.0443632214319491	FALSE	-0.073576982320005	0.691645473424564	FALSE	-0.090768488030591	0.751531633626643	FALSE	-0.203251070319907	0.065609314096811	FALSE	Ppp1cb
ENSMUSG00000014959	0.0205955979611034	0.902198473692437	FALSE	0.00685847802618684	0.973104795354789	FALSE	-0.0324144597467714	0.919342166411115	FALSE	0.0163367247098743	0.949634005169139	FALSE	Gorasp2
ENSMUSG00000014980	-0.0457348920684036	0.851672245095012	FALSE	-0.105372654486309	0.62315121964568	FALSE	-0.127666952932956	0.703897219019383	FALSE	-0.141904445495257	0.512044438563131	FALSE	Tsen15
ENSMUSG00000015001	NA	NA	FALSE	NA	NA	FALSE	NA	NA	FALSE	NA	NA	FALSE	Oc90
ENSMUSG00000015002	0.555192329404861	6.95765122743658e-10	FALSE	0.0385948689958631	0.866658881219622	FALSE	0.0886962911636976	0.803527188716897	FALSE	0.063403612077572	0.793093437555925	FALSE	Efr3a
ENSMUSG00000015013	-0.115657999548913	0.706408154495227	FALSE	-0.160079825197918	0.627006392080275	FALSE	-0.180962236884942	0.706633014293572	FALSE	-0.0739993020483899	0.887848714027548	FALSE	Trappc2l
ENSMUSG00000015016	-0.0350106069584361	0.899798829379592	FALSE	0.0946106171845567	0.701589207959977	FALSE	0.102855013070868	0.811853739864108	FALSE	0.149200257755556	0.519000480561628	FALSE	Acsf3
ENSMUSG00000015023	-0.0736684273884989	0.545628675222824	FALSE	-0.154971739088418	0.133576278867325	FALSE	-0.109598677053633	0.608784401832006	FALSE	-0.12731933266812	0.410796376245389	FALSE	Ddx19a
ENSMUSG00000015027	0.00712644710471382	0.988966129046566	FALSE	0.106313674995639	0.779528657269951	FALSE	0.128071206770835	0.833300453257216	FALSE	0.198334414757857	0.55127788747241	FALSE	Galns
ENSMUSG00000015053	-1.58221449885285	0.0618406013163512	FALSE	1.5553635198352	0.00262546759168211	TRUE	0.919404025306786	0.41358619403379	FALSE	0.949909588801222	0.290204646358985	FALSE	Gata2
ENSMUSG00000015083	-0.174168353323435	0.871679190736705	FALSE	0.0593185247664735	0.965718102544436	FALSE	0.553634755876918	0.575654833376623	FALSE	0.568200082982676	0.446762451406096	FALSE	C8g
ENSMUSG00000015085	-1.39647053167126	0.591481386802266	FALSE	-2.75494810705382	NA	FALSE	-0.636140670615222	NA	FALSE	-0.37369854980222	NA	FALSE	Entpd2
ENSMUSG00000015087	-0.0555222374433824	0.661888572501007	FALSE	0.210520940225197	0.0154174237022114	FALSE	0.156258060680658	0.213481292363735	FALSE	0.14420138768403	0.261191632506951	FALSE	Rabl6
ENSMUSG00000015090	3.25031502038948	4.44739113850735e-06	TRUE	-0.586078062933007	0.53091990374787	FALSE	-0.0105924159100642	0.998479493378982	FALSE	0.163328814995599	0.954666904962523	FALSE	Ptgds
ENSMUSG00000015092	-0.246045124820976	0.0322910358643661	FALSE	0.112459947668436	0.54324545322184	FALSE	0.0272769869219326	0.959469106251387	FALSE	-0.00147131313326645	0.99757517669657	FALSE	Edf1
ENSMUSG00000015093	NA	NA	FALSE	NA	NA	FALSE	NA	NA	FALSE	1.69189020864753	NA	FALSE	Clic3
ENSMUSG00000015094	0.0964488772156588	0.789848814022465	FALSE	0.144035095926339	0.683561029980493	FALSE	-0.137849050397114	0.84704778763379	FALSE	-0.0149986408336782	0.982312931791282	FALSE	Npdc1
ENSMUSG00000015095	-0.253065188674024	0.0371255950332336	FALSE	0.0710529500391344	0.730815017300511	FALSE	0.151923421295849	0.518445857781382	FALSE	0.158612849134205	0.380271583550335	FALSE	Fbxw5
ENSMUSG00000015112	0.261144459519538	0.189641634394626	FALSE	0.0879941204504596	0.789015546771934	FALSE	0.052687109832583	0.938524664270816	FALSE	0.131151565126673	0.682031355383621	FALSE	Slc25a13
ENSMUSG00000015120	-0.0481022498090323	0.803188938372933	FALSE	0.104412807840528	0.483764071497501	FALSE	0.129100340057383	0.543674904659811	FALSE	0.112638886488592	0.509324470841254	FALSE	Ube2i
ENSMUSG00000015126	-0.172016434635366	0.170878751974671	FALSE	0.0298322660614405	0.905231446475026	FALSE	-0.089261338386936	0.805700117717755	FALSE	-0.0872944120898751	0.702861954488014	FALSE	Tsr3
ENSMUSG00000015127	-0.0573392729906361	0.873518966462758	FALSE	-0.166359551043885	0.587985670894601	FALSE	0.0161065653704945	0.989169376355132	FALSE	-0.0888234429837882	0.822540990510171	FALSE	Unkl
ENSMUSG00000015133	0.277857604736698	0.282466850747758	FALSE	0.241960021422057	0.530034386571675	FALSE	0.0692038972369549	0.948105189435386	FALSE	0.27147642505845	0.564919096138281	FALSE	Lrrk1
ENSMUSG00000015134	-3.04934417240661	0.000787762892552243	TRUE	-0.376420757906361	NA	FALSE	-0.0762096046835414	0.979868752224743	FALSE	-0.000614641617383516	0.999938481983912	FALSE	Aldh1a3
ENSMUSG00000015143	0.114909217784447	0.223597310465745	FALSE	0.0933228565686596	0.461361206575861	FALSE	0.195838631416858	0.0737131960203607	FALSE	0.161630477369002	0.18698562487883	FALSE	Actn1
ENSMUSG00000015149	-0.36747044931917	0.0002657271609489	FALSE	-0.0644088383530912	0.754926438628007	FALSE	-0.0301327610311377	0.953572178784624	FALSE	0.045503941763587	0.864360739292071	FALSE	Sirt2
ENSMUSG00000015165	-0.0534697760315122	0.654477085805707	FALSE	0.0407353729846164	0.771446934338752	FALSE	-0.0134193328127543	0.974434816717659	FALSE	-0.00959096589171676	0.965031046756132	FALSE	Hnrnpl
ENSMUSG00000015176	-0.0294055239516618	0.890967986819992	FALSE	0.00973614112114268	0.960620661071579	FALSE	-0.0374601212469357	0.921259082577553	FALSE	-0.0826438987466322	0.738879313931671	FALSE	Nolc1
ENSMUSG00000015189	-0.015154247331873	0.965433563495373	FALSE	-0.083808955513015	0.790913789753781	FALSE	-0.0348438639338963	0.96548844102765	FALSE	-0.0453789972373202	0.920101536309751	FALSE	Casd1
ENSMUSG00000015202	-0.978071420995756	4.32445804963822e-15	FALSE	0.00923527742254738	0.968561102698366	FALSE	0.00842116888951072	0.986728982901442	FALSE	-0.0524429298194032	0.826433383066355	FALSE	Cnksr3
ENSMUSG00000015214	0.0050132538722945	0.990976055780803	FALSE	0.173252139443944	0.618341569704334	FALSE	0.0814909240026869	0.920489278788448	FALSE	0.0491494461558993	0.935080560253569	FALSE	Mtmr1
ENSMUSG00000015217	-0.327352849961518	0.0165683629849659	FALSE	-0.116979039731144	0.545736080183128	FALSE	-0.0832175666254907	0.841303540037341	FALSE	-0.0817745678178781	0.773448366198606	FALSE	Hmgb3
ENSMUSG00000015222	1.29807850335684	1.23458743044481e-09	TRUE	-0.463815573331931	0.341561013692488	FALSE	-0.677946540206985	0.128029058350699	FALSE	-0.370689750585375	0.464830006686626	FALSE	Map2
ENSMUSG00000015224	2.09615652859924	0.215141375030067	FALSE	0.785546510685806	NA	FALSE	0.699469512974683	NA	FALSE	0.393001846274078	NA	FALSE	Cyp2j9
ENSMUSG00000015242	NA	NA	FALSE	NA	NA	FALSE	NA	NA	FALSE	NA	NA	FALSE	Nipsnap3a
ENSMUSG00000015243	0.765273448164343	0.127490600141434	FALSE	-1.08887185204586	2.07067625003241e-06	TRUE	-0.901663843160457	0.00168081763638356	FALSE	-0.690570274800126	0.0401036830305706	FALSE	Abca1
ENSMUSG00000015247	0.197766519276521	0.215942795463339	FALSE	-0.00527745761077879	0.988339229014358	FALSE	-0.100141475412808	0.853760930670606	FALSE	-0.0223497557224459	0.958603800783432	FALSE	Nipsnap3b
ENSMUSG00000015289	-0.208570419934101	0.0903011071008008	FALSE	-0.0732770308821477	0.751946001116926	FALSE	-0.150806554584899	0.527941129216164	FALSE	-0.0437856716035911	0.884762155849634	FALSE	Lage3
ENSMUSG00000015290	-0.110178666458445	0.512077934947161	FALSE	0.0689036255370508	0.758719123368488	FALSE	-0.0439384872702115	0.935842913824062	FALSE	0.0842617947001265	0.734259082757535	FALSE	Ubl4a
ENSMUSG00000015291	0.0540484617338559	0.808401248745834	FALSE	-0.107219348367948	0.34831131385428	FALSE	0.033402544882142	0.939445057299193	FALSE	0.0281082001318791	0.90792633408773	FALSE	Gdi1
ENSMUSG00000015305	0.160200731263124	0.0909534111402126	FALSE	0.0996457574718149	0.539540866920167	FALSE	0.179212610022458	0.545439861024354	FALSE	0.169266500657578	0.524912867109654	FALSE	Sash1
ENSMUSG00000015312	1.08196411041219	0.00675922249670421	TRUE	0.408769560099854	0.669085457599384	FALSE	-0.106439381859707	0.969406146828122	FALSE	0.109677767267272	0.939829958654556	FALSE	Gadd45b
ENSMUSG00000015314	NA	NA	FALSE	NA	NA	FALSE	NA	NA	FALSE	NA	NA	FALSE	Slamf6
ENSMUSG00000015316	NA	NA	FALSE	NA	NA	FALSE	NA	NA	FALSE	NA	NA	FALSE	Slamf1
ENSMUSG00000015335	0.265506178963632	0.34189691396245	FALSE	-0.0593428465743879	0.897842891934379	FALSE	-0.0471328429323084	0.961398475563101	FALSE	-0.0208853991441881	0.972391372709997	FALSE	Zdhhc12
ENSMUSG00000015337	-0.248863052246969	0.430627152020283	FALSE	-0.0547183452581869	0.918848799531988	FALSE	-0.16767569488145	0.813564975795673	FALSE	0.00427245871008364	0.995489673759868	FALSE	Endog
ENSMUSG00000015340	NA	NA	FALSE	NA	NA	FALSE	NA	NA	FALSE	NA	NA	FALSE	Cybb
ENSMUSG00000015341	-0.08687552091368	0.503578707420072	FALSE	-0.0957152831687324	0.545130232257072	FALSE	-0.0301743925449249	0.946312598098949	FALSE	-0.0260395978158704	0.923007114986695	FALSE	Golga7
ENSMUSG00000015342	-0.124586699821193	0.849845372548402	FALSE	-0.0276091433750054	0.97496752265666	FALSE	-0.141608356018052	0.92468716831187	FALSE	-0.357724058519085	0.571162769795683	FALSE	Xk
ENSMUSG00000015354	0.547969489385415	0.0647599840193299	FALSE	-0.435273987983904	0.271955464242893	FALSE	-0.556642689675096	0.307972258208181	FALSE	-0.513921129830996	0.284925548372508	FALSE	Pcolce2
ENSMUSG00000015355	NA	NA	FALSE	NA	NA	FALSE	NA	NA	FALSE	NA	NA	FALSE	Cd48
ENSMUSG00000015357	0.129918573154639	0.259017208590106	FALSE	-0.00103501655101925	0.997311955126383	FALSE	-0.0138315774664795	0.981357601292223	FALSE	-0.0888988423476781	0.650173723947475	FALSE	Clpx
ENSMUSG00000015363	-0.0266069927680192	0.890037006173708	FALSE	0.0381451456152395	0.847727727274258	FALSE	0.050960322556234	0.882512817352269	FALSE	0.0240672601405983	0.931636129066349	FALSE	Trabd
ENSMUSG00000015365	-1.15935748854428	NA	FALSE	1.88258505671085	NA	FALSE	0.406589511904543	NA	FALSE	1.19145213233798	NA	FALSE	Mov10l1
ENSMUSG00000015377	-0.0440571367348727	0.848142294432618	FALSE	0.185853036185014	0.312943895270362	FALSE	0.122078895662573	0.67948456692325	FALSE	0.176580958229331	0.364556488303354	FALSE	Dennd6b
ENSMUSG00000015396	0.218541104545791	0.894801152078209	FALSE	-0.0735873518387936	NA	FALSE	-0.146372288384807	NA	FALSE	-0.1439996902825	NA	FALSE	Cd83
ENSMUSG00000015401	0.480756587175944	NA	FALSE	-2.3478882139581	NA	FALSE	-2.39991922167841	NA	FALSE	-1.47336849586201	NA	FALSE	Cltrn
ENSMUSG00000015405	NA	NA	FALSE	NA	NA	FALSE	-0.0847274006640464	NA	FALSE	NA	NA	FALSE	Ace2
ENSMUSG00000015437	NA	NA	FALSE	NA	NA	FALSE	NA	NA	FALSE	NA	NA	FALSE	Gzmb
ENSMUSG00000015441	2.49012911943055	NA	FALSE	NA	NA	FALSE	NA	NA	FALSE	NA	NA	FALSE	Gzmf
ENSMUSG00000015443	NA	NA	FALSE	NA	NA	FALSE	NA	NA	FALSE	NA	NA	FALSE	Gzmn
ENSMUSG00000015451	-0.0106147153513545	0.990976055780803	FALSE	0.135820915802817	0.892609176049529	FALSE	0.0533687009300502	0.979868752224743	FALSE	-0.0224981272339477	0.986620031396484	FALSE	C4a
ENSMUSG00000015452	-0.123557255456787	0.684596331581945	FALSE	-0.30802780005154	0.196208526200444	FALSE	0.0210111321236589	0.979868752224743	FALSE	-0.210905048150197	0.518917084698308	FALSE	Ager
ENSMUSG00000015461	-0.165505253744643	0.0659985674700342	FALSE	-0.215387854409512	0.0167005880229188	FALSE	-0.208246126994552	0.219498151210368	FALSE	-0.235770174649113	0.0246820397605142	FALSE	Atf6b
ENSMUSG00000015467	-0.302238275115053	0.62610934236119	FALSE	0.106966439262412	0.905457247830458	FALSE	0.138676192071134	0.929998628665212	FALSE	0.0212287387140366	0.98539738721562	FALSE	Egfl8
ENSMUSG00000015468	0.0321231930280748	0.949160341914044	FALSE	-0.226271051830367	0.518662478642102	FALSE	-0.300278748381557	0.616759078697218	FALSE	-0.3138116349911	0.453773400891436	FALSE	Notch4
ENSMUSG00000015474	0.436621383142585	7.2057488515235e-07	FALSE	-0.0162540784526521	0.952113608100839	FALSE	-0.0666514325698965	0.854001555216986	FALSE	0.0230160686217969	0.942367967496168	FALSE	Ppt2
ENSMUSG00000015476	2.97430835173436	2.96393781307443e-15	TRUE	0.708079001478715	NA	FALSE	0.890966026286038	0.533638600059349	FALSE	0.677541357133013	NA	FALSE	Prrt1
ENSMUSG00000015478	0.0159226115933432	0.94049306225189	FALSE	-0.171951030680189	0.173327019880153	FALSE	-0.0789418960396116	0.78470622994745	FALSE	-0.119703858638019	0.496658899226409	FALSE	Rnf5
ENSMUSG00000015484	2.61663660391318	4.58534403847769e-06	TRUE	0.716616453172059	NA	FALSE	1.21145141146739	NA	FALSE	0.648728994844972	NA	FALSE	Fam163a
ENSMUSG00000015488	-0.165365141778797	0.117442142334223	FALSE	-0.0546193527033407	0.757004791015059	FALSE	0.0155019361795855	0.97722340137979	FALSE	-0.00500429488314622	0.986620031396484	FALSE	Cacfd1
ENSMUSG00000015501	-1.28037186233812	2.62111526993132e-06	TRUE	0.357631086644764	0.296329890648558	FALSE	0.163085371197506	0.861186920035756	FALSE	0.0640169717975585	0.935040484799171	FALSE	Hivep2
ENSMUSG00000015519	NA	NA	FALSE	NA	NA	FALSE	NA	NA	FALSE	NA	NA	FALSE	2310057J18Rik
ENSMUSG00000015522	0.0215813957187513	0.921378491264667	FALSE	0.0243893806980885	0.919283616458069	FALSE	0.0732254504219089	0.848603806122004	FALSE	0.103471278766123	0.597315742950125	FALSE	Arnt
ENSMUSG00000015533	0.0810128101418903	0.979467695363832	FALSE	0.447464434917914	NA	FALSE	-0.0462798631121068	NA	FALSE	-1.1554173053261	NA	FALSE	Itga2
ENSMUSG00000015536	-0.192404877316018	0.200355558779845	FALSE	-0.0477735308593482	0.858837512395277	FALSE	-0.0344776981494915	0.95553585574128	FALSE	-0.0420214009755129	0.897094618584585	FALSE	Mocs2
ENSMUSG00000015542	-0.369115795516457	0.175322670284523	FALSE	0.245858375346399	0.44242430507751	FALSE	0.157964586904214	0.821451700799469	FALSE	0.164018107269729	0.730306861848735	FALSE	Nat9
ENSMUSG00000015568	-1.34307739064719	0.00014957583336076	TRUE	-0.20215941133786	0.748522790256398	FALSE	-0.365410169063235	0.853604182230732	FALSE	-0.232213975864294	0.744886586984355	FALSE	Lpl
ENSMUSG00000015575	0.193537019003799	0.224779871098389	FALSE	-0.0939443682349433	0.759784353011259	FALSE	-0.0842541293996436	0.853895560474047	FALSE	0.005807348724247	0.989226008883466	FALSE	Atp6v0e
ENSMUSG00000015579	0.891240652001292	NA	FALSE	-0.666283065220926	NA	FALSE	0.232858813594225	NA	FALSE	-0.274353347383004	NA	FALSE	Nkx2-5
ENSMUSG00000015597	-0.00755765841500766	0.98170323341922	FALSE	0.0580918715678542	0.806735436826417	FALSE	0.0988662620371063	0.77742165378405	FALSE	0.0594958399835735	0.82928931023817	FALSE	Zfp318
ENSMUSG00000015599	-0.129953835032714	0.892665076761029	FALSE	-0.0318081865063719	0.980338348776099	FALSE	-0.642872692232729	0.595635050383389	FALSE	-0.306811334078953	0.759055064892378	FALSE	Ttbk1
ENSMUSG00000015605	0.246216446427881	0.00898994380535441	FALSE	0.116597024684658	0.375564143912056	FALSE	0.0235174697149195	0.958793195384837	FALSE	-0.0379393821487897	0.875537671405361	FALSE	Srf
ENSMUSG00000015619	2.027832502699	0.000581896984567552	TRUE	0.0119104100103275	NA	FALSE	0.770964404739593	0.72439781009502	FALSE	0.504374121198836	NA	FALSE	Gata3
ENSMUSG00000015627	2.40873548991908	1.63781117258915e-05	TRUE	-0.435454491867081	NA	FALSE	-0.480060895592893	NA	FALSE	-0.505692157430615	NA	FALSE	Gata5
ENSMUSG00000015647	-0.462867366934386	5.91835276010503e-08	FALSE	-0.213568831691236	0.130592541324524	FALSE	-0.168122324533944	0.462465179025484	FALSE	-0.0999393106998989	0.639681118402586	FALSE	Lama5
ENSMUSG00000015652	-0.0431194416293156	0.967837566112232	FALSE	0.0799670033339069	0.946300130248926	FALSE	0.0303764608042208	0.993148596693876	FALSE	-0.284083059340451	0.805585420593059	FALSE	Steap1
ENSMUSG00000015653	0.0436864265993046	0.93111813646019	FALSE	-0.174122812924998	0.678654571235131	FALSE	-0.384321837114406	0.424305418755235	FALSE	-0.366314294772394	0.306020611789012	FALSE	Steap2
ENSMUSG00000015656	-0.0341611345623009	0.900020667977251	FALSE	-0.0726628420548467	0.771434298970785	FALSE	-0.106284863957509	0.759888490749441	FALSE	-0.103302605563985	0.657715467246512	FALSE	Hspa8
ENSMUSG00000015659	-0.562506014541808	0.00033544012459982	FALSE	-0.0352019289070113	0.931129695421159	FALSE	-0.0201363409694424	0.979868752224743	FALSE	0.0529265443180661	0.913306137915209	FALSE	Serac1
ENSMUSG00000015665	NA	NA	FALSE	NA	NA	FALSE	NA	NA	FALSE	NA	NA	FALSE	Awat1
ENSMUSG00000015668	-0.0565140396950783	0.798816193295389	FALSE	0.139763817699089	0.402832234953001	FALSE	0.0185363803697814	0.977446608720462	FALSE	0.125159491646766	0.530755713557018	FALSE	Pdzd11
ENSMUSG00000015671	-0.0184200974387702	0.917200438589187	FALSE	-0.137096062597552	0.187808759504941	FALSE	-0.134227919696813	0.384537350794869	FALSE	-0.116535955981665	0.446220286763151	FALSE	Psma2
ENSMUSG00000015672	-0.244645190127292	0.108191518871969	FALSE	-0.216915511869293	0.234225051754032	FALSE	-0.166188531135707	0.589790784907053	FALSE	-0.259483615278324	0.188296020165226	FALSE	Mrpl32
ENSMUSG00000015697	0.00804667425979027	0.966192192304996	FALSE	-0.0113272415272898	0.947123012844738	FALSE	-0.021026163459155	0.956981274149869	FALSE	-0.0207985364054683	0.920447833297276	FALSE	Setdb1
ENSMUSG00000015702	-0.243140771005095	0.784638173220185	FALSE	-0.0317754539800341	0.980338348776099	FALSE	0.241099519349804	0.879001256871658	FALSE	0.17424073261893	0.892317515906189	FALSE	Anxa9
ENSMUSG00000015709	-0.350004728461337	0.0897853443552599	FALSE	-0.15814206174552	0.565711462127715	FALSE	-0.218733243687651	0.579379584480515	FALSE	-0.18657476670131	0.51956743964136	FALSE	Arnt2
ENSMUSG00000015711	-0.10433835981069	0.480024234719906	FALSE	0.101968745994997	0.543929692577511	FALSE	0.132765768212324	0.599898084978239	FALSE	0.124305669405107	0.55311302806602	FALSE	Prune1
ENSMUSG00000015714	-0.0362004412530362	0.809786609013811	FALSE	0.0572027017206257	0.699093064538502	FALSE	-0.0446954340876286	0.881608884841654	FALSE	0.0224272593629558	0.921350766009191	FALSE	Cers2
ENSMUSG00000015721	1.10719129612393	NA	FALSE	-1.06850743299168	NA	FALSE	-1.07847897636079	NA	FALSE	-1.13001453595465	NA	FALSE	Nlrp5
ENSMUSG00000015733	0.118279053837948	0.206729922456279	FALSE	-0.067691661090255	0.671107592438054	FALSE	-0.0259364879975929	0.958960270626788	FALSE	-0.10026061142277	0.500209550778309	FALSE	Capza2
ENSMUSG00000015745	-0.500840268722065	9.84955177660986e-06	FALSE	0.110214373576241	0.562546697351663	FALSE	0.10220272442423	0.765790709017693	FALSE	0.0496836701472852	0.863621656731303	FALSE	Plekho1
ENSMUSG00000015747	-0.577508095151864	0.000120918184369125	FALSE	-0.0648781024779386	0.845273885782809	FALSE	0.0326758906646644	0.973501873742318	FALSE	-0.0553830701891994	0.897094618584585	FALSE	Vps45
ENSMUSG00000015748	-0.094115499100749	0.465615308595795	FALSE	0.0722402199230858	0.628977916324882	FALSE	-0.0971860831580691	0.67948456692325	FALSE	-0.139484916165237	0.337455005254749	FALSE	Prpf3
ENSMUSG00000015749	-0.162314952347318	0.0513322174784318	FALSE	-0.108519316136222	0.533391363961081	FALSE	-0.0289238002507451	0.934808602060585	FALSE	-0.14631467886235	0.203853851933129	FALSE	Anp32e
ENSMUSG00000015750	-0.0230479558703826	0.934424773267496	FALSE	-0.0478764825206313	0.864215315526794	FALSE	-0.046595168612122	0.940521163326346	FALSE	-0.00822412140704694	0.984447714534422	FALSE	Aph1a
ENSMUSG00000015755	-0.00323209979545936	0.985616605307811	FALSE	0.0389523740860658	0.791058067226107	FALSE	0.00919763927076645	0.982451502672498	FALSE	-0.00283457184946518	0.991923688294011	FALSE	Tab2
ENSMUSG00000015757	-0.000704964406665036	0.997602694250528	FALSE	0.0122084768763926	0.959947108351894	FALSE	-0.0277405206173084	0.95445839888567	FALSE	-0.0828197425647044	0.699004510668959	FALSE	Ppil4
ENSMUSG00000015759	0.0511067905542232	0.698128669725881	FALSE	0.000640482659199655	0.997817966446395	FALSE	-0.06965860102897	0.770051667666712	FALSE	0.0227557824716036	0.921163000851725	FALSE	Cnih1
ENSMUSG00000015766	-0.0441136432900506	0.905612893061409	FALSE	-0.0999586220389348	0.757004791015059	FALSE	-0.139000050794993	0.776214469803519	FALSE	-0.177602825691167	0.576859377745798	FALSE	Eps8
ENSMUSG00000015776	-0.396143705462653	7.48739870532769e-06	FALSE	-0.0968819500597431	0.480642804252196	FALSE	-0.0816717304850869	0.71500478722253	FALSE	-0.0553427233776995	0.771881236844003	FALSE	Med22
ENSMUSG00000015787	NA	NA	FALSE	NA	NA	FALSE	NA	NA	FALSE	NA	NA	FALSE	Abo
ENSMUSG00000015790	-0.0940055000608554	0.694928139201775	FALSE	-0.0943377769498667	0.69831572098876	FALSE	-0.106065979141145	0.791539116149894	FALSE	-0.0633907362986608	0.848409309107709	FALSE	Surf1
ENSMUSG00000015804	-0.203695549520022	0.0512964759374002	FALSE	0.0232757664296032	0.916422445900218	FALSE	-0.00686076525934189	0.991817407626156	FALSE	0.032038063361246	0.91415607008972	FALSE	Med28
ENSMUSG00000015806	-0.0606435148733688	0.643218367911233	FALSE	-0.0709937607506655	0.635391476714992	FALSE	-0.0246727907429596	0.955425407680004	FALSE	-0.0649955734766537	0.735890998056483	FALSE	Qdpr
ENSMUSG00000015812	-0.37653706002248	0.816110341903103	FALSE	-0.544899436351121	NA	FALSE	0.376635564416612	0.900206705216706	FALSE	-0.114030091418201	NA	FALSE	Gnrh1
ENSMUSG00000015829	-3.18808192860209	NA	FALSE	-1.44582641807203	NA	FALSE	-3.2140783338875	NA	FALSE	-2.26850920971064	NA	FALSE	Tnr
ENSMUSG00000015837	0.205685868623017	0.0184138467052067	FALSE	0.0204572528088408	0.945240636452376	FALSE	-0.0729679927892382	0.826979197477233	FALSE	-0.0774596945662526	0.737047966376246	FALSE	Sqstm1
ENSMUSG00000015839	0.396236611752613	0.0385928636320437	FALSE	-0.0661455728620968	0.893830539120215	FALSE	-0.19107647425366	0.764376775000557	FALSE	-0.114926164073468	0.807311211149683	FALSE	Nfe2l2
ENSMUSG00000015843	4.8505500811773	1.00661999903105e-18	TRUE	-0.024025825124201	NA	FALSE	0.392957006103018	NA	FALSE	-0.558586769990205	NA	FALSE	Rxrg
ENSMUSG00000015846	0.803378323192389	1.47465546674839e-14	FALSE	0.230991201810684	0.159289906695257	FALSE	0.197894205577902	0.395348088516481	FALSE	0.257408129678986	0.129896347652697	FALSE	Rxra
ENSMUSG00000015850	2.44996822465359	0.0652217585512156	FALSE	-0.0399148530116782	NA	FALSE	-0.570907895308424	NA	FALSE	0.274081203507697	NA	FALSE	Adamtsl4
ENSMUSG00000015852	NA	NA	FALSE	NA	NA	FALSE	NA	NA	FALSE	NA	NA	FALSE	Fcrls
ENSMUSG00000015854	NA	NA	FALSE	NA	NA	FALSE	NA	NA	FALSE	NA	NA	FALSE	Cd5l
ENSMUSG00000015869	-0.157766079394904	0.0920901641604022	FALSE	-0.0110979165878595	0.960620536852462	FALSE	-0.0663662437092638	0.834260462696369	FALSE	-0.0368327062293007	0.876463836351826	FALSE	Prpsap1
ENSMUSG00000015879	0.523352367281112	0.317999923286272	FALSE	-0.080137075075264	0.952345523123808	FALSE	0.18808932362588	0.919342166411115	FALSE	0.189292283378207	0.859778994797373	FALSE	Fam184b
ENSMUSG00000015880	-0.0351908426026838	0.851542248960235	FALSE	-0.0483846500345319	0.768068539421963	FALSE	-0.0237374468148701	0.953412429489731	FALSE	-0.0723500071553451	0.682530162991778	FALSE	Ncapg
ENSMUSG00000015882	-0.0788891845646496	0.786506697586444	FALSE	0.0483945325945231	0.897352402741735	FALSE	0.0582824897146538	0.919457929171864	FALSE	-0.0452787721288877	0.907314402695258	FALSE	Lcorl
ENSMUSG00000015889	-0.0239991920642328	0.894183688294836	FALSE	0.08355625206484	0.52288113518375	FALSE	0.129695679130539	0.375906522954859	FALSE	0.146220960353705	0.205540449136182	FALSE	Lta4h
ENSMUSG00000015890	1.82067099096745	0.392728977529669	FALSE	-1.21843655478317	NA	FALSE	-1.30164044224877	NA	FALSE	-0.299024234138934	NA	FALSE	Amdhd1
ENSMUSG00000015932	0.0292633480863011	0.835812868646203	FALSE	-0.0574039741153469	0.643675970923633	FALSE	-0.0556345249834217	0.833341208747573	FALSE	-0.109267890676023	0.425483808676839	FALSE	Dstn
ENSMUSG00000015937	-0.360794667811504	0.000267913078797056	FALSE	-0.185718957158094	0.153513235778099	FALSE	-0.219914864009961	0.23434783854508	FALSE	-0.206793014811875	0.144816384745009	FALSE	Macroh2a1
ENSMUSG00000015942	-0.152804271723309	0.485200490805328	FALSE	0.123784904483238	0.638749209331986	FALSE	0.0871013484666977	0.875384620655131	FALSE	0.0910791606975202	0.79453525059012	FALSE	Gtf2ird2
ENSMUSG00000015943	-0.125327447529178	0.567712025825998	FALSE	-0.00662806967658943	0.985937897037823	FALSE	-0.00203771831973522	0.998358041800855	FALSE	0.101948329642102	0.716828046331773	FALSE	Bola1
ENSMUSG00000015944	0.166735019915185	0.326653388133784	FALSE	-0.0465740936566285	0.88790577571093	FALSE	0.109477470898664	0.867550995232302	FALSE	0.00368923975606351	0.995480393137372	FALSE	Castor2
ENSMUSG00000015947	NA	NA	FALSE	NA	NA	FALSE	NA	NA	FALSE	NA	NA	FALSE	Fcgr1
ENSMUSG00000015950	1.24331175874036	0.288858326629539	FALSE	0.426846964568142	NA	FALSE	0.0455268391906167	NA	FALSE	0.372059064339391	NA	FALSE	Ncf1
ENSMUSG00000015957	0.867139899075507	0.0914210928875102	FALSE	-0.776523093801544	0.404945876745895	FALSE	-0.324056597372523	0.880692760428146	FALSE	-0.375933387933222	0.788834403417881	FALSE	Wnt11
ENSMUSG00000015961	0.230918812337783	0.0180272686948292	FALSE	-0.0648203364584456	0.640093899614153	FALSE	-0.0716451343343604	0.770899883227043	FALSE	-0.109490414017246	0.437800156546366	FALSE	Adss
ENSMUSG00000015962	NA	NA	FALSE	NA	NA	FALSE	NA	NA	FALSE	NA	NA	FALSE	1700016C15Rik
ENSMUSG00000015966	-0.499602890106243	NA	FALSE	-2.34891851340123	NA	FALSE	0.023813498280639	NA	FALSE	0.995626167580276	NA	FALSE	Il17rb
ENSMUSG00000015968	1.59384054747174	6.05728681947333e-09	TRUE	0.0385196862659471	0.968020678858984	FALSE	0.0543912660480579	0.979318156122462	FALSE	-0.0717613629517022	0.945696511509852	FALSE	Cacna1d
ENSMUSG00000015970	-0.247002089878454	0.915315061700107	FALSE	-0.74450008581638	NA	FALSE	-1.21936416476044	NA	FALSE	-0.559451595202069	NA	FALSE	Chdh
ENSMUSG00000015971	0.0700210084096671	0.65364435556869	FALSE	-0.0148093917927128	0.954774347144845	FALSE	-0.112922990773376	0.72826619341151	FALSE	-0.201385719444802	0.200461612006788	FALSE	Actr8
ENSMUSG00000015980	-0.729032124876915	0.000147296223078708	FALSE	-0.119327688794342	0.757004791015059	FALSE	0.0711296436907625	0.928132753075581	FALSE	-0.0276474052881652	0.961184825906883	FALSE	Lrrc27
ENSMUSG00000015981	-0.0156648473741821	0.990476698276861	FALSE	0.241943641853372	0.799680971330652	FALSE	-0.0311155048522946	0.991817407626156	FALSE	0.0705383082009154	0.96014703858473	FALSE	Stk32c
ENSMUSG00000015994	0.00795852212387077	0.967639723981644	FALSE	0.0137740010014163	0.952345523123808	FALSE	-0.017298414849007	0.972445479246228	FALSE	-0.0905749569675134	0.599039802228804	FALSE	Fnta
ENSMUSG00000016018	0.0264047960709709	0.848248132045874	FALSE	0.031575210217165	0.830072709612242	FALSE	-0.00702939946720171	0.988370005713101	FALSE	-0.0440706296077902	0.793093437555925	FALSE	Mtrex
ENSMUSG00000016024	2.19195414674011	0.00754513499342488	TRUE	0.669976714277161	NA	FALSE	0.485348796091327	NA	FALSE	1.24500594576155	NA	FALSE	Lbp
ENSMUSG00000016028	-0.11798956128642	0.40106581066265	FALSE	-0.0453543824512075	0.85873499037311	FALSE	0.000717014350688678	0.998718935609724	FALSE	-0.0300221479567744	0.949820807380467	FALSE	Celsr1
ENSMUSG00000016087	-0.990459507279605	0.00204441245119177	FALSE	0.439972748865867	0.23181916009757	FALSE	0.304132917304806	0.69613932004661	FALSE	0.294514300111622	0.662422853226246	FALSE	Fli1
ENSMUSG00000016128	-0.262783784488929	0.277510109317333	FALSE	0.215623316513812	0.403356752199141	FALSE	0.154345656403208	0.7075842456744	FALSE	0.17291982812433	0.552482741445064	FALSE	Stard13
ENSMUSG00000016150	2.50262003742762	0.120683457863577	FALSE	-1.40994039198188	NA	FALSE	0.0121291662185725	NA	FALSE	-1.59524289354475	NA	FALSE	Tenm1
ENSMUSG00000016179	0.233612660645515	0.503578707420072	FALSE	0.363494594165592	0.262432542633671	FALSE	0.322837547038034	0.527941129216164	FALSE	0.561323382870118	0.069944956800078	FALSE	Camk1g
ENSMUSG00000016181	-0.101109794438482	0.504087014502759	FALSE	0.200029885831665	0.113404725410282	FALSE	0.147499273902482	0.502421835351919	FALSE	0.0707797493690358	0.779483519520346	FALSE	Utp25
ENSMUSG00000016194	NA	NA	FALSE	NA	NA	FALSE	NA	NA	FALSE	NA	NA	FALSE	Hsd11b1
ENSMUSG00000016200	0.373089051174715	0.00056794789154021	FALSE	0.0024700959979183	0.994054881447423	FALSE	-0.0372417932018134	0.951925125804176	FALSE	-0.0591768584322025	0.850956004002817	FALSE	Syt14
ENSMUSG00000016206	-0.233449064077694	0.920211104026795	FALSE	-0.137328721868351	NA	FALSE	-0.10107779233072	NA	FALSE	-0.127267667709682	NA	FALSE	H2-M3
ENSMUSG00000016239	-0.0858398580963207	0.970368433063759	FALSE	0.926478514033983	NA	FALSE	0.543009295326986	NA	FALSE	-0.169620872776991	NA	FALSE	Lonrf3
ENSMUSG00000016252	-0.0170518829465921	0.949831056138202	FALSE	-0.0306319878380344	0.918646147939593	FALSE	-0.0510742423525393	0.908063349001439	FALSE	0.109250231049488	0.628141431750355	FALSE	Atp5e
ENSMUSG00000016253	-0.0329453434914203	0.825371921113717	FALSE	-0.036170722600953	0.826270306296627	FALSE	-0.0258954818138728	0.947803514130531	FALSE	0.0232441725700566	0.92707899250066	FALSE	Nelfcd
ENSMUSG00000016255	2.41289436543124	NA	FALSE	NA	NA	FALSE	NA	NA	FALSE	1.77267282243376	NA	FALSE	Tubb1
ENSMUSG00000016256	0.756060251380271	1.77800652658905e-10	FALSE	0.512485901935559	0.000568424124343325	FALSE	0.524488936620299	0.0017594616034472	FALSE	0.539840979843911	9.98341122504259e-05	FALSE	Ctsz
ENSMUSG00000016257	0.000506604763132802	0.998477604926814	FALSE	-0.172298697375749	0.188655429572716	FALSE	-0.219048572539733	0.1680123104414	FALSE	-0.155021609475471	0.337878467883006	FALSE	Prelid3b
ENSMUSG00000016262	-1.58011023086169	1.33890113452271e-17	TRUE	0.300455422740416	0.270126589385882	FALSE	0.265827397178953	0.49802642622219	FALSE	0.297477574970118	0.351241975867736	FALSE	Sertad4
ENSMUSG00000016283	NA	NA	FALSE	NA	NA	FALSE	NA	NA	FALSE	NA	NA	FALSE	H2-M2
ENSMUSG00000016308	0.0986449104668895	0.601587919099223	FALSE	-0.00110454621199119	0.997408634279482	FALSE	-0.0170582202813001	0.977790433030733	FALSE	-0.0318035506750547	0.927163413820755	FALSE	Ube2a
ENSMUSG00000016319	-0.156035220298601	0.109882256155358	FALSE	-0.17187441849057	0.0526172452058971	FALSE	-0.227060080794119	0.0905502836458645	FALSE	-0.136729314879562	0.4193314630123	FALSE	Slc25a5
ENSMUSG00000016327	-2.11642098836865	NA	FALSE	-0.181192500726902	NA	FALSE	0.75560408318	NA	FALSE	1.0582621971375	NA	FALSE	Atp1b4
ENSMUSG00000016344	0.0548706356085788	0.810412353007085	FALSE	-0.174862657009114	0.253961558958111	FALSE	-0.213666151770985	0.195350103803873	FALSE	-0.0870695467008835	0.728948559203453	FALSE	Ppdpf
ENSMUSG00000016346	0.89260810483633	0.24181982259972	FALSE	-1.21393515383432	NA	FALSE	-1.07438582800063	NA	FALSE	-0.725109773329975	NA	FALSE	Kcnq2
ENSMUSG00000016349	2.75357904319468	NA	FALSE	NA	NA	FALSE	NA	NA	FALSE	2.80695601864133	NA	FALSE	Eef1a2
ENSMUSG00000016356	-0.40934881636739	0.377587230444612	FALSE	0.168274171347336	0.806735436826417	FALSE	0.254575865163673	0.7885665222382	FALSE	0.362505043936052	0.52249750990843	FALSE	Col20a1
ENSMUSG00000016382	0.621442360162095	0.000205206963253836	FALSE	-0.292404234804343	0.0112516669526195	FALSE	-0.14450778488402	0.69613932004661	FALSE	-0.186205924166088	0.352957701471121	FALSE	Pls3
ENSMUSG00000016386	-0.0290052430884509	0.956629650330566	FALSE	-0.155313910550004	0.701868567767124	FALSE	-0.138419127886864	0.877797052665216	FALSE	-0.192389401920156	0.730419828213119	FALSE	Mpped2
ENSMUSG00000016409	-0.000991478612053133	0.997586343662224	FALSE	-0.01274643006184	0.969297857171198	FALSE	0.015579319948217	0.979868752224743	FALSE	-0.0695165248170313	0.797431853542383	FALSE	Nkap
ENSMUSG00000016427	-0.0593630920731248	0.781853738229527	FALSE	0.0299582049429071	0.942645453694173	FALSE	0.058611361822616	0.900056563260302	FALSE	0.199532446807641	0.29443557525174	FALSE	Ndufa1
ENSMUSG00000016458	-6.38118432518236	2.83992896410174e-14	TRUE	-2.1181539693645	1.33304171944823e-06	TRUE	-2.29562137664248	3.8667309648965e-09	TRUE	-2.50767604919298	1.21986164730505e-10	TRUE	Wt1
ENSMUSG00000016477	0.0383911825604229	0.83717345403326	FALSE	-0.0715807167375545	0.719246625116773	FALSE	-0.0520408344772514	0.885128137799443	FALSE	-0.0919869806501818	0.637345804511371	FALSE	E2f3
ENSMUSG00000016481	0.124906120468802	0.481408097932813	FALSE	-0.206903602318908	0.214412340168561	FALSE	-0.232795780533597	0.272977022977353	FALSE	-0.0927891125346187	0.740993182551818	FALSE	Cr1l
ENSMUSG00000016487	0.3220609016184	3.43431625283864e-05	FALSE	0.130412930867135	0.283562544353593	FALSE	0.110382680819916	0.532045579782968	FALSE	0.064049890491934	0.773688174551629	FALSE	Ppfibp1
ENSMUSG00000016493	0.316179480806884	0.757275974928244	FALSE	0.0444650570257454	0.977695440336503	FALSE	-0.0882335503017205	0.978751143586179	FALSE	0.260345984263898	0.859562337567292	FALSE	Cd46
ENSMUSG00000016494	-1.91869533724683	2.64797923503068e-07	TRUE	0.155306053826939	0.822515389048659	FALSE	0.290460207459125	0.720300030549162	FALSE	0.78729099198012	0.00314849435858974	FALSE	Cd34
ENSMUSG00000016495	-0.0790917710686429	0.805044686279077	FALSE	0.0872749526892295	0.814194384578206	FALSE	-0.176781176143317	0.717248095796763	FALSE	0.0177931076560524	0.976631832046039	FALSE	Plgrkt
ENSMUSG00000016496	-0.367683178722305	0.770520109556341	FALSE	-0.144737138981452	NA	FALSE	-0.230140628383484	0.943225139658705	FALSE	-0.210355356480013	NA	FALSE	Cd274
ENSMUSG00000016498	NA	NA	FALSE	NA	NA	FALSE	NA	NA	FALSE	NA	NA	FALSE	Pdcd1lg2
ENSMUSG00000016503	-0.454532938269923	1.88176520378832e-08	FALSE	-0.28503941368272	0.00302488308251095	FALSE	-0.28402427498295	0.0572518238786037	FALSE	-0.24023044589047	0.135217657740319	FALSE	Gtf3a
ENSMUSG00000016510	-0.217529519353088	0.359076366581728	FALSE	0.0706751312800354	0.865331258317314	FALSE	-0.0675228371671782	0.931444799474792	FALSE	-0.0758993717099348	0.870313574160065	FALSE	Mtif3
ENSMUSG00000016520	-0.339112870873508	0.0311575744055445	FALSE	-0.0984133501423804	0.751933556094373	FALSE	-0.00307516642162701	0.997642974654978	FALSE	-0.0428396774326911	0.915414249761051	FALSE	Lnx2
ENSMUSG00000016524	-1.81597822219291	NA	FALSE	-0.568873699601717	NA	FALSE	0.800473735555725	NA	FALSE	0.231182823033578	NA	FALSE	Il19
ENSMUSG00000016526	-0.365582492729504	0.00647796354365764	FALSE	0.141114208829716	0.506170746595883	FALSE	-0.0443774546424127	0.948960664635096	FALSE	-0.0522592221469891	0.881453999532628	FALSE	Dyrk3
ENSMUSG00000016528	0.158812281672083	0.182624376259565	FALSE	0.114459376658791	0.529846620481233	FALSE	0.0664751126940612	0.860743868313653	FALSE	0.0910997008554372	0.684952619460039	FALSE	Mapkapk2
ENSMUSG00000016529	1.22958597052741	NA	FALSE	-0.925327538743056	NA	FALSE	-1.85813386032116	NA	FALSE	0.0126991900723702	NA	FALSE	Il10
ENSMUSG00000016534	-0.0292869944929032	0.885107616502369	FALSE	-0.187765818350875	0.0652466768208512	FALSE	-0.0730415541837078	0.897246450535775	FALSE	-0.0918760454252533	0.717836836195459	FALSE	Lamp2
ENSMUSG00000016541	0.0296316862909657	0.834648914927496	FALSE	-0.0739774615883502	0.539540866920167	FALSE	-0.00169451072972128	0.997642974654978	FALSE	0.0473121833716776	0.768948510219778	FALSE	Atxn10
ENSMUSG00000016552	0.0876401602615093	0.638352310976228	FALSE	0.211064464504686	0.162216650660028	FALSE	0.199584987043108	0.388602366686516	FALSE	0.204254884720329	0.268631045510192	FALSE	Foxred2
ENSMUSG00000016554	0.0170349076997705	0.920169240651986	FALSE	0.262930523263512	3.15616275837801e-05	FALSE	0.112047705382106	0.566052773207441	FALSE	0.0892172768412917	0.497555813421507	FALSE	Eif3d
ENSMUSG00000016559	-0.0736832721926001	0.488545894195622	FALSE	-0.00125860811978066	0.996194989024218	FALSE	0.0520166595332537	0.884336295538797	FALSE	0.0834595626095728	0.597635567088737	FALSE	H3f3b
ENSMUSG00000016619	0.0157422026063355	0.923450103279986	FALSE	0.112717154988496	0.218037126208574	FALSE	0.0355801217597471	0.903614376955413	FALSE	0.0340442051949293	0.861292401949995	FALSE	Nup50
ENSMUSG00000016624	0.441801679597496	0.0539264687230748	FALSE	-0.0670485826050584	0.835589159834625	FALSE	0.0411415157452386	0.956417866418949	FALSE	-0.0355955470967415	0.939829958654556	FALSE	Phf21b
ENSMUSG00000016626	-2.177079686495	NA	FALSE	-1.1761941407049	NA	FALSE	-2.20420348794929	NA	FALSE	-1.25655331507244	NA	FALSE	Nlrp14
ENSMUSG00000016637	-0.235979318132059	0.127693232733938	FALSE	-0.12689621474827	0.591378380295375	FALSE	-0.103190769129532	0.803779401504073	FALSE	-0.0461761347173705	0.894070974000947	FALSE	Ift27
ENSMUSG00000016664	0.0224941483443171	0.936589668416268	FALSE	0.0686052313135677	0.778831111263904	FALSE	0.045599083295846	0.92547416400432	FALSE	-0.0557379069929299	0.870768183932923	FALSE	Pacsin2
ENSMUSG00000016756	NA	NA	FALSE	1.40414003851434	NA	FALSE	-0.0847274006640464	NA	FALSE	0.808322691403352	NA	FALSE	Cmah
ENSMUSG00000016757	-0.0321967648926092	0.846168139487863	FALSE	-0.0100613969694242	0.963973953557903	FALSE	0.0186301246544141	0.971564884598208	FALSE	0.0828451987610724	0.63930262291166	FALSE	Ttll12
ENSMUSG00000016758	2.20478555648252	3.43534812481394e-10	TRUE	-0.282829859153401	NA	FALSE	-0.587554014720239	0.745849197372255	FALSE	-0.379247378556749	NA	FALSE	Bik
ENSMUSG00000016763	0.11229373044151	0.720875022535282	FALSE	-0.307281883245	0.27302076920125	FALSE	0.0454204794719946	0.971678683070371	FALSE	0.00326523133778147	0.996586122527829	FALSE	Scube1
ENSMUSG00000016831	0.018508891535496	0.93317137225577	FALSE	0.236218249476263	0.0259863488006074	FALSE	0.135606611672963	0.478509172595483	FALSE	0.0803330115948939	0.696291942443826	FALSE	Tox4
ENSMUSG00000016833	-0.0361253412408583	0.941046239046894	FALSE	0.103522863510655	0.833558445835195	FALSE	-0.0456910950606991	0.969325994730294	FALSE	-0.0917699248179466	0.874750570078943	FALSE	Mrps18c
ENSMUSG00000016918	1.39009475158257	1.31895809504265e-51	TRUE	-0.13241388791311	0.420313767369457	FALSE	0.067852448034487	0.847600858368129	FALSE	0.0292182482440574	0.935901214687699	FALSE	Sulf1
ENSMUSG00000016921	-0.0861293382682822	0.540085618996172	FALSE	-0.123035937427439	0.408538886448538	FALSE	-0.070429696644511	0.793456701488006	FALSE	-0.0959456745295385	0.567692588139055	FALSE	Srsf6
ENSMUSG00000016933	-0.119073843472501	0.327593545736541	FALSE	0.0214951344546714	0.931129695421159	FALSE	0.075049001885517	0.794613317944465	FALSE	0.0749254252240492	0.718132958353466	FALSE	Plcg1
ENSMUSG00000016940	0.00527366890377138	0.983130337521649	FALSE	0.124845143965908	0.496479497839635	FALSE	0.204756420382758	0.335027653996355	FALSE	0.173012028476367	0.418103533655228	FALSE	Kctd2
ENSMUSG00000016942	1.42352387646495	NA	FALSE	-1.64495504153683	NA	FALSE	0.195818941316176	NA	FALSE	-1.72524030870382	NA	FALSE	Tmprss6
ENSMUSG00000016946	0.085404441191928	0.489758686755626	FALSE	0.0420628625417182	0.816909446483865	FALSE	-0.038744018001658	0.906157459560104	FALSE	0.00848963597124971	0.975937843465772	FALSE	Kctd5
ENSMUSG00000016982	-1.38386884066477	0.693594607479313	FALSE	-4.25582732071233	NA	FALSE	-3.34381526175155	NA	FALSE	-3.37192448855713	NA	FALSE	Pom121l2
ENSMUSG00000016984	-0.0214147678907493	0.923270373271582	FALSE	-0.0379349628993657	0.872896726381242	FALSE	-0.0711077273762812	0.819347680486065	FALSE	-0.121848223391141	0.46782003058349	FALSE	Etaa1
ENSMUSG00000016995	2.4761372654042	5.58135591047984e-05	TRUE	0.187776139819547	NA	FALSE	0.531737459420835	NA	FALSE	0.216971708759345	NA	FALSE	Matn4
ENSMUSG00000016998	NA	NA	FALSE	NA	NA	FALSE	NA	NA	FALSE	NA	NA	FALSE	Svs4
ENSMUSG00000017000	NA	NA	FALSE	NA	NA	FALSE	NA	NA	FALSE	NA	NA	FALSE	Svs6
ENSMUSG00000017002	2.86877305387079	NA	FALSE	1.74469560228342	NA	FALSE	NA	NA	FALSE	NA	NA	FALSE	Slpi
ENSMUSG00000017003	NA	NA	FALSE	NA	NA	FALSE	NA	NA	FALSE	NA	NA	FALSE	Svs3a
ENSMUSG00000017004	NA	NA	FALSE	NA	NA	FALSE	NA	NA	FALSE	NA	NA	FALSE	Svs5
ENSMUSG00000017007	3.01471913825915	NA	FALSE	0.684933327143342	NA	FALSE	1.79253107704934	NA	FALSE	2.57021015109519	NA	FALSE	Rbpjl
ENSMUSG00000017009	1.58039836412805	0.0154551215049936	TRUE	1.00158643235183	0.0225145653983531	TRUE	1.13056496504421	0.439834188163136	FALSE	1.21418153028631	0.289363591666526	FALSE	Sdc4
ENSMUSG00000017049	NA	NA	FALSE	NA	NA	FALSE	NA	NA	FALSE	NA	NA	FALSE	Ccdc70
ENSMUSG00000017057	-0.139742318076346	0.856472027882665	FALSE	-0.667298229613206	0.191704266520703	FALSE	-0.4982962758473	0.566045329356983	FALSE	-0.923707062033561	0.0584439653186928	FALSE	Il13ra1
ENSMUSG00000017064	NA	NA	FALSE	NA	NA	FALSE	NA	NA	FALSE	NA	NA	FALSE	Prl5a1
ENSMUSG00000017119	0.0395307122514973	0.8386339949256	FALSE	-0.040332272830682	0.840449110627364	FALSE	0.0965103131448006	0.728269392832195	FALSE	0.0767369458000388	0.725769725559019	FALSE	Nbr1
ENSMUSG00000017132	-0.657869140608342	0.00122185208089767	FALSE	-0.0596739948933113	0.894843063243363	FALSE	-0.0274306330388822	0.978007940418193	FALSE	-0.254299545879894	0.402678078197062	FALSE	Cyth1
ENSMUSG00000017144	1.30366600343084	4.12130034570993e-34	TRUE	-0.0333895769590314	0.923473643485498	FALSE	-0.125754431563397	0.764708072345363	FALSE	-0.107372732868827	0.801694306518129	FALSE	Rnd3
ENSMUSG00000017146	-0.27592819976324	0.000780159208004603	FALSE	-0.0214591344750695	0.914771787960775	FALSE	-0.0018551437255789	0.997642974654978	FALSE	-0.0196426537304085	0.947604713050614	FALSE	Brca1
ENSMUSG00000017165	NA	NA	FALSE	NA	NA	FALSE	NA	NA	FALSE	NA	NA	FALSE	Gast
ENSMUSG00000017167	0.886066273601806	0.196677003047091	FALSE	0.48185730387594	0.614067068014938	FALSE	0.679425072952478	0.602691523730858	FALSE	0.715602095930561	0.361106354122664	FALSE	Cntnap1
ENSMUSG00000017176	-0.21050511180105	0.288179038959796	FALSE	0.0770876080143496	0.803501047113005	FALSE	0.118389978884045	0.763759546876437	FALSE	0.120002596890727	0.631608511386288	FALSE	Nt5c3b
ENSMUSG00000017188	-0.111710235111741	0.578328593719622	FALSE	-0.0255707927564801	0.939905512663553	FALSE	-0.0318866054290759	0.961131221309573	FALSE	-0.00490589024929489	0.99131879067125	FALSE	Coa3
ENSMUSG00000017195	0.663643987183062	0.810276763398155	FALSE	-0.360015907709454	NA	FALSE	-0.397763303447389	NA	FALSE	0.819548134282175	NA	FALSE	Zpbp2
ENSMUSG00000017204	-1.69605470315873	0.4787204841259	FALSE	-2.74310767796927	NA	FALSE	-0.296313161013639	NA	FALSE	-1.20003690259961	NA	FALSE	Gsdma
ENSMUSG00000017210	-0.0932322475841026	0.437495890821976	FALSE	0.0172506163946944	0.931129695421159	FALSE	0.0208122207541436	0.962902612284231	FALSE	0.0488212132646695	0.822861133185265	FALSE	Med24
ENSMUSG00000017211	NA	NA	FALSE	NA	NA	FALSE	NA	NA	FALSE	NA	NA	FALSE	Gsdma2
ENSMUSG00000017221	-0.103150696393962	0.302833020457635	FALSE	-0.0490918023532638	0.700801551309278	FALSE	-0.0570404643076	0.847600858368129	FALSE	-0.0826914431292343	0.527856267484384	FALSE	Psmd3
ENSMUSG00000017264	-0.075065165473322	0.626023088426114	FALSE	0.0643538175011112	0.669296351999081	FALSE	-0.0734814128734663	0.739964342721893	FALSE	-0.0659429330690199	0.719363800622216	FALSE	Exosc10
ENSMUSG00000017286	-0.0344317576970931	0.868731025946257	FALSE	0.0797791457185592	0.655631242894219	FALSE	0.0834004859091514	0.783120787933241	FALSE	0.073017004862972	0.707148558966146	FALSE	Glod4
ENSMUSG00000017288	-0.23230892687757	0.145312256877462	FALSE	-0.0668808635371149	0.80336374164192	FALSE	0.0217983599832922	0.974434816717659	FALSE	-0.0121788933263487	0.975080491725804	FALSE	Vps53
ENSMUSG00000017291	0.202837399514124	0.0534300618501489	FALSE	0.101622501541647	0.563269158205808	FALSE	0.107781866007804	0.595635050383389	FALSE	0.0630582442012472	0.747864439420143	FALSE	Taok1
ENSMUSG00000017299	-0.212222888572508	0.0559506472244426	FALSE	0.0794454329063531	0.683832462959531	FALSE	-0.0305625474677077	0.955234652397095	FALSE	-0.011099198475011	0.974336728086584	FALSE	Dnttip1
ENSMUSG00000017300	2.72983752784779	NA	FALSE	3.12607522917602	NA	FALSE	2.3366802145163	NA	FALSE	2.27436870740704	NA	FALSE	Tnnc2
ENSMUSG00000017307	0.141037349393517	0.585794120816815	FALSE	0.107914585839321	0.759544672958791	FALSE	0.118888554992727	0.848755651925637	FALSE	0.214094624478619	0.446215295197416	FALSE	Acot8
ENSMUSG00000017309	3.09691774875899	0.132614077951815	FALSE	0.558961641111798	NA	FALSE	0.430565671336427	NA	FALSE	2.53699849827153	NA	FALSE	Cd300lg
ENSMUSG00000017310	NA	NA	FALSE	NA	NA	FALSE	NA	NA	FALSE	NA	NA	FALSE	Spint4
ENSMUSG00000017311	2.81168378788592	NA	FALSE	2.83348910624881	NA	FALSE	4.22751551525687	NA	FALSE	3.13591521239009	NA	FALSE	Pyy
ENSMUSG00000017314	-0.33818482889399	0.309582127398047	FALSE	0.582975891591613	0.0369037045517613	FALSE	0.754959992046818	0.000951412326176111	FALSE	0.52885977369498	0.00858462236823676	FALSE	Mpp2
ENSMUSG00000017316	3.75295826853806	NA	FALSE	2.5288388149455	NA	FALSE	NA	NA	FALSE	3.52657004311965	NA	FALSE	Ppy
ENSMUSG00000017344	-0.0333781452449601	0.936460614173432	FALSE	-0.339402460109967	0.277009208354474	FALSE	-0.133829928490278	0.852945786571461	FALSE	0.000357752965547032	0.999843880809749	FALSE	Vtn
ENSMUSG00000017376	-0.0769056723767848	0.625033754186552	FALSE	0.046376870777439	0.831883677847426	FALSE	0.017808270550245	0.973520561657553	FALSE	-0.00369381029068454	0.993041321100717	FALSE	Nlk
ENSMUSG00000017386	-0.218119815877062	0.050864903612822	FALSE	0.00871682611526736	0.969297857171198	FALSE	0.0294225559018957	0.940804725481598	FALSE	0.0575210629774979	0.76899678552725	FALSE	Traf4
ENSMUSG00000017390	1.56400845899925	2.10412154298222e-23	TRUE	0.717578054630849	0.00363540684307416	FALSE	1.02811957165327	2.36069493588182e-05	TRUE	1.05112844667861	1.98303189392972e-09	TRUE	Aldoc
ENSMUSG00000017400	0.682983108526729	0.384242864805064	FALSE	-0.0300915212996869	NA	FALSE	-0.871819004380718	NA	FALSE	-0.571595116470039	NA	FALSE	Stac2
ENSMUSG00000017404	-0.105202527035678	0.231807244669466	FALSE	0.0719131604664446	0.691645473424564	FALSE	0.08750345674643	0.696645627037334	FALSE	0.326705916118355	0.000697193763383548	FALSE	Rpl19
ENSMUSG00000017405	-0.0959822654701964	0.851542248960235	FALSE	-0.0199621745647939	0.973770598816271	FALSE	0.152181925548626	0.814325370612509	FALSE	0.0599670856766008	0.928960688938412	FALSE	Nek8
ENSMUSG00000017412	0.499918166577452	0.764911771085577	FALSE	0.157630787032489	NA	FALSE	-0.273411239294955	NA	FALSE	-0.0033108584486753	NA	FALSE	Cacnb4
ENSMUSG00000017417	-4.98995035126637	0.0233416138392856	TRUE	-0.701653123835059	NA	FALSE	-0.573326268796791	NA	FALSE	-0.563111237919734	NA	FALSE	Plxdc1
ENSMUSG00000017418	-0.24765697224031	0.0245648503545077	FALSE	-0.0513870058990794	0.845863376643898	FALSE	0.0223385537474397	0.971678683070371	FALSE	-0.032325002063492	0.90646752550329	FALSE	Arl5b
ENSMUSG00000017421	0.0875050054756073	0.397118865039942	FALSE	-0.100356356240496	0.363435003149268	FALSE	-0.102985802475853	0.58412814011487	FALSE	-0.141891833820936	0.256857715286398	FALSE	Zfp207
ENSMUSG00000017428	-0.0242379151132773	0.880253141954038	FALSE	-0.0783652929625305	0.501334632912564	FALSE	-0.12526991487724	0.376748445043978	FALSE	-0.0805740821655604	0.577467066971447	FALSE	Psmd11
ENSMUSG00000017446	0.479634548558548	0.824308692516194	FALSE	-0.282357053862595	NA	FALSE	-0.0158910176566763	NA	FALSE	0.25187445623524	NA	FALSE	C1qtnf1
ENSMUSG00000017453	1.9399457891261	8.00399752622564e-07	TRUE	0.330773201712283	0.808759622543218	FALSE	0.608109891005349	0.715874891347652	FALSE	0.506656767699772	0.676863341251159	FALSE	Pipox
ENSMUSG00000017466	-1.05052199038308	3.00732128213661e-11	TRUE	0.119634611273896	0.698458502662947	FALSE	-0.101548633396353	0.865722564228267	FALSE	-0.0793569041268117	0.863254426403608	FALSE	Timp2
ENSMUSG00000017478	-0.126450089422202	0.122991049697819	FALSE	0.118958241204921	0.198338353613051	FALSE	-0.0104768387239283	0.979868752224743	FALSE	-0.108087521214125	0.510742314583201	FALSE	Zc3h18
ENSMUSG00000017485	-0.204118461370334	0.00586042810348782	FALSE	-0.272195508741661	0.00467967258389471	FALSE	-0.146899916680122	0.319097484186437	FALSE	-0.213651253433572	0.0430319678011682	FALSE	Top2b
ENSMUSG00000017491	1.1741674631636	3.67081161818845e-07	TRUE	-1.32384387980941	2.9275207011451e-09	TRUE	-1.45846747340501	2.15603465194818e-11	TRUE	-1.75258117527854	1.01635073790396e-14	TRUE	Rarb
ENSMUSG00000017493	0.98012934454577	1.99174011842726e-17	FALSE	0.65148342613687	7.81838665894146e-19	FALSE	0.702614477472718	3.15188124777922e-13	FALSE	0.809545351287837	5.6048141949055e-22	FALSE	Igfbp4
ENSMUSG00000017499	-0.0387595067374134	0.832611498351598	FALSE	-0.0199948157016971	0.923239178009067	FALSE	-0.0767365158136003	0.829402796765638	FALSE	-0.0337422125441544	0.892526616216228	FALSE	Cdc6
ENSMUSG00000017548	0.201005207112624	0.0232788990975512	FALSE	-0.0650613131649287	0.682486642182478	FALSE	-0.00768101022344383	0.989169376355132	FALSE	-0.125330742960928	0.322853773103098	FALSE	Suz12
ENSMUSG00000017550	-0.163695613507518	0.255017290213916	FALSE	-0.0126810274052793	0.970863090740917	FALSE	-0.0128270379080951	0.982716624200465	FALSE	-0.0072799073074216	0.985708893500757	FALSE	Atad5
ENSMUSG00000017561	-0.105947492978047	0.506804056756701	FALSE	0.0774788269991429	0.695556224025005	FALSE	0.0688512982925055	0.855037722583909	FALSE	-0.0134682079788089	0.9710592837457	FALSE	Crlf3
ENSMUSG00000017588	NA	NA	FALSE	NA	NA	FALSE	NA	NA	FALSE	NA	NA	FALSE	Krt27
ENSMUSG00000017607	0.636985076969604	0.0230831022229852	FALSE	0.532654308022891	0.0849821169813352	FALSE	0.885561620864368	0.000887932161380729	FALSE	1.01458254503153	3.28040599968226e-05	TRUE	Tns4
ENSMUSG00000017615	-0.355963989300479	6.47202366141642e-07	FALSE	0.0129117871344162	0.943454495540416	FALSE	0.0115096325998995	0.979868752224743	FALSE	-0.0415463080700771	0.817584602066409	FALSE	Tnfaip1
ENSMUSG00000017631	-0.170669540649451	0.191887757138183	FALSE	-0.00276104848404719	0.990810279218322	FALSE	-0.0522031964094479	0.877797052665216	FALSE	-0.0708265908243473	0.706108113518502	FALSE	Abr
ENSMUSG00000017639	0.292511767384893	0.0153905078211319	FALSE	0.00218917611644642	0.99242004105011	FALSE	-0.00513976379069707	0.993639036353318	FALSE	-0.0981325576769797	0.530755713557018	FALSE	Rab11fip4
ENSMUSG00000017652	0.579857986725058	0.185159401153472	FALSE	0.387833259237608	0.543086589459924	FALSE	0.429814914680091	0.657080000360371	FALSE	0.729939005857153	0.14645381105016	FALSE	Cd40
ENSMUSG00000017664	-0.142365256430427	0.303257452299256	FALSE	0.0904745133715983	0.635796246722709	FALSE	-0.0296686351271367	0.964762819539158	FALSE	0.0320430149842989	0.925193784131779	FALSE	Slc35c2
ENSMUSG00000017667	-0.0536815268883622	0.792153838007374	FALSE	0.251312074559267	0.082744245518042	FALSE	0.101163245454232	0.783639357179652	FALSE	0.112248029727498	0.598557094657066	FALSE	Zfp334
ENSMUSG00000017670	-0.26908121270436	0.00889533693040855	FALSE	0.00180863636432681	0.993475437866285	FALSE	0.0525151879804191	0.894017432922633	FALSE	-0.00863585654129544	0.981498743574879	FALSE	Elmo2
ENSMUSG00000017677	-0.143249860086161	0.347867484949163	FALSE	0.0136627296085821	0.965590931112152	FALSE	0.111922630120396	0.701114359642822	FALSE	0.158677905929179	0.383792343071965	FALSE	Wsb1
ENSMUSG00000017679	-0.371087544508976	0.00179019443713006	FALSE	-0.212457218931824	0.14883844856308	FALSE	-0.171976959348038	0.492989032300018	FALSE	-0.114941713965001	0.623389140881498	FALSE	Ttpal
ENSMUSG00000017686	-0.049404127251435	0.748433016752231	FALSE	-0.0310817271410872	0.876881823295942	FALSE	-0.0626591350724352	0.82685171871764	FALSE	-0.104699383818637	0.539967041450104	FALSE	Rhot1
ENSMUSG00000017688	NA	NA	FALSE	NA	NA	FALSE	NA	NA	FALSE	NA	NA	FALSE	Hnf4g
ENSMUSG00000017692	0.671073039092987	0.0945252950222271	FALSE	-0.927397049450485	0.115649210714904	FALSE	-0.984592342348609	0.195321106297252	FALSE	-1.31512310116661	0.0263521852071587	TRUE	Rhbdl3
ENSMUSG00000017697	0.622338781613283	0.027401256752619	FALSE	-0.543124961299941	0.0412856314226444	FALSE	-0.742356098647832	0.141614410615296	FALSE	-0.737319013543732	0.0337885721924831	FALSE	Ada
ENSMUSG00000017707	0.24074995472476	0.057336407840886	FALSE	0.0219431145019251	0.934147869498887	FALSE	0.0798283904604915	0.820569836696604	FALSE	0.163874988659694	0.299685092056313	FALSE	Serinc3
ENSMUSG00000017713	-0.139472882833566	0.793991044980321	FALSE	-0.440332753604129	0.326595816862777	FALSE	-0.543958457471525	0.356281598177991	FALSE	-0.632379353694092	0.140750914122411	FALSE	Tha1
ENSMUSG00000017715	-0.192693026410927	0.0931387984840117	FALSE	0.0578236769507649	0.768068539421963	FALSE	-0.122713624730642	0.726267933833662	FALSE	-0.107415239410798	0.637345804511371	FALSE	Pgs1
ENSMUSG00000017716	-0.0380016861809228	0.820991341944242	FALSE	0.00381960896121289	0.985937897037823	FALSE	-0.0237309377809926	0.959503202188856	FALSE	0.0404213556113081	0.846981019734286	FALSE	Birc5
ENSMUSG00000017718	-0.206703836518498	0.612843741943647	FALSE	-0.0470976853941755	0.944596945350298	FALSE	-0.0294478892246474	0.984052916458035	FALSE	0.0293341312446788	0.971990223754575	FALSE	Afmid
ENSMUSG00000017720	NA	NA	FALSE	NA	NA	FALSE	NA	NA	FALSE	NA	NA	FALSE	Trp53tg5
ENSMUSG00000017721	-0.0302411130474665	0.891709772893799	FALSE	0.103239932871021	0.534391499101089	FALSE	0.197688203683839	0.228419169284208	FALSE	0.254445575045043	0.0631156423920068	FALSE	Pigt
ENSMUSG00000017723	0.804422644884731	0.239388993430522	FALSE	0.445535042310979	0.606542656404091	FALSE	0.442476446398473	0.755089016640397	FALSE	1.02191998674932	0.075291710227725	FALSE	Wfdc2
ENSMUSG00000017724	-0.394628298090092	0.32845711261605	FALSE	-0.112084006823431	0.748626943751171	FALSE	-0.320894001071272	0.827708919719556	FALSE	-0.235363321832082	0.817584602066409	FALSE	Etv4
ENSMUSG00000017733	-0.513807737159786	NA	FALSE	-0.561381314425323	NA	FALSE	-0.8861842976377	NA	FALSE	-0.624506640701018	NA	FALSE	Eppin
ENSMUSG00000017734	0.74693827066325	0.0550662460821817	FALSE	0.255283232155579	0.743469110514376	FALSE	-0.0177880559120002	0.994023840948226	FALSE	0.23507148263224	0.789966989036688	FALSE	Dbndd2
ENSMUSG00000017737	-0.453478224806716	0.673694580814593	FALSE	0.595578244944251	0.507328526228197	FALSE	0.497131458130478	0.787672312345398	FALSE	0.750228172067042	0.452716768083455	FALSE	Mmp9
ENSMUSG00000017740	-0.241634214441163	0.71525180906664	FALSE	-0.0300486959339231	0.980338348776099	FALSE	0.00894163405980174	0.997642974654978	FALSE	0.215275522206483	0.805399187656608	FALSE	Slc12a5
ENSMUSG00000017747	-0.180263238125626	0.645218144657542	FALSE	0.221456752006346	0.602657271324293	FALSE	0.211472073388105	0.72886171367091	FALSE	0.171541656779201	0.719390956703882	FALSE	Ghdc
ENSMUSG00000017754	-1.45139934654625	9.79328895375046e-14	TRUE	0.162489537331585	0.640088029038681	FALSE	0.355751489202113	0.331556784107693	FALSE	0.407033377580627	0.110600157284165	FALSE	Pltp
ENSMUSG00000017756	-0.000714515538560894	0.998534714151935	FALSE	0.0151638433219057	0.969407878574485	FALSE	-0.0171812053628013	0.984805290454246	FALSE	-0.00885121838273211	0.986156821057518	FALSE	Slc12a7
ENSMUSG00000017760	-0.117862969158058	0.390043728981164	FALSE	-0.113776536902544	0.586365522130714	FALSE	0.018429530982944	0.97894636955563	FALSE	0.0540192126925643	0.837334299660581	FALSE	Ctsa
ENSMUSG00000017764	-0.0542533423623364	0.891140068160073	FALSE	0.0455968106732391	0.90468642703943	FALSE	0.00292290719694464	0.997947148728704	FALSE	0.00637635919535045	0.991091327294359	FALSE	Zswim1
ENSMUSG00000017765	-0.0650368255393436	0.794949088536335	FALSE	0.252792181829157	0.0671001589746404	FALSE	0.0338698409750215	0.958392483899314	FALSE	0.0804542993351639	0.773688174551629	FALSE	Slc12a4
ENSMUSG00000017767	-2.37879057436549	NA	FALSE	-0.816166130397018	NA	FALSE	-2.40857838290434	NA	FALSE	-0.530407537403126	NA	FALSE	Spata25
ENSMUSG00000017774	-0.238234561333359	0.444741149922253	FALSE	0.763615499743911	0.00035100578721684	FALSE	0.476808885541955	0.222138473214623	FALSE	0.512123509981511	0.107486185377044	FALSE	Myo1c
ENSMUSG00000017776	-0.01850159979221	0.902772400561505	FALSE	-0.0612830059726395	0.593800748715234	FALSE	-0.0854581066667456	0.639903247834896	FALSE	-0.16923042972599	0.0716013237988417	FALSE	Crk
ENSMUSG00000017778	-0.132922167580859	0.338796135579704	FALSE	-0.010397095905809	0.977195025644772	FALSE	-0.0221067701610256	0.972904147010316	FALSE	0.127485695576761	0.595929251031552	FALSE	Cox7c
ENSMUSG00000017781	-0.0888128061889956	0.469487436182282	FALSE	0.121020544945548	0.326595816862777	FALSE	-0.00132308343332741	0.998209727660073	FALSE	-0.039736670271752	0.873215510045763	FALSE	Pitpna
ENSMUSG00000017801	-0.103735440662444	0.722825623428165	FALSE	-0.0290071213007846	0.944042038014658	FALSE	-0.0945836993323209	0.877797052665216	FALSE	-0.142344347092795	0.649271524143305	FALSE	Mlx
ENSMUSG00000017802	0.0550273341475643	0.754110102936366	FALSE	0.0680678924458577	0.682061381542487	FALSE	0.0122474942100367	0.979868752224743	FALSE	0.076179360178613	0.692841982748827	FALSE	Retreg3
ENSMUSG00000017817	0.522342090423832	0.534151542898328	FALSE	0.915215514983451	0.21612231341665	FALSE	0.912785109885117	0.450805695493605	FALSE	0.961932637479216	0.247417584177563	FALSE	Jph2
ENSMUSG00000017830	-0.0529173547911182	0.941536113091563	FALSE	-0.119239234078767	0.880048722211551	FALSE	-0.296201189623891	0.799918884667788	FALSE	-0.200163034047224	0.794458059275571	FALSE	Dhx58
ENSMUSG00000017831	0.234735915180036	0.0119057643034919	FALSE	0.0184461654957665	0.935971522231133	FALSE	-0.0138232101741096	0.978751143586179	FALSE	-0.0523950806901712	0.839844039931045	FALSE	Rab5a
ENSMUSG00000017832	-0.564923191545983	0.85619837179614	FALSE	0.015776452542311	NA	FALSE	-0.778255128466506	NA	FALSE	-1.08902388228271	NA	FALSE	Hspb9
ENSMUSG00000017837	0.0265025344846622	0.895516202605206	FALSE	-0.00549811484397632	0.983868225950385	FALSE	0.00206699497911854	0.997642974654978	FALSE	0.0495607445996603	0.829830905847931	FALSE	Nkiras2
ENSMUSG00000017843	-0.0285804997665357	0.863110248406743	FALSE	-0.0338816209526679	0.843356218657836	FALSE	0.0176810131464065	0.967741227965366	FALSE	-0.0130214176347184	0.961274098086291	FALSE	Ppp2r5c
ENSMUSG00000017858	-0.0766411759994858	0.58250429450853	FALSE	-0.0608066831193711	0.733003231680372	FALSE	-0.0210288408800107	0.968144175505972	FALSE	0.0226258978725784	0.936644722778072	FALSE	Ift52
ENSMUSG00000017861	-0.0501806740723607	0.817957502819596	FALSE	0.134313377268158	0.333929475908968	FALSE	0.075020803177265	0.786966171538979	FALSE	-0.0144771901761167	0.963268197638309	FALSE	Mybl2
ENSMUSG00000017868	1.38279729868128	NA	FALSE	1.06900786108586	NA	FALSE	2.30709794866558	NA	FALSE	1.01864211089959	NA	FALSE	Sgk2
ENSMUSG00000017897	-1.20420916940424	2.95610182923331e-10	TRUE	-0.697597827828763	0.0109663589729333	FALSE	-0.47666281956223	0.185033091340583	FALSE	-0.60382488769506	0.0496447312265464	FALSE	Eya2
ENSMUSG00000017922	NA	NA	FALSE	NA	NA	FALSE	NA	NA	FALSE	NA	NA	FALSE	Prl3c1
ENSMUSG00000017929	-0.527027147521032	2.31761295327698e-07	FALSE	-0.0530632525626794	0.845863376643898	FALSE	-0.163545545813124	0.47242895874433	FALSE	-0.114620583120334	0.550388308019858	FALSE	B4galt5
ENSMUSG00000017943	-0.351791636801471	0.317999923286272	FALSE	-0.0692907319270629	0.900273196170181	FALSE	0.0376855769293212	0.977790433030733	FALSE	-0.116469724884714	0.831108761624482	FALSE	Gdap1l1
ENSMUSG00000017950	3.64456132619383	0.139431952928014	FALSE	-0.0339902898977168	NA	FALSE	NA	NA	FALSE	1.7428568203703	NA	FALSE	Hnf4a
ENSMUSG00000017969	-0.889287167844543	0.00179537965687409	FALSE	0.201920846743579	0.868620623179905	FALSE	0.273123400052431	0.853760930670606	FALSE	0.429530916498461	0.587470535301181	FALSE	Ptgis
ENSMUSG00000017978	2.40893102584107	1.55051353346111e-16	TRUE	0.193003900772341	0.839474623045354	FALSE	-0.243437881209896	0.896419209625578	FALSE	0.0180034879478678	0.99131879067125	FALSE	Cadps2
ENSMUSG00000017999	-0.157159247678188	0.0718746432807734	FALSE	0.107050934176956	0.336489478142765	FALSE	-0.0368376012575581	0.926092872409278	FALSE	-0.116419094131113	0.539885301624916	FALSE	Ddx27
ENSMUSG00000018001	0.0414710927493715	0.849040261880916	FALSE	0.0698855278536876	0.72475414486445	FALSE	0.0389181299188098	0.938883852837166	FALSE	0.0107692929729673	0.978517794133783	FALSE	Cyth3
ENSMUSG00000018008	0.17555887111408	0.954002323838321	FALSE	0.005432488032559	NA	FALSE	-0.223049065954433	NA	FALSE	0.823261921276951	NA	FALSE	Cyth4
ENSMUSG00000018012	0.196834616001036	0.346052934661595	FALSE	0.0437359053506181	0.922488546841686	FALSE	-0.0578113164900979	0.956411828558957	FALSE	-0.108064155371453	0.758283226036718	FALSE	Rac3
ENSMUSG00000018040	-0.02905447671939	0.861002073003075	FALSE	0.0150842530168725	0.943975856128858	FALSE	-0.0139342661398743	0.977790433030733	FALSE	-0.0215143003415446	0.933324826943506	FALSE	Rrp7a
ENSMUSG00000018042	-0.0423569014500439	0.725493461046107	FALSE	-0.114934870240081	0.216053083542074	FALSE	-0.062926334862842	0.778637219341996	FALSE	-0.0180720486931941	0.937954126465879	FALSE	Cyb5r3
ENSMUSG00000018068	-0.0499972388881592	0.751096343172704	FALSE	0.00731701639544418	0.976164682056612	FALSE	0.000957615458221497	0.998479493378982	FALSE	-0.0595952385651855	0.774694158130457	FALSE	Ints2
ENSMUSG00000018076	-0.555720406013045	2.49122537353307e-09	FALSE	0.283504710057649	0.0024920974544517	FALSE	0.245314562840256	0.0668399262861006	FALSE	0.31685624598896	0.0158284868850733	FALSE	Med13l
ENSMUSG00000018102	0.658188871516493	0.108791209002641	FALSE	-0.11492197744251	0.899632968522673	FALSE	-0.106891795726769	0.95522212352669	FALSE	0.304420173609635	0.707561746206151	FALSE	H2bc4
ENSMUSG00000018126	1.34851918719337	0.157134843112597	FALSE	0.367495114742827	NA	FALSE	0.415866161805692	NA	FALSE	1.09504825746781	NA	FALSE	Baiap2l2
ENSMUSG00000018143	-0.471992020697929	0.0277095800523705	FALSE	0.147709508072993	0.669773943929147	FALSE	0.00922502326148795	0.993952869601193	FALSE	-0.0810591623336268	0.884496529341969	FALSE	Mafk
ENSMUSG00000018160	-0.0817303245684675	0.502932790951383	FALSE	0.0276912267661151	0.892955750002329	FALSE	0.0111915871010172	0.979868752224743	FALSE	0.0113856784611424	0.969274889073816	FALSE	Med1
ENSMUSG00000018166	1.39072671630392	7.89389004051835e-09	TRUE	-0.0675765865191351	0.938299965105638	FALSE	-0.126874997756211	0.927807200365786	FALSE	0.184830129000806	0.783749491498233	FALSE	Erbb3
ENSMUSG00000018167	-0.0111871908104758	0.970354695618743	FALSE	0.153565201071819	0.560318674415437	FALSE	0.0953533796917336	0.837468389977454	FALSE	-0.00392445015606658	0.994301154802948	FALSE	Stard3
ENSMUSG00000018168	-1.77240596905536	0.564363573858868	FALSE	-0.736705566396482	NA	FALSE	-1.08317905409977	NA	FALSE	-0.842355139564517	NA	FALSE	Ikzf3
ENSMUSG00000018169	1.39408933319806	2.60529943812783e-05	TRUE	-0.24617450698506	0.734455691379889	FALSE	0.0372219046873134	0.986728982901442	FALSE	-0.0710438903072971	0.952640949971978	FALSE	Mfng
ENSMUSG00000018171	0.0869321224712592	0.501591659598525	FALSE	-0.0523763369274108	0.799035896525215	FALSE	-0.118016845060061	0.591452990164503	FALSE	-0.0635543036564117	0.771881236844003	FALSE	Vmp1
ENSMUSG00000018189	-0.136282165556787	0.287997086967748	FALSE	0.0615281960907063	0.769268740364835	FALSE	-0.0793436305322806	0.813280700129584	FALSE	-0.124652363647256	0.530812927369652	FALSE	Uchl5
ENSMUSG00000018196	-0.0450101856663072	0.891704813196151	FALSE	-0.0440861881825461	0.894719342747954	FALSE	-0.114779366875828	0.796838346958101	FALSE	-0.0440571283986446	0.911303520386341	FALSE	Glrx2
ENSMUSG00000018199	0.0874162778857827	0.593106215866335	FALSE	0.008930927422922	0.975514596532248	FALSE	0.0142375495051779	0.982716624200465	FALSE	-0.0890800960611001	0.692330424583423	FALSE	Ro60
ENSMUSG00000018209	-0.0305850971478287	0.870278799643282	FALSE	-0.0446168869921014	0.793799548350598	FALSE	-0.0307901277132967	0.944998517636708	FALSE	-0.103079961986805	0.470993217732985	FALSE	Stk4
ENSMUSG00000018211	NA	NA	FALSE	NA	NA	FALSE	NA	NA	FALSE	NA	NA	FALSE	Wfdc15b
ENSMUSG00000018217	0.663842755465841	0.00395732687606475	FALSE	0.585878736833926	0.0434654062883909	FALSE	0.455720206716533	0.271061055054574	FALSE	0.489822346667573	0.241297129497144	FALSE	Pmp22
ENSMUSG00000018238	-0.545482951744727	0.781805311438505	FALSE	0.673366507766088	NA	FALSE	0.160935164047176	NA	FALSE	0.54184595208498	NA	FALSE	Gdf9
ENSMUSG00000018239	0.201201192662113	0.31618312244655	FALSE	0.0146053587199991	0.973428444094421	FALSE	-0.0650385625887052	0.92839862560946	FALSE	-0.0174746142297054	0.973888284951777	FALSE	Zcchc10
ENSMUSG00000018259	NA	NA	FALSE	NA	NA	FALSE	NA	NA	FALSE	NA	NA	FALSE	Prl8a2
ENSMUSG00000018263	3.4139059930799	0.00104180634480071	TRUE	1.03072542875751	NA	FALSE	0.692717022429153	NA	FALSE	1.04947523420504	NA	FALSE	Tbx5
ENSMUSG00000018286	-0.0548454092996876	0.713413616330563	FALSE	-0.015521185029085	0.93435692381469	FALSE	-0.0515176462487901	0.853604182230732	FALSE	-0.0422785556119217	0.799172763474562	FALSE	Psmb6
ENSMUSG00000018287	0.164521874271952	0.0797440450375096	FALSE	-0.176484136627949	0.0553134578930933	FALSE	-0.0916186197340333	0.666488573620176	FALSE	-0.0924206782370392	0.55651243376454	FALSE	Spag7
ENSMUSG00000018293	-0.0822923291899421	0.438920761936291	FALSE	0.0774626738367836	0.555724238789594	FALSE	0.0895851484894386	0.628190395546973	FALSE	0.173515517875682	0.103725350317062	FALSE	Pfn1
ENSMUSG00000018322	-0.117782650569993	0.323655209396929	FALSE	-0.0514712390647469	0.803950448408055	FALSE	-0.104693451617745	0.69367332714571	FALSE	-0.0764002119495111	0.734031661085308	FALSE	Tomm34
ENSMUSG00000018326	-0.038499890388972	0.718692399731791	FALSE	-0.054437125823831	0.627627295913158	FALSE	-0.0446701512522135	0.848755651925637	FALSE	-0.0238515658749583	0.901220498162769	FALSE	Ywhab
ENSMUSG00000018334	-0.341129273144769	0.184791238402636	FALSE	0.295004770370605	0.290652391290397	FALSE	0.0676907045459932	0.942637605360243	FALSE	0.275327966667636	0.431076797758624	FALSE	Ksr1
ENSMUSG00000018339	0.130810135885312	0.567786725435698	FALSE	0.559205499416837	1.14338426583556e-11	FALSE	0.816007729992077	0.0533144072788377	FALSE	0.803826283007136	3.41344104997696e-06	FALSE	Gpx3
ENSMUSG00000018340	0.49295150936629	0.00230794305446689	FALSE	0.336352973620655	0.227591858160605	FALSE	0.58692882718253	0.0535162869091028	FALSE	0.67931561285167	0.0163330546650971	FALSE	Anxa6
ENSMUSG00000018341	0.17948356045541	NA	FALSE	-1.09980008428448	NA	FALSE	-2.04948064664856	NA	FALSE	-0.148669221250999	NA	FALSE	Il12rb2
ENSMUSG00000018347	-0.204775549594753	0.447248131056591	FALSE	0.547941592466596	0.00146046861928155	FALSE	0.257535785573762	0.455203839210343	FALSE	0.195002777301946	0.509418786604019	FALSE	Zkscan6
ENSMUSG00000018362	-0.0886976350927719	0.406574327812926	FALSE	-0.0737612350326556	0.61814552933946	FALSE	-0.0516389806555625	0.859009691766666	FALSE	0.0341216199331204	0.894070974000947	FALSE	Kpna2
ENSMUSG00000018363	0.0143187333425265	0.945713651001515	FALSE	0.0125186904859596	0.958588866744638	FALSE	-0.0540930548208929	0.864747375834528	FALSE	-0.0419508483088784	0.846981019734286	FALSE	Smurf2
ENSMUSG00000018372	0.152556329967048	0.540669695606931	FALSE	-0.0130578094007225	0.975514596532248	FALSE	0.0770897646961436	0.888950981472907	FALSE	0.0411572789514025	0.920447833297276	FALSE	Cep95
ENSMUSG00000018377	-0.104908362093756	0.246686230740491	FALSE	0.0359336226192226	0.852250676999978	FALSE	0.0253898604434345	0.944998517636708	FALSE	0.033428899687949	0.88995581271263	FALSE	Vezf1
ENSMUSG00000018378	-0.726026322276527	1.33546356792858e-07	FALSE	0.228743532389906	0.0447118813913004	FALSE	0.208540751053798	0.220348775598012	FALSE	0.276643972565774	0.0464312315543737	FALSE	Cuedc1
ENSMUSG00000018379	0.046732123281304	0.635434491900881	FALSE	-0.155854271036607	0.10288868998051	FALSE	-0.118321129690326	0.395356460539432	FALSE	-0.223166714983216	0.0257623070440439	FALSE	Srsf1
ENSMUSG00000018381	-2.23895349549191	0.0083762392427825	TRUE	1.01784553382565	0.171029164323256	FALSE	0.755067374612917	0.603378952748091	FALSE	0.937727546263939	0.309236492537424	FALSE	Abi3
ENSMUSG00000018387	2.34571503495496	0.0971774988984269	FALSE	2.36953414538456	NA	FALSE	2.21776636264797	NA	FALSE	1.9920735890186	NA	FALSE	Shroom1
ENSMUSG00000018395	0.0924640953898422	0.617580255290803	FALSE	0.163767413750623	0.296329890648558	FALSE	0.248067845010015	0.154079905771415	FALSE	0.137540751791471	0.438266436456991	FALSE	Kif3a
ENSMUSG00000018398	0.442994369637357	0.273149130647582	FALSE	0.308090996401477	0.000558858984382913	FALSE	0.303446044575259	0.00375792271648177	FALSE	0.278130937563937	0.00401592805936782	FALSE	Septin8
ENSMUSG00000018401	-0.164081380439601	0.0831902502812717	FALSE	0.071481740963	0.627006392080275	FALSE	0.0699965069167101	0.831309113707079	FALSE	0.0706967456923609	0.734091153155024	FALSE	Mtmr4
ENSMUSG00000018405	0.138316890892423	0.739923378126942	FALSE	0.0775095285917841	0.868407438224261	FALSE	0.00217433517510037	0.998574133439639	FALSE	-0.0466423275607117	0.943691369472805	FALSE	Mrm1
ENSMUSG00000018411	-2.76892439764245	1.70346846243324e-09	TRUE	0.80758221752598	0.016848858879384	FALSE	0.939858153789742	0.00111558166890329	FALSE	1.19616624877557	1.99911692885265e-06	TRUE	Mapt
ENSMUSG00000018412	-0.0595768015834621	0.618621459824419	FALSE	0.0614646660951412	0.669296351999081	FALSE	0.0500137527451318	0.862538094585202	FALSE	0.111302942443407	0.467164913519775	FALSE	Kansl1
ENSMUSG00000018415	0.0573166987100083	0.831948641879137	FALSE	-0.143765819225295	0.520039352019472	FALSE	-0.034299165128946	0.960766727406984	FALSE	0.0510374578545957	0.884364793000839	FALSE	Gid4
ENSMUSG00000018417	0.502979515250294	8.51601606592404e-11	FALSE	0.0429155572744145	0.821287717261382	FALSE	0.0710391104322159	0.802276859045597	FALSE	0.0419072774843388	0.855045675322496	FALSE	Myo1b
ENSMUSG00000018425	-0.0475477685909855	0.7898426553511	FALSE	-0.0263356266227581	0.900671347670956	FALSE	0.0082517624386907	0.989169376355132	FALSE	-0.0151455248814486	0.957849211302544	FALSE	Dhx40
ENSMUSG00000018427	0.682272117599713	0.0048230211633017	FALSE	0.0084116990926395	0.990810279218322	FALSE	0.274751348740376	0.718271545412939	FALSE	-0.0319478459112431	0.97496482746295	FALSE	Ypel2
ENSMUSG00000018428	-0.305860411262977	0.00171804590957427	FALSE	-0.0745127944367974	0.667704955729618	FALSE	-0.150723005604583	0.478509172595483	FALSE	-0.179278587294236	0.27143826245575	FALSE	Akap1
ENSMUSG00000018433	0.00404121923733678	0.985980818888829	FALSE	-0.0277215134531082	0.87580195099111	FALSE	-0.076310327895371	0.751601338629961	FALSE	-0.109170009300118	0.485553641680258	FALSE	Nol11
ENSMUSG00000018442	0.184490633246106	0.198370762626772	FALSE	-0.141290797105912	0.39161617313106	FALSE	-0.0723960064933086	0.856654596992265	FALSE	-0.0294484882879626	0.930534442535054	FALSE	Derl2
ENSMUSG00000018446	-0.0127876461667834	0.94867334229752	FALSE	-0.0306857407102084	0.848395980552529	FALSE	-0.0930983895656227	0.732725282440429	FALSE	-0.0535466097348058	0.813321800218029	FALSE	C1qbp
ENSMUSG00000018449	-0.39961045935707	0.0323889299180032	FALSE	0.0120256027801821	0.981350858494051	FALSE	0.0589506789971167	0.942627710626585	FALSE	0.0165033942645624	0.980783865194425	FALSE	Rpain
ENSMUSG00000018451	-0.14207131387608	0.657090879885745	FALSE	0.0300529733885705	0.957760690276719	FALSE	0.186142254649174	0.725605513355025	FALSE	0.24731533104126	0.45880151601528	FALSE	6330403K07Rik
ENSMUSG00000018459	-0.234606230103893	NA	FALSE	-0.997868072121142	NA	FALSE	-0.139957271352899	NA	FALSE	-2.04982857746295	NA	FALSE	Slc13a3
ENSMUSG00000018470	0.934944539673801	0.0872341952406961	FALSE	-0.242855262251469	0.813896674351927	FALSE	-0.417912375277028	0.75418166656605	FALSE	-0.113724378913269	0.927396490412261	FALSE	Kcnab3
ENSMUSG00000018474	-0.153047115443954	0.508849435562999	FALSE	0.0572250629644625	0.820874768299086	FALSE	-0.0247469789742673	0.969396851704322	FALSE	-0.100454195568975	0.596939105476947	FALSE	Chd3
ENSMUSG00000018476	-0.0309389142558771	0.845783346389445	FALSE	0.0872602299813872	0.443064725671926	FALSE	0.0788460989131332	0.648746486961583	FALSE	0.0722121297885882	0.618328256764871	FALSE	Kdm6b
ENSMUSG00000018479	-0.410820466477628	NA	FALSE	0.252498900572704	NA	FALSE	-0.463831599623888	NA	FALSE	0.710803296923796	NA	FALSE	1700125H20Rik
ENSMUSG00000018481	0.0139998675304416	0.942769204706579	FALSE	0.0212105873827181	0.923239178009067	FALSE	-0.0246273446733965	0.948960664635096	FALSE	-0.0885539653012913	0.549487710840797	FALSE	Appbp2
ENSMUSG00000018486	0.201865873910941	0.935496440493241	FALSE	-0.799127868916237	NA	FALSE	-0.206081681041507	NA	FALSE	-0.604006748402106	NA	FALSE	Wnt9b
ENSMUSG00000018500	0.256581018684241	0.790240146460715	FALSE	-0.000339625205224806	0.999673804589796	FALSE	0.177144950627522	0.941651582421591	FALSE	0.319421028049292	0.756792962337687	FALSE	Adora2b
ENSMUSG00000018501	-0.152101011476861	0.0352169744939495	FALSE	0.0795665585368335	0.606150877306581	FALSE	0.0664595637455124	0.789390000882322	FALSE	0.0580953594016055	0.77011188602283	FALSE	Ncor1
ENSMUSG00000018507	-2.56468399123042	0.0836070998095421	FALSE	-0.0838437448655386	NA	FALSE	-0.0628099404584168	NA	FALSE	0.0899544167934112	NA	FALSE	Trpv2
ENSMUSG00000018509	-1.26502672434549	4.74941505838493e-13	TRUE	0.224135389834423	0.382233831324706	FALSE	-0.0303668040283347	0.977790433030733	FALSE	0.128926684126442	0.775787617367009	FALSE	Cenpv
ENSMUSG00000018537	0.109073360052284	0.43773529881691	FALSE	-0.0468043909408946	0.814649618077625	FALSE	-0.0126789751548671	0.979868752224743	FALSE	0.0372082202784423	0.892317515906189	FALSE	Pcgf2
ENSMUSG00000018541	0.0859819982298296	0.64478925737098	FALSE	0.119244753822511	0.525995093046066	FALSE	0.140528906026222	0.615957929687364	FALSE	0.0596197068708622	0.860290807216662	FALSE	Cwc25
ENSMUSG00000018543	-0.248909802486879	0.936350891838629	FALSE	0.662505650147155	NA	FALSE	0.263887885721839	NA	FALSE	0.1355302056733	NA	FALSE	1700001P01Rik
ENSMUSG00000018547	0.0774660562929336	0.629044208085487	FALSE	0.108816523529557	0.400833345844418	FALSE	0.196149323116424	0.125437556030331	FALSE	0.119076506290155	0.534344237304294	FALSE	Pip4k2b
ENSMUSG00000018548	-0.111782885702183	0.193215703684589	FALSE	-0.197035617820373	0.0133362640295858	FALSE	-0.0891712599023604	0.66673613592011	FALSE	-0.15585347880308	0.215449582475561	FALSE	Trim37
ENSMUSG00000018554	0.584242498762004	0.0115385126108088	FALSE	0.165131718045669	0.702813667854589	FALSE	0.523652431121673	0.171913494427819	FALSE	0.292172018284317	0.48734143634433	FALSE	Ybx2
ENSMUSG00000018559	0.0532269852228696	0.680190945351089	FALSE	-0.068128783143292	0.669296351999081	FALSE	-0.0927806589810111	0.613162226438487	FALSE	-0.0924860942216261	0.509260247772994	FALSE	Ctdnep1
ENSMUSG00000018565	-0.0755333174936094	0.620886173872241	FALSE	-0.0548591253825002	0.753716638429106	FALSE	-0.093009497384443	0.739389418216255	FALSE	0.0217759886479119	0.935587678790086	FALSE	Elp5
ENSMUSG00000018566	-0.494406457424936	0.0561249844768717	FALSE	-0.360539248452791	0.180178635519433	FALSE	-0.275960959058195	0.566045329356983	FALSE	-0.222137682493412	0.538216263045402	FALSE	Slc2a4
ENSMUSG00000018567	-0.233102117250124	0.00407875558423179	FALSE	-0.0481261713094094	0.798624260109168	FALSE	0.0566491445220439	0.858153221606926	FALSE	0.132060347906534	0.38691973057625	FALSE	Gabarap
ENSMUSG00000018569	1.97228796516392	3.21007088913263e-09	TRUE	-0.157541882072716	0.851316240486178	FALSE	0.0982064245650719	0.962902612284231	FALSE	0.243845668265343	0.746338792393996	FALSE	Cldn7
ENSMUSG00000018570	-0.381457656121727	0.0074518790953438	FALSE	-0.046654105289983	0.886844248507757	FALSE	0.0207563760591759	0.97905558925114	FALSE	-0.0288349212299672	0.951131951519504	FALSE	2810408A11Rik
ENSMUSG00000018572	0.0938023638463607	0.537144566775559	FALSE	0.0692304205482106	0.738676161347222	FALSE	-0.00303110119035648	0.99721281871127	FALSE	-0.0821812228414536	0.764635592511138	FALSE	Phf23
ENSMUSG00000018574	-0.299409377484043	0.0831895358374734	FALSE	-0.275259398090892	0.168423553908206	FALSE	-0.1885440552321	0.598810453766307	FALSE	-0.139442922161036	0.645813871309006	FALSE	Acadvl
ENSMUSG00000018581	1.51534897097215	1.28080589768799e-06	TRUE	-0.708931501784792	0.290177576827084	FALSE	-0.805982593814797	0.341955626839099	FALSE	-0.851758742364217	0.280435578092439	FALSE	Dnah11
ENSMUSG00000018583	0.0770512461114402	0.435688187482283	FALSE	-0.0279884765494498	0.822460869322574	FALSE	-0.0183192209325729	0.956701662566712	FALSE	-0.030868058118623	0.846981019734286	FALSE	G3bp1
ENSMUSG00000018585	-0.0163267218161905	0.950933578532842	FALSE	0.00729682884665048	0.981917773611128	FALSE	-0.0247198030087471	0.969325994730294	FALSE	-0.0125543136260421	0.97541265734409	FALSE	Atox1
ENSMUSG00000018589	0.828532219400471	NA	FALSE	NA	NA	FALSE	NA	NA	FALSE	NA	NA	FALSE	Glra2
ENSMUSG00000018593	1.65275592288667	0.000463652515027862	TRUE	0.435871559693956	0.716103647164268	FALSE	0.577579634872803	0.755991448558677	FALSE	0.676824186525899	0.53024741428167	FALSE	Sparc
ENSMUSG00000018595	NA	NA	FALSE	NA	NA	FALSE	NA	NA	FALSE	NA	NA	FALSE	Glra4
ENSMUSG00000018599	-0.190701902659386	0.351563188073964	FALSE	0.0407987432976647	0.911424986086422	FALSE	-0.0705783565481868	0.909939952649424	FALSE	-0.0443349166739038	0.917791881873622	FALSE	Mief2
ENSMUSG00000018604	-0.279671301251848	0.844252264651267	FALSE	0.376144024412596	0.759544672958791	FALSE	0.295270816702945	0.908000727672306	FALSE	0.889534296828409	0.325912272960751	FALSE	Tbx3
ENSMUSG00000018620	NA	NA	FALSE	NA	NA	FALSE	NA	NA	FALSE	NA	NA	FALSE	Mmp20
ENSMUSG00000018623	-1.31580461218835	NA	FALSE	-3.16283298552964	NA	FALSE	-2.24132841295353	NA	FALSE	-3.24148325853565	NA	FALSE	Mmp7
ENSMUSG00000018634	2.71438839306054	2.90503677501529e-05	TRUE	0.318216301911253	NA	FALSE	1.26382500784353	NA	FALSE	0.153662452443703	NA	FALSE	Crhr1
ENSMUSG00000018648	-0.186528029779856	0.729683377244629	FALSE	-0.261181615933883	0.571213322880079	FALSE	-0.405203582080938	0.478901710009405	FALSE	-0.412240317920874	0.332557054240927	FALSE	Dusp14
ENSMUSG00000018651	0.0297381207123165	0.893243116700889	FALSE	0.128769364109569	0.428024214143572	FALSE	0.0506320446560879	0.908051146909589	FALSE	0.0603310130942861	0.836529442551089	FALSE	Tada2a
ENSMUSG00000018654	-0.758942001588461	0.518868932839852	FALSE	-0.924916691311159	NA	FALSE	-0.828811482853	NA	FALSE	-0.721311403155348	NA	FALSE	Ikzf1
ENSMUSG00000018656	NA	NA	FALSE	NA	NA	FALSE	NA	NA	FALSE	NA	NA	FALSE	Tcaf3
ENSMUSG00000018659	0.0759898220003238	0.813765327911388	FALSE	0.182370196716853	0.491300185477021	FALSE	0.167186583756584	0.693382674903421	FALSE	0.229534354361617	0.45655572413462	FALSE	Pnpo
ENSMUSG00000018661	0.00293045358489505	0.990976055780803	FALSE	0.154597565348022	0.301805084502438	FALSE	0.0389273266744222	0.931366929151617	FALSE	0.0226723515112661	0.942367967496168	FALSE	Cog1
ENSMUSG00000018666	-0.244250748925915	0.00010916688092896	FALSE	-0.147322773362674	0.0913674706383409	FALSE	-0.0748864392723997	0.751108208645791	FALSE	-0.110693527433292	0.385252435304057	FALSE	Cbx1
ENSMUSG00000018669	-0.133398675916576	0.224935400942668	FALSE	-0.0103388954119732	0.965590931112152	FALSE	0.0209309871874251	0.969396851704322	FALSE	0.0116388943644717	0.971990223754575	FALSE	Cdk5rap3
ENSMUSG00000018672	-0.0999103028534025	0.937911396859617	FALSE	0.776674872196708	0.22207340373564	FALSE	1.06462819929768	0.0866933656247571	FALSE	1.09271141790727	0.0606117508658932	FALSE	Copz2
ENSMUSG00000018677	0.0281801877875165	0.878169064071638	FALSE	-0.0479148483448747	0.767808502487233	FALSE	-0.0979912035228662	0.572564641541731	FALSE	0.00563105864473983	0.982392204899958	FALSE	Slc25a39
ENSMUSG00000018678	0.00199059303151724	0.994973198861422	FALSE	0.0075345092597714	0.981917773611128	FALSE	-0.082414770229955	0.847600858368129	FALSE	0.0102735163711082	0.981695851422437	FALSE	Sp2
ENSMUSG00000018697	-0.0422932339889171	0.813497560629674	FALSE	-0.0615254560750657	0.747883985519153	FALSE	-0.134013442057837	0.556971565796523	FALSE	-0.182014079162904	0.315995333050386	FALSE	Aatf
ENSMUSG00000018698	2.67296957295802	1.57186819304563e-07	TRUE	-1.93024433720475	1.23162085377299e-26	TRUE	-1.86218557831644	3.01729688312024e-15	TRUE	-1.79574220838315	4.08551281500925e-17	TRUE	Lhx1
ENSMUSG00000018707	-0.298859172523124	3.29686333364528e-05	FALSE	-0.0995854562242501	0.494927999787858	FALSE	0.0373035237033946	0.931444799474792	FALSE	0.149749624464407	0.482370786515298	FALSE	Dync1h1
ENSMUSG00000018727	-0.326402667419675	0.860017401891103	FALSE	-0.201255365761883	NA	FALSE	-0.771338469316972	0.799571331182558	FALSE	-0.320126357932583	NA	FALSE	Cpsf4l
ENSMUSG00000018733	0.0252320756214211	0.941008709157517	FALSE	0.148307642108274	0.576656119746211	FALSE	-0.00804920251028063	0.993639036353318	FALSE	-0.0700091969959507	0.859778994797373	FALSE	Pex12
ENSMUSG00000018736	-0.122313075283044	0.499213133657882	FALSE	-0.0104216526058296	0.973235162402472	FALSE	-0.00333911814016671	0.99762186009489	FALSE	-0.0437472486385652	0.880359965224606	FALSE	Ndel1
ENSMUSG00000018740	-0.443299506132145	0.530016008707075	FALSE	-0.406388002596421	0.581846908772309	FALSE	-0.280080593067051	0.85110526285703	FALSE	-0.424347588254972	0.58274560147559	FALSE	Slc25a35
ENSMUSG00000018750	1.7414390911691	9.11113520783406e-06	TRUE	1.34591722633865	9.09955367452593e-05	TRUE	1.31660223951788	0.0216939062050869	TRUE	1.21563128744364	0.0111395037259102	TRUE	Zbtb4
ENSMUSG00000018761	-0.0308298157177576	0.876150904547917	FALSE	-0.0578628906330121	0.757004791015059	FALSE	-0.117160851837611	0.598810453766307	FALSE	-0.0141664617717991	0.961299153271084	FALSE	Mpdu1
ENSMUSG00000018765	0.0213449176022644	0.892472510479507	FALSE	-0.0180138104150202	0.918848799531988	FALSE	-0.0499378319177984	0.853895560474047	FALSE	-0.138160326159172	0.36880113505713	FALSE	Fxr2
ENSMUSG00000018770	0.0642630031717102	0.621054904126886	FALSE	-0.0667112741980679	0.666138904321956	FALSE	-0.090638396018534	0.658642826550714	FALSE	-0.0237161880755593	0.909357892306702	FALSE	Atp5g3
ENSMUSG00000018774	-0.438983483781734	0.301152241646652	FALSE	0.662250798420396	0.0336981553413252	FALSE	0.375061748998544	0.544400489570302	FALSE	0.639284666726308	0.148369148013198	FALSE	Cd68
ENSMUSG00000018776	NA	NA	FALSE	NA	NA	FALSE	NA	NA	FALSE	NA	NA	FALSE	Slc35g3
ENSMUSG00000018796	-0.31186796089465	0.126470620728502	FALSE	-0.177284580453438	0.518140147841233	FALSE	-0.287569582027268	0.303964368406585	FALSE	-0.111709937211824	0.797994132484205	FALSE	Acsl1
ENSMUSG00000018800	-0.274849195533672	0.166399850542625	FALSE	0.239030764505983	0.300753884965562	FALSE	0.338196540086342	0.209462315192394	FALSE	0.297975183247607	0.222943935727118	FALSE	Abca5
ENSMUSG00000018809	-0.323038990977138	0.314165608026516	FALSE	0.0985282619006864	0.841547802563263	FALSE	-0.0442149726475999	0.972194530256026	FALSE	0.0360044546181085	0.96014703858473	FALSE	Smyd4
ENSMUSG00000018819	0.832851861139941	0.0171193767059428	FALSE	-0.193254425572871	0.738676161347222	FALSE	-0.445907167354065	0.341955626839099	FALSE	-0.405362048584262	0.279100207857492	FALSE	Lsp1
ENSMUSG00000018820	0.0987499038305257	0.639706185335921	FALSE	0.0256217086116544	0.931063465334276	FALSE	0.0983274351478084	0.778294668691957	FALSE	0.124939078846002	0.570578721916742	FALSE	Zfyve27
ENSMUSG00000018821	0.193236834323941	0.549304314916008	FALSE	0.0151547956731072	0.981917773611128	FALSE	-0.00324689063488972	0.998358041800855	FALSE	-0.10927909115412	0.844778710423374	FALSE	Avpi1
[truncated: 53,142 more rows]
