# Supplementary material for: Fine-tuning mechanical constraints reveals uncoupled patterning and gene expression programs in murine gastruloids
Source: Development. 2025 Sep 29;152(18):dev204711. doi: 10.1242/dev.204711 (PMC12516319; doi:10.1242/dev.204711)
Supplement: Table S2. List of differentially expressed genes in all pairwise comparisons relative to the time of embedding or to the gel concentration. [file develop-152-204711-TableS2.xlsx]

## Sheet: Supplementary_Table2
Ens_ID	time.hydrogel_1.0mM_l2fc	time.hydrogel_1.0mM_padj	time.hydrogel_1.0mM_signif	time.hydrogel_1.5mM_l2fc	time.hydrogel_1.5mM_padj	time.hydrogel_1.5mM_signif	concentration.hydrogel_72h_l2fc	concentration.hydrogel_72h_padj	concentration.hydrogel_72h_signif	concentration.hydrogel_96h_l2fc	concentration.hydrogel_96h_padj	concentration.hydrogel_96h_signif	gene_short_name
ENSMUSG00000000001	-0.110428602932663	0.574052292031374	FALSE	-0.345935434120495	1.38220527985591e-05	FALSE	0.093250259816527	0.961058413811853	FALSE	-0.140274927489488	0.547891228035496	FALSE	Gnai3
ENSMUSG00000000003	NA	NA	FALSE	NA	NA	FALSE	NA	NA	FALSE	NA	NA	FALSE	Pbsn
ENSMUSG00000000028	0.0748818271507432	0.781304881977623	FALSE	0.00867459174220694	0.959600692280085	FALSE	0.0558285519802508	0.983567663202768	FALSE	-0.00796745295300292	0.998586142714652	FALSE	Cdc45
ENSMUSG00000000031	-0.285972555200394	0.108265204389788	FALSE	-0.0294517822187809	0.964985403407134	FALSE	-0.205115351472679	0.983567663202768	FALSE	0.055066489182038	0.994855110436599	FALSE	H19
ENSMUSG00000000037	0.166267773024929	0.711737614466136	FALSE	0.152054130257134	0.575601262683147	FALSE	-0.00723068496406522	0.997914563391615	FALSE	-0.0190706113578219	0.998586142714652	FALSE	Scml2
ENSMUSG00000000049	NA	NA	FALSE	NA	NA	FALSE	NA	NA	FALSE	NA	NA	FALSE	Apoh
ENSMUSG00000000056	-0.361785022399738	0.0451864209644625	FALSE	-0.385946243507332	0.0038163539080038	FALSE	-0.217553944553699	0.857054769558571	FALSE	-0.23964783576266	0.511830069209882	FALSE	Narf
ENSMUSG00000000058	0.225291675050029	0.786301837036137	FALSE	-0.334195507068536	0.55416288444336	FALSE	0.293611927225172	0.973177694379691	FALSE	-0.263184872881299	0.978735027088579	FALSE	Cav2
ENSMUSG00000000078	-0.306021554657863	0.215913145404819	FALSE	-0.446964900071353	0.0028282506327273	FALSE	-0.209046382309217	0.889765812561263	FALSE	-0.348489936169736	0.33232834703973	FALSE	Klf6
ENSMUSG00000000085	0.0533551116904142	0.870279828957105	FALSE	0.224576540414231	0.122268785891777	FALSE	-0.103884130675282	0.973177694379691	FALSE	0.0697247453413462	0.990572370401477	FALSE	Scmh1
ENSMUSG00000000088	0.0414480838395902	0.917035411000763	FALSE	0.127793969855568	0.349392653949082	FALSE	-0.186955095477479	0.889162074295483	FALSE	-0.0976215944707547	0.968138554613905	FALSE	Cox5a
ENSMUSG00000000093	-0.653235680376914	0.0532420550719159	FALSE	0.385688306757101	0.204047784906954	FALSE	-0.000816565735314126	0.999939790607951	FALSE	1.04057291756736	0.348858501487834	FALSE	Tbx2
ENSMUSG00000000094	2.54073762074112	0.0570350339318577	FALSE	1.05324628453288	NA	FALSE	0.792679789050318	NA	FALSE	-0.694938719352566	0.958981425510835	FALSE	Tbx4
ENSMUSG00000000103	NA	NA	FALSE	1.72752112156532	NA	FALSE	NA	NA	FALSE	1.90107147993103	NA	FALSE	Zfy2
ENSMUSG00000000120	-0.118761697944646	0.9390825932856	FALSE	-0.579991063927305	0.452375005699307	FALSE	-0.0928324070772396	0.991770145495778	FALSE	-0.553698709553402	0.949799117034151	FALSE	Ngfr
ENSMUSG00000000125	-0.964518907036605	0.0477595430861429	FALSE	-0.425637556483253	0.367570643669743	FALSE	0.116020840467356	0.987481162909982	FALSE	0.658496199802813	0.617247964074339	FALSE	Wnt3
ENSMUSG00000000126	0.215529688368236	0.7620114273212	FALSE	-0.275535508453884	0.598989276462605	FALSE	-0.224453965940631	0.983567663202768	FALSE	-0.713176861924248	0.393850788835753	FALSE	Wnt9a
ENSMUSG00000000127	-0.125784490988452	0.687128869243632	FALSE	-0.371064812513489	0.0235790833626309	FALSE	0.177958196971203	0.937507109371169	FALSE	-0.0651555831109071	0.994855110436599	FALSE	Fer
ENSMUSG00000000131	-0.00947910332944057	0.974471316853647	FALSE	0.0727958366062931	0.579311520755607	FALSE	-0.239875113606644	0.552216984139163	FALSE	-0.155180423050521	0.468260284543718	FALSE	Xpo6
ENSMUSG00000000134	-0.0508163024135091	0.858358902114446	FALSE	-0.0519008977918397	0.714353908769068	FALSE	-0.0434071177615187	0.984072627038554	FALSE	-0.042265283749478	0.994855110436599	FALSE	Tfe3
ENSMUSG00000000142	0.0741043775781501	0.80340804107624	FALSE	-0.256144612589322	0.171106791830947	FALSE	0.435061363601025	0.329132709351681	FALSE	0.106174591027342	0.962628722803604	FALSE	Axin2
ENSMUSG00000000148	0.00389107021761861	0.992302779660528	FALSE	-0.0127056903062021	0.952218630039006	FALSE	-0.060283995657013	0.984072627038554	FALSE	-0.0746912812235006	0.990572370401477	FALSE	Brat1
ENSMUSG00000000149	-0.15221652294152	0.443641109884649	FALSE	-0.0558213912523766	0.732461444733445	FALSE	-0.195673346420708	0.865431286090789	FALSE	-0.0966932751885281	0.899629294881145	FALSE	Gna12
ENSMUSG00000000154	0.0762215206423748	NA	FALSE	-0.300755071869972	NA	FALSE	-0.0354273051090993	NA	FALSE	-0.406417446333772	NA	FALSE	Slc22a18
ENSMUSG00000000157	NA	NA	FALSE	NA	NA	FALSE	NA	NA	FALSE	NA	NA	FALSE	Itgb2l
ENSMUSG00000000159	5.39273182371707	0.000100407477716946	TRUE	5.6041668425141	NA	FALSE	-0.855294218049001	NA	FALSE	-0.633057950167573	0.896595525304876	FALSE	Igsf5
ENSMUSG00000000167	0.0429644899361519	0.960576343854351	FALSE	-0.185968599835912	0.654954306333488	FALSE	-0.0133575091519639	0.99786260825828	FALSE	-0.240090994083239	0.962628722803604	FALSE	Pih1d2
ENSMUSG00000000168	-0.080187851921333	0.74930677522876	FALSE	-0.163478423969439	0.134914230764589	FALSE	0.0745424771819347	0.983118367342535	FALSE	-0.00642080761138621	0.998586142714652	FALSE	Dlat
ENSMUSG00000000171	0.031385415843853	0.917454373839319	FALSE	0.0450741866972872	0.769129993664161	FALSE	-0.0437513456733468	0.984072627038554	FALSE	-0.0275468918385429	0.997805146024031	FALSE	Sdhd
ENSMUSG00000000182	-0.691520695727938	NA	FALSE	4.28755674239174	NA	FALSE	-2.37973960826941	NA	FALSE	2.60123705096406	NA	FALSE	Fgf23
ENSMUSG00000000183	-1.30096933589266	0.471462422384776	FALSE	-0.55284413579879	NA	FALSE	0.193494659805881	NA	FALSE	0.941409214432128	NA	FALSE	Fgf6
ENSMUSG00000000184	-0.484671448542051	0.00667820774498153	FALSE	-0.454658966665387	0.00801661479481463	FALSE	-0.224603457852261	0.937507109371169	FALSE	-0.192357763150218	0.502638289716595	FALSE	Ccnd2
ENSMUSG00000000194	-0.115179065550946	0.651578207375553	FALSE	-0.202461004234325	0.078468036080848	FALSE	0.00879666538262277	0.997602498949634	FALSE	-0.0763807913182874	0.972447604551644	FALSE	Gpr107
ENSMUSG00000000197	-0.66735519142969	0.677923353204474	FALSE	-1.33911737795248	0.0910165676600249	FALSE	0.356910658073584	0.983567663202768	FALSE	-0.315134751083258	0.994855110436599	FALSE	Nalcn
ENSMUSG00000000202	-0.663773154392405	0.0272899653322886	FALSE	-0.655012284243441	0.0144817327689547	FALSE	0.105699146927325	0.984072627038554	FALSE	0.116621019664502	0.994855110436599	FALSE	Btbd17
ENSMUSG00000000204	NA	NA	FALSE	0.782114169174521	NA	FALSE	NA	NA	FALSE	0.954300067933507	NA	FALSE	Slfn4
ENSMUSG00000000214	-0.799852341723971	0.290841492448044	FALSE	-0.796001200870215	0.149669155923299	FALSE	0.231012655959703	0.983567663202768	FALSE	0.23657581049553	0.994855110436599	FALSE	Th
ENSMUSG00000000215	-0.290645439562009	0.920036176710086	FALSE	0.259319562499155	NA	FALSE	-0.956781136944366	NA	FALSE	-0.405061471402135	NA	FALSE	Ins2
ENSMUSG00000000216	-1.62762473756826	NA	FALSE	NA	NA	FALSE	-2.4205079912824	NA	FALSE	NA	NA	FALSE	Scnn1g
ENSMUSG00000000223	0.379520244763964	0.408015972240142	FALSE	0.674887692704387	0.0157536817378989	FALSE	-0.232514804413917	0.964354701084311	FALSE	0.0643819327346258	0.998586142714652	FALSE	Drp2
ENSMUSG00000000244	1.83373585233319	NA	FALSE	-0.00514438408413481	NA	FALSE	0.418309107566004	NA	FALSE	-1.41714931444519	NA	FALSE	Tspan32
ENSMUSG00000000247	-0.571215394165942	0.251380289853059	FALSE	-0.073498796547368	0.883371613510986	FALSE	-0.00268552493833572	0.999484468161748	FALSE	0.497658087031091	0.740582348083141	FALSE	Lhx2
ENSMUSG00000000248	NA	NA	FALSE	NA	NA	FALSE	NA	NA	FALSE	NA	NA	FALSE	Clec2g
ENSMUSG00000000253	-0.244402113204026	0.641294428394626	FALSE	-0.0778651532065305	0.859801734462342	FALSE	-0.160414364268792	0.983567663202768	FALSE	0.00880877369943384	0.999062970443681	FALSE	Gmpr
ENSMUSG00000000263	NA	NA	FALSE	NA	NA	FALSE	NA	NA	FALSE	NA	NA	FALSE	Glra1
ENSMUSG00000000266	-1.12422566108243	5.00940124471034e-05	TRUE	-1.01307112824624	0.000917624377352248	TRUE	-0.237494530266328	0.963463285491033	FALSE	-0.123765482170308	0.994855110436599	FALSE	Mid2
ENSMUSG00000000275	-0.802713411728799	0.000101428183333118	FALSE	-1.22348839559625	2.41812582354597e-14	TRUE	0.072033066832056	0.984072627038554	FALSE	-0.346741491653936	0.504055344075259	FALSE	Trim25
ENSMUSG00000000276	-0.0598368155290294	0.875997018239356	FALSE	-0.0602829467207542	0.811200519724092	FALSE	-0.263242156831863	0.805859674774393	FALSE	-0.261413286916318	0.568099465178498	FALSE	Dgke
ENSMUSG00000000278	-0.0122796290224695	0.97226625733249	FALSE	-0.138778470403405	0.295260202691235	FALSE	0.0990323731798753	0.963463285491033	FALSE	-0.0255634896090348	0.998586142714652	FALSE	Scpep1
ENSMUSG00000000282	0.195533946405538	0.337113788445448	FALSE	0.0573118847527291	0.713862777073978	FALSE	0.128900099136302	0.953933700215969	FALSE	-0.00770450012351548	0.998586142714652	FALSE	Mnt
ENSMUSG00000000290	0.522345400172771	0.72199671785831	FALSE	0.320038023615272	0.768428207046146	FALSE	-0.135710426772346	NA	FALSE	-0.337644053157451	0.994091314417117	FALSE	Itgb2
ENSMUSG00000000295	0.055900293277188	0.872882478076368	FALSE	0.041972632372585	0.813204585224505	FALSE	0.050753887076641	0.984546232344333	FALSE	0.0393573259104844	0.994855110436599	FALSE	Hddc2
ENSMUSG00000000296	-0.561524669704808	0.0155544677109498	FALSE	-0.44233878673893	0.0337951602816444	FALSE	-0.0397397001599776	0.991352876996989	FALSE	0.0823430217893542	0.994855110436599	FALSE	Tpd52l1
ENSMUSG00000000301	0.150080857919745	0.783482958583849	FALSE	0.406779977101667	0.195333207092576	FALSE	-0.269681019963379	0.951665113908334	FALSE	-0.00997607671199397	0.999062970443681	FALSE	Pemt
ENSMUSG00000000303	-0.0403055172489139	0.926990178393485	FALSE	-0.195047578512458	0.335435615166925	FALSE	-0.0937724114144927	0.983567663202768	FALSE	-0.24743423775517	0.670693975881821	FALSE	Cdh1
ENSMUSG00000000305	-0.915189216956725	1.62108169227862e-07	FALSE	-0.631663606655151	0.00103903711047202	FALSE	-0.123033961937052	0.973177694379691	FALSE	0.162604701443097	0.967900126144049	FALSE	Cdh4
ENSMUSG00000000308	-0.355446268805498	0.772748647629384	FALSE	-0.501720091451292	0.521569058493075	FALSE	0.0534526341427489	0.99702862893203	FALSE	-0.0910551126474014	0.998586142714652	FALSE	Ckmt1
ENSMUSG00000000317	0.481380336474072	0.0660452204912028	FALSE	0.642170914330055	0.038933880505923	FALSE	-0.15233648959202	0.983567663202768	FALSE	0.011281993419326	0.99860077763687	FALSE	Bcl6b
ENSMUSG00000000318	NA	NA	FALSE	NA	NA	FALSE	NA	NA	FALSE	NA	NA	FALSE	Clec10a
ENSMUSG00000000320	-0.233627459874879	0.918215167531116	FALSE	1.18137624389667	NA	FALSE	-0.765878854560694	NA	FALSE	0.651161053790152	0.968200070247545	FALSE	Alox12
ENSMUSG00000000325	0.0395590765856475	0.897826166705308	FALSE	-0.0745086777129069	0.662218029597784	FALSE	0.0252576854341336	0.991771913665612	FALSE	-0.0869294790893395	0.942005799786696	FALSE	Arvcf
ENSMUSG00000000326	-0.139323079115095	0.63809647942444	FALSE	-0.109656995496037	0.541070552226244	FALSE	-0.140323915979137	0.951665113908334	FALSE	-0.107818783998634	0.968200070247545	FALSE	Comt
ENSMUSG00000000339	-0.0014152432798813	0.997406712779595	FALSE	0.0577967665962901	0.712761928829107	FALSE	-0.049883042915372	0.984072627038554	FALSE	0.0114430939288124	0.998586142714652	FALSE	Rtca
ENSMUSG00000000340	-0.337271931887717	0.26522840285733	FALSE	-0.47146765962085	0.0063560433062704	FALSE	0.157669974918468	0.966007832610953	FALSE	0.0247045957728068	0.998586142714652	FALSE	Dbt
ENSMUSG00000000346	0.151724231714874	0.437727327606277	FALSE	0.131003530672832	0.294703774364413	FALSE	-0.0250794069460529	0.991352876996989	FALSE	-0.0432616291735804	0.994855110436599	FALSE	Dazap2
ENSMUSG00000000355	0.0398209087908344	0.917876551853762	FALSE	0.300339153454193	0.020046002278904	FALSE	-0.145756072941245	0.951665113908334	FALSE	0.117283495291216	0.909803919937868	FALSE	Mcts1
ENSMUSG00000000359	-1.44251776081351	0.136859658530545	FALSE	-0.678996805812795	NA	FALSE	-0.770626267079504	0.92105635572166	FALSE	-0.00407905871089715	0.9999851523365	FALSE	Rem1
ENSMUSG00000000365	0.456976261185141	0.546362610708106	FALSE	0.0439506934887732	0.940171148279964	FALSE	0.334090385585884	0.969522901898538	FALSE	-0.0770873305834209	0.998586142714652	FALSE	Rnf17
ENSMUSG00000000374	0.0981244998814695	0.69555912399816	FALSE	0.105380501856031	0.47077472699199	FALSE	0.030196777765019	0.990584031476071	FALSE	0.0393440080424322	0.994855110436599	FALSE	Trappc10
ENSMUSG00000000378	0.111059609362292	0.6055486734614	FALSE	0.260327283870898	0.0267981970101479	FALSE	-0.195483089773716	0.815924144202865	FALSE	-0.0438454678410356	0.994855110436599	FALSE	Ccm2
ENSMUSG00000000381	NA	NA	FALSE	NA	NA	FALSE	NA	NA	FALSE	NA	NA	FALSE	Wap
ENSMUSG00000000384	0.149676262170342	0.361629973031707	FALSE	0.0871484875669765	0.488779874726628	FALSE	0.00194100716665497	0.999484468161748	FALSE	-0.058355243672066	0.98485959700013	FALSE	Tbrg4
ENSMUSG00000000385	-0.532213907425709	0.042944319283534	FALSE	-0.19351620203317	0.549716114104224	FALSE	-0.666982535703924	0.860177141917653	FALSE	-0.325988252606759	0.467627750602991	FALSE	Tmprss2
ENSMUSG00000000386	0.436690280867109	NA	FALSE	0.457551117527	NA	FALSE	1.39822667303625	NA	FALSE	1.41254359058707	NA	FALSE	Mx1
ENSMUSG00000000392	4.97976631623387	9.23847487817734e-16	TRUE	4.71396404697428	2.36437172807227e-12	TRUE	0.159356799439787	NA	FALSE	-0.0754038899499956	0.998586142714652	FALSE	Fap
ENSMUSG00000000394	NA	NA	FALSE	NA	NA	FALSE	NA	NA	FALSE	NA	NA	FALSE	Gcg
ENSMUSG00000000399	-0.0913652662464272	0.72842079387523	FALSE	-0.0458069722087782	0.758654189328599	FALSE	-0.0160117533171062	0.994870748050016	FALSE	0.0322380778627227	0.996491066550535	FALSE	Ndufa9
ENSMUSG00000000402	-0.209490382386359	NA	FALSE	0.890831730713636	NA	FALSE	-0.763470690835885	NA	FALSE	0.338224077218741	NA	FALSE	Egfl6
ENSMUSG00000000409	0.132335819897868	0.760540504055096	FALSE	-0.112840608661114	0.722126408718536	FALSE	-0.0978046155970385	0.983567663202768	FALSE	-0.340273639502934	0.585689238963422	FALSE	Lck
ENSMUSG00000000411	NA	NA	FALSE	NA	NA	FALSE	NA	NA	FALSE	NA	NA	FALSE	Tssk3
ENSMUSG00000000416	-0.240438170446959	0.190120821122266	FALSE	0.175703436530864	0.384823715670002	FALSE	-0.150247132450901	0.952630377515243	FALSE	0.268567969256657	0.318951098256003	FALSE	Cttnbp2
ENSMUSG00000000420	-0.013801979505421	0.968684594720333	FALSE	-0.148471003892557	0.172073639450183	FALSE	0.00225596361529421	0.999484468161748	FALSE	-0.130428261424177	0.713864993231114	FALSE	Galnt1
ENSMUSG00000000435	1.03390082006159	NA	FALSE	2.45578666800225	NA	FALSE	-1.54998019895446	NA	FALSE	-0.124018742809459	NA	FALSE	Myf5
ENSMUSG00000000439	-0.223654989134534	0.209748166333758	FALSE	-0.143185021339901	0.416111220322497	FALSE	-0.216785580123652	0.860177141917653	FALSE	-0.133641054266095	0.865536522511769	FALSE	Mkrn2
ENSMUSG00000000440	0.48396413787939	NA	FALSE	-1.1587981093458	NA	FALSE	0.667815100562034	NA	FALSE	-0.968221430457899	NA	FALSE	Pparg
ENSMUSG00000000441	-0.0324357780091714	0.912451615831205	FALSE	0.0675078311085649	0.589597914566932	FALSE	-0.0903873792829853	0.9647574563277	FALSE	0.0117713088457514	0.998586142714652	FALSE	Raf1
ENSMUSG00000000486	0.518285154015768	0.00918801671827827	FALSE	0.664300332785113	2.277054229392e-05	FALSE	0.145269125795349	0.966007832610953	FALSE	0.293481584513185	0.466600925794812	FALSE	Septin1
ENSMUSG00000000489	0.374348595105366	0.482074899952118	FALSE	0.981197723608402	0.00194745978937486	FALSE	-0.194624471986429	0.983567663202768	FALSE	0.414892735394824	0.72954926766339	FALSE	Pdgfb
ENSMUSG00000000530	0.4609400242059	0.0581857102901983	FALSE	0.78900134651248	9.12531820906828e-05	FALSE	-0.000424255516232504	0.999941518061576	FALSE	0.329997140984959	0.400944537401033	FALSE	Acvrl1
ENSMUSG00000000531	-0.295312148426056	0.514317614726902	FALSE	-0.25009273242781	0.410540856868749	FALSE	0.0371491094588876	0.994870748050016	FALSE	0.0853703625668474	0.994855110436599	FALSE	Grasp
ENSMUSG00000000532	-0.157280563071318	0.480413401780742	FALSE	-0.0675233226136055	0.693516500253476	FALSE	-0.0794204584987505	0.983567663202768	FALSE	0.0128134363676136	0.998586142714652	FALSE	Acvr1b
ENSMUSG00000000538	0.255234278284258	0.27835908530387	FALSE	0.169247035051595	0.283454646558739	FALSE	-0.0860901945331955	0.983567663202768	FALSE	-0.170330408390979	0.713864993231114	FALSE	Tom1l2
ENSMUSG00000000544	1.51379610795562	0.0309316390420446	TRUE	1.64907404598043	0.0242956105084682	TRUE	-0.449578092670388	NA	FALSE	-0.312336861535352	0.990572370401477	FALSE	Gpa33
ENSMUSG00000000552	0.26972170092327	0.118892412163169	FALSE	0.232994646646911	0.0246291625373177	FALSE	-0.0131173102862394	0.99702862893203	FALSE	-0.0477600394509636	0.994855110436599	FALSE	Zfp385a
ENSMUSG00000000555	-0.0392156701116882	0.900756631287316	FALSE	0.075722054255179	0.618382524918447	FALSE	-0.0317906014255183	0.988931977558937	FALSE	0.0854465502329193	0.942005799786696	FALSE	Itga5
ENSMUSG00000000560	0.865067972687673	NA	FALSE	2.29308499176749	NA	FALSE	-0.855228534677819	NA	FALSE	0.574956180584989	NA	FALSE	Gabra2
ENSMUSG00000000561	0.075766714473085	0.714644045484434	FALSE	0.0331111514571458	0.79450338278905	FALSE	-0.0322274711085046	0.987481162909982	FALSE	-0.0728624939025766	0.92993458293452	FALSE	Wdr77
ENSMUSG00000000562	-0.698595093628636	NA	FALSE	2.04818491165203	NA	FALSE	0.0604477366706867	NA	FALSE	2.8074541035751	NA	FALSE	Adora3
ENSMUSG00000000563	-0.0228748961348285	0.946490841467835	FALSE	0.0785215390573235	0.494560164639769	FALSE	-0.0210526928607221	0.991947321479723	FALSE	0.0828919039194189	0.941716270513633	FALSE	Atp5pb
ENSMUSG00000000567	-0.436624861712491	0.0298098184006584	FALSE	-0.493340669052757	0.000510284424890773	FALSE	0.138734885271019	0.973177694379691	FALSE	0.0834018484770041	0.978460029544242	FALSE	Sox9
ENSMUSG00000000568	0.0563325760644112	0.808207209443675	FALSE	0.0394344389766816	0.715484119574678	FALSE	0.0612298298202491	0.983567663202768	FALSE	0.0465024992427333	0.993160260864945	FALSE	Hnrnpd
ENSMUSG00000000579	-0.0452483458649545	0.967523237440726	FALSE	0.508534077332766	0.285486388681895	FALSE	-0.543583099288369	0.869340252564183	FALSE	0.0119577243779711	0.999062970443681	FALSE	Dynlt1c
ENSMUSG00000000581	0.0962562454698691	0.736172329713476	FALSE	0.0555162512575956	0.701951260694016	FALSE	0.0874034841454652	0.973177694379691	FALSE	0.0492494322103021	0.994855110436599	FALSE	C1d
ENSMUSG00000000594	-0.276644757388132	0.346066918779546	FALSE	-0.281927689700737	0.322067877750886	FALSE	-0.105799066066008	0.983567663202768	FALSE	-0.10837868051136	0.993511226668766	FALSE	Gm2a
ENSMUSG00000000600	0.0120644999103416	0.970997694916933	FALSE	-0.0524892801552756	0.722999055416567	FALSE	0.0961939396549743	0.963476606858478	FALSE	0.0337387999594499	0.994855110436599	FALSE	Krit1
ENSMUSG00000000605	-0.105422669589841	0.670305737414836	FALSE	-0.0437722752205157	0.788437318125323	FALSE	0.00992579694609555	0.997571952008996	FALSE	0.0738169159493975	0.98412634523435	FALSE	Clcn4
ENSMUSG00000000606	NA	NA	FALSE	NA	NA	FALSE	NA	NA	FALSE	NA	NA	FALSE	Vmn2r88
ENSMUSG00000000617	-0.260194023743702	0.520479153285953	FALSE	0.0207474590189697	0.955856405411308	FALSE	0.215014900102129	0.951665113908334	FALSE	0.49895315837161	0.297103421490234	FALSE	Grm6
ENSMUSG00000000627	0.77843023252769	0.615272776130463	FALSE	0.542073291067836	NA	FALSE	0.294357144309207	NA	FALSE	0.0596636111744337	0.998586142714652	FALSE	Sema4f
ENSMUSG00000000628	-0.472716070195657	0.0115596116426465	FALSE	-0.536886173615364	0.311715968376234	FALSE	-0.193191730454727	0.983567663202768	FALSE	-0.254159656703979	0.512138251125857	FALSE	Hk2
ENSMUSG00000000631	-0.254705902893179	0.246244817193017	FALSE	-0.0971151241895182	0.607532770672201	FALSE	-0.100615037391514	0.982850116613954	FALSE	0.059282051388314	0.994855110436599	FALSE	Myo18a
ENSMUSG00000000632	-1.10103837000284	0.0588048792789287	FALSE	-1.52554570926439	0.000672083843297474	TRUE	0.29781260806207	0.973177694379691	FALSE	-0.123628093209868	0.998586142714652	FALSE	Sez6
ENSMUSG00000000673	1.78844216651702	NA	FALSE	NA	NA	FALSE	0.0520454973944656	NA	FALSE	-2.84754804525849	NA	FALSE	Haao
ENSMUSG00000000682	NA	NA	FALSE	1.74653035556291	NA	FALSE	NA	NA	FALSE	1.91934555770616	NA	FALSE	Cd52
ENSMUSG00000000686	0.0305741158320727	0.990839327030463	FALSE	-0.990520673424364	NA	FALSE	-0.0678594144714005	NA	FALSE	-1.08597384548041	0.810168818585768	FALSE	Abhd15
ENSMUSG00000000690	0.0494620515961338	0.983104199980727	FALSE	0.485729545052626	NA	FALSE	-0.473470144383014	NA	FALSE	-0.0345978276064702	0.99860077763687	FALSE	Hoxb6
ENSMUSG00000000693	0.0481430086762362	0.946692407759822	FALSE	0.218157725479442	0.462765569231249	FALSE	-0.0782390473226596	0.987481162909982	FALSE	0.0930895044307861	0.994855110436599	FALSE	Loxl3
ENSMUSG00000000701	NA	NA	FALSE	NA	NA	FALSE	NA	NA	FALSE	NA	NA	FALSE	Tcl1b5
ENSMUSG00000000706	2.12020803623157	NA	FALSE	-0.152387041185744	NA	FALSE	0.0520450863571403	NA	FALSE	-2.21666476360626	NA	FALSE	Btn1a1
ENSMUSG00000000708	-0.131560077069911	0.772817434034102	FALSE	-0.221262077398759	0.39216523928327	FALSE	0.0244502744565365	0.995230674850253	FALSE	-0.062150915014214	0.996491066550535	FALSE	Kat2b
ENSMUSG00000000711	-0.257345527495424	0.187811832785674	FALSE	-0.311740948966849	0.036751893023568	FALSE	-0.0755334659469196	0.983567663202768	FALSE	-0.127754507949479	0.888952102495985	FALSE	Rab5b
ENSMUSG00000000724	-1.14073927758517	NA	FALSE	NA	NA	FALSE	-2.80177804235892	NA	FALSE	-1.80887086674041	NA	FALSE	Cryba1
ENSMUSG00000000730	2.37823628176955	6.6824449036864e-05	TRUE	2.69053570889465	0.000360953252486214	TRUE	-0.94138006062968	NA	FALSE	-0.627552985196876	0.757611913120652	FALSE	Dnmt3l
ENSMUSG00000000731	1.97061740261337	0.0837092385008332	FALSE	1.81578037315729	NA	FALSE	0.316273534142986	NA	FALSE	0.158442609029301	0.998586142714652	FALSE	Aire
ENSMUSG00000000732	0.319926631469939	0.618521721665902	FALSE	0.221348656490792	0.666271993478906	FALSE	0.0699457374419797	0.991770145495778	FALSE	-0.0265106897209724	0.998586142714652	FALSE	Icosl
ENSMUSG00000000738	-0.0765436407005154	0.758076957218622	FALSE	0.045206682920296	0.798365211172151	FALSE	-0.09970350157309	0.964427155148257	FALSE	0.0245293191120518	0.998586142714652	FALSE	Spg7
ENSMUSG00000000739	-0.308465710144738	0.760308566781303	FALSE	0.681234939822349	0.274726706366939	FALSE	-0.566764450180301	0.937507109371169	FALSE	0.425045824982688	0.941716270513633	FALSE	Sult5a1
ENSMUSG00000000740	0.138644660670342	0.383304839033889	FALSE	0.114334017288853	0.285625892860781	FALSE	0.0542235961787988	0.983567663202768	FALSE	0.032254157273045	0.994855110436599	FALSE	Rpl13
ENSMUSG00000000743	0.0322230213262137	0.91978902898438	FALSE	0.0490479276191063	0.742679498360003	FALSE	-0.113589672462891	0.951665113908334	FALSE	-0.0942247643631464	0.9232990306092	FALSE	Chmp1a
ENSMUSG00000000751	-0.0309586452941854	0.921833931006888	FALSE	-0.194095612856167	0.144515859267781	FALSE	-0.0343215609873727	0.988447590107821	FALSE	-0.195331431066597	0.477950508515441	FALSE	Rpa1
ENSMUSG00000000753	0.647875794105266	0.00022041650863299	FALSE	0.751909978750311	6.60097650019734e-11	FALSE	-0.0652143722631044	0.984072627038554	FALSE	0.0407339342918447	0.994855110436599	FALSE	Serpinf1
ENSMUSG00000000759	0.147155692776687	0.409851201779037	FALSE	0.182644911883081	0.140762788666505	FALSE	0.0771650480786866	0.982427779292739	FALSE	0.114912337280474	0.860116530705543	FALSE	Tubgcp3
ENSMUSG00000000766	NA	NA	FALSE	NA	NA	FALSE	NA	NA	FALSE	NA	NA	FALSE	Oprm1
ENSMUSG00000000776	0.0589714152342173	0.822679934698599	FALSE	0.119367649673114	0.346631886852272	FALSE	0.014695263116415	0.994870748050016	FALSE	0.0771621380923358	0.968138554613905	FALSE	Polr3d
ENSMUSG00000000782	0.0485759251205155	0.858358902114446	FALSE	-0.0505430516548937	0.728132577364498	FALSE	0.04812931424387	0.984072627038554	FALSE	-0.0488073027164974	0.994855110436599	FALSE	Tcf7
ENSMUSG00000000787	-0.133225493586937	0.409886889608559	FALSE	-0.317762553488362	2.7127430236617e-05	FALSE	0.0019173162664703	0.999484468161748	FALSE	-0.180602997358724	0.16612562972643	FALSE	Ddx3x
ENSMUSG00000000791	0.105211757921013	0.970997694916933	FALSE	-0.302086131651083	NA	FALSE	0.269204036488967	NA	FALSE	-0.136406528822102	NA	FALSE	Il12rb1
ENSMUSG00000000792	0.760352988314509	0.233081415650868	FALSE	0.959834988367196	0.0842253267840267	FALSE	-0.120062949666666	0.990707160558966	FALSE	0.0810165212286354	0.998586142714652	FALSE	Slc5a5
ENSMUSG00000000794	-0.773054673325338	0.526997776866153	FALSE	-0.738754450039404	0.408228442803796	FALSE	-0.0426193223768557	0.997602498949634	FALSE	-0.00596228891236368	0.9999851523365	FALSE	Kcnn3
ENSMUSG00000000804	-0.266687409509019	0.107049535943717	FALSE	-0.1321450519156	0.428582650404474	FALSE	-0.0412620192366934	0.987481162909982	FALSE	0.0953119281078457	0.968138554613905	FALSE	Usp32
ENSMUSG00000000805	-0.340554129363823	0.723628924590134	FALSE	0.284302361802818	0.370961225717002	FALSE	-1.01652298462777	0.666685659962698	FALSE	-0.389538558076721	0.35140757727803	FALSE	Car4
ENSMUSG00000000811	0.350344560244363	0.0639858878451197	FALSE	0.171734747123282	0.304660346701353	FALSE	0.149337932347252	0.951665113908334	FALSE	-0.0272426399503365	0.998586142714652	FALSE	Txnrd3
ENSMUSG00000000817	-0.117010051399511	NA	FALSE	0.438041000311728	NA	FALSE	-0.282968710769905	NA	FALSE	0.278870399757498	NA	FALSE	Fasl
ENSMUSG00000000823	0.0421756867601238	0.878312663634122	FALSE	0.177915973112267	0.159885659680047	FALSE	0.110193756782017	0.951665113908334	FALSE	0.248112277159565	0.185461849507487	FALSE	Zfp512b
ENSMUSG00000000826	-0.0320827786039077	0.909220528596941	FALSE	-0.213036925695292	0.0264767547819614	FALSE	0.135878737379946	0.911751555566866	FALSE	-0.0431709100170061	0.994855110436599	FALSE	Dnajc5
ENSMUSG00000000827	0.0968030965672247	0.624662363953949	FALSE	-0.0214255266500654	0.901386216388274	FALSE	0.145558210993155	0.911751555566866	FALSE	0.0293634389745872	0.994855110436599	FALSE	Tpd52l2
ENSMUSG00000000838	0.03104048617186	0.908615395731022	FALSE	-0.0960963793241528	0.382559625066912	FALSE	0.107062082846825	0.951665113908334	FALSE	-0.0179538284682402	0.998586142714652	FALSE	Fmr1
ENSMUSG00000000861	1.77457680856556	0.00265128409984802	TRUE	1.25729648506016	0.024002711657678	TRUE	0.328239190050455	0.983567663202768	FALSE	-0.185176310525841	0.994855110436599	FALSE	Bcl11a
ENSMUSG00000000869	NA	NA	FALSE	NA	NA	FALSE	NA	NA	FALSE	NA	NA	FALSE	Il4
ENSMUSG00000000876	-0.01737326579541	0.972238657856443	FALSE	0.104766630491097	0.654362559284997	FALSE	-0.118531077207104	0.973177694379691	FALSE	0.00616032295767196	0.999062970443681	FALSE	Pxmp4
ENSMUSG00000000881	-0.0663793336487002	0.797113999643367	FALSE	0.0124782119329825	0.937964990491181	FALSE	0.0821301797054155	0.973177694379691	FALSE	0.163068613918714	0.520226279732245	FALSE	Dlg3
ENSMUSG00000000884	0.442751152047106	0.0504981600455973	FALSE	0.322191165869762	0.0997023016021837	FALSE	0.0865651367718622	0.983567663202768	FALSE	-0.0315190316925654	0.998586142714652	FALSE	Gnb1l
ENSMUSG00000000889	-0.116794198983088	NA	FALSE	1.74453478914643	NA	FALSE	-1.83022985864996	NA	FALSE	0.0309455940081511	NA	FALSE	Dbh
ENSMUSG00000000901	-0.0767470116574115	0.802409579700188	FALSE	0.0566870226189408	0.783577621422176	FALSE	-0.238246436351301	0.864131340284583	FALSE	-0.102563689359592	0.922266007155565	FALSE	Mmp11
ENSMUSG00000000902	0.113248625754225	0.595679884541724	FALSE	0.11263774567011	0.333061908371945	FALSE	0.0604031930465256	0.983567663202768	FALSE	0.06222999531444	0.990572370401477	FALSE	Smarcb1
ENSMUSG00000000903	-0.251479551053955	NA	FALSE	1.86614990294128	NA	FALSE	-1.97193504771139	NA	FALSE	0.146049758152962	NA	FALSE	Vpreb3
ENSMUSG00000000915	0.28799890033063	0.347173484011249	FALSE	-0.0126049633115769	0.965812017069946	FALSE	0.35763193484052	0.657354744883565	FALSE	0.0599042375589548	0.994855110436599	FALSE	Hip1r
ENSMUSG00000000916	0.280419739786402	0.15826993536103	FALSE	0.314540787818492	0.08208274991953	FALSE	-0.126598112951355	0.973177694379691	FALSE	-0.0902621007317285	0.986740357343487	FALSE	Nsun5
ENSMUSG00000000934	0.182927829854078	0.840232514852332	FALSE	-0.0608112425224994	0.900262781628066	FALSE	0.349201976192002	0.951665113908334	FALSE	0.106468208959984	0.994855110436599	FALSE	Top1mt
ENSMUSG00000000938	3.33646997759364	NA	FALSE	-1.08283998852821	NA	FALSE	1.94864705694321	NA	FALSE	-2.47177818688452	NA	FALSE	Hoxa10
ENSMUSG00000000942	2.59938102189141	2.53562153491899e-08	TRUE	2.31223870327896	2.33529049664e-06	TRUE	0.00602900071778543	NA	FALSE	-0.278586947351539	0.968138554613905	FALSE	Hoxa4
ENSMUSG00000000957	-0.565094388363186	0.480408271501371	FALSE	-0.583006376197262	0.00106489033482993	FALSE	0.279585111041046	0.906613712202013	FALSE	0.262678575379569	0.98485959700013	FALSE	Mmp14
ENSMUSG00000000958	0.0216606703725048	0.973166235934086	FALSE	0.0690222796638603	0.84086260178228	FALSE	-0.415536515640999	0.805859674774393	FALSE	-0.365034223157127	0.298964727334671	FALSE	Slc7a7
ENSMUSG00000000959	-0.0538356355396657	0.844973462205402	FALSE	0.0172877152523027	0.915783416040852	FALSE	-0.0212761960532445	0.991928887901837	FALSE	0.0524974333964731	0.994091314417117	FALSE	Oxa1l
ENSMUSG00000000976	-0.00614521757512484	0.988355997975918	FALSE	0.0181711523491893	0.915491486559379	FALSE	0.0279987956684456	0.989535393444422	FALSE	0.0544537002521785	0.994855110436599	FALSE	Heatr6
ENSMUSG00000000982	NA	NA	FALSE	NA	NA	FALSE	NA	NA	FALSE	NA	NA	FALSE	Ccl3
ENSMUSG00000000983	NA	NA	FALSE	NA	NA	FALSE	NA	NA	FALSE	NA	NA	FALSE	Wfdc18
ENSMUSG00000001014	-0.443781746113444	0.84228869064656	FALSE	-0.145740989987769	NA	FALSE	-0.692913925205061	NA	FALSE	-0.393758645489726	NA	FALSE	Icam4
ENSMUSG00000001016	0.111218631392735	0.514706593331348	FALSE	-0.0236856224304796	0.876645285211966	FALSE	0.156161902615149	0.883734879611313	FALSE	0.0232069310107789	0.996491066550535	FALSE	Ilf2
ENSMUSG00000001017	0.0645082782576809	0.774070719302724	FALSE	0.00395476493412131	0.975703343873156	FALSE	0.0511166316110621	0.983567663202768	FALSE	-0.00724906777241998	0.998586142714652	FALSE	Chtop
ENSMUSG00000001018	0.0766817641264115	0.777878289820482	FALSE	0.148495786397209	0.321489144581406	FALSE	-0.222116786400314	0.791213600980694	FALSE	-0.14791894740318	0.770632979902127	FALSE	Snapin
ENSMUSG00000001020	1.13400596931055	NA	FALSE	4.15873189512274	NA	FALSE	-3.139074961499	NA	FALSE	-0.10702953676354	NA	FALSE	S100a4
ENSMUSG00000001021	-0.168388129176674	NA	FALSE	0.61836708766733	NA	FALSE	0.0892699174172695	NA	FALSE	0.861783268006073	NA	FALSE	S100a3
ENSMUSG00000001023	2.70909056320357	NA	FALSE	-1.55989940517332	NA	FALSE	2.41945210378444	NA	FALSE	-1.84848190979104	NA	FALSE	S100a5
ENSMUSG00000001025	0.650257842534353	0.372506520632765	FALSE	0.576434005183345	0.23813937702061	FALSE	0.228101979740939	0.983567663202768	FALSE	0.154471596551237	0.994855110436599	FALSE	S100a6
ENSMUSG00000001027	-1.64804284414534	0.0043811303606937	TRUE	-1.39498123539337	0.0202903973913475	TRUE	-0.0781969665133639	0.991352876996989	FALSE	0.177489610655811	0.998586142714652	FALSE	Scn4a
ENSMUSG00000001029	0.868434441486654	0.00141458584830499	FALSE	1.31677871437148	0.000230076412181651	TRUE	-0.40213578203784	0.944318177623861	FALSE	0.0500263724513402	0.998586142714652	FALSE	Icam2
ENSMUSG00000001034	0.141976417179111	0.452121242186772	FALSE	0.0705429984881068	0.558724733323913	FALSE	0.106159415377628	0.951665113908334	FALSE	0.0367368999612119	0.994855110436599	FALSE	Mapk7
ENSMUSG00000001036	-0.136582635546175	0.512325687564489	FALSE	-0.158243033907477	0.167730818233502	FALSE	-0.0415852990461842	0.986162194285017	FALSE	-0.0611193326377302	0.990572370401477	FALSE	Epn2
ENSMUSG00000001039	0.174320196433411	0.553660903426819	FALSE	0.253319237547949	0.0728843477359043	FALSE	-0.0305174581012217	0.991770145495778	FALSE	0.0513065341327602	0.994855110436599	FALSE	B9d1
ENSMUSG00000001052	-0.136319488518523	0.405990999061409	FALSE	-0.0899676103956021	0.447929256604067	FALSE	0.0451243333531819	0.984072627038554	FALSE	0.0937544337725794	0.899602794836746	FALSE	Sec24b
ENSMUSG00000001053	0.539962724447281	0.0130685082707341	FALSE	0.459203175421238	0.0272214650465642	FALSE	0.0569378036812788	0.988447590107821	FALSE	-0.0217453906420429	0.998586142714652	FALSE	N4bp3
ENSMUSG00000001054	-0.0535121651469021	0.9024082823346	FALSE	-0.0504898532493063	0.828967141425816	FALSE	-0.0200071528513185	0.994870748050016	FALSE	-0.0141322888803816	0.998586142714652	FALSE	Rmnd5b
ENSMUSG00000001056	0.341967324583931	0.0448266976223799	FALSE	0.36862331673643	0.000622014815214364	FALSE	-0.0708321156666072	0.983567663202768	FALSE	-0.0413783225126129	0.994855110436599	FALSE	Nhp2
ENSMUSG00000001062	0.298947141777595	0.0625680995273498	FALSE	0.386519406804336	0.00106494999741714	FALSE	-0.0207895519654877	0.994870748050016	FALSE	0.0689744293980915	0.990572370401477	FALSE	Vps9d1
ENSMUSG00000001065	0.168565999130491	0.507688966526493	FALSE	0.30417324624869	0.0329923186115568	FALSE	0.046843343189751	0.987481162909982	FALSE	0.18482521657494	0.695204517208859	FALSE	Zfp276
ENSMUSG00000001076	1.30260743536778	0.190270864376698	FALSE	2.02630346130969	NA	FALSE	-0.836973094483158	NA	FALSE	-0.110035333749976	0.998586142714652	FALSE	C1ql4
ENSMUSG00000001082	-0.0890041905651801	0.729409657496459	FALSE	0.0499701236718423	0.748995545633471	FALSE	-0.0606684656650885	0.983567663202768	FALSE	0.0809901839949554	0.969751877080585	FALSE	Mfsd10
ENSMUSG00000001089	-0.16883280204367	0.373361092167215	FALSE	-0.25887557617236	0.0191201669944518	FALSE	0.00854658960228261	0.997602498949634	FALSE	-0.0797602003003087	0.941716270513633	FALSE	Luzp1
ENSMUSG00000001095	NA	NA	FALSE	NA	NA	FALSE	NA	NA	FALSE	NA	NA	FALSE	Slc13a2
ENSMUSG00000001098	-0.211904460119493	0.184361506576772	FALSE	-0.174661352141907	0.195420056156985	FALSE	-0.0492068622304511	0.984072627038554	FALSE	-0.00943591197601919	0.998586142714652	FALSE	Kctd10
ENSMUSG00000001100	0.0391315679629199	0.883612333325678	FALSE	0.0829085665511258	0.467414055309723	FALSE	-0.0851634945884028	0.967634420680984	FALSE	-0.0391223065788862	0.994855110436599	FALSE	Poldip2
ENSMUSG00000001103	NA	NA	FALSE	1.68907053474088	NA	FALSE	0.879528314587457	NA	FALSE	3.66346958470597	NA	FALSE	Sebox
ENSMUSG00000001105	0.128606346392024	0.633453753842838	FALSE	0.0069304778622391	0.97494898859052	FALSE	0.166891243271361	0.937507109371169	FALSE	0.0476121757710224	0.994855110436599	FALSE	Ift20
ENSMUSG00000001119	-1.24050283320256	4.33734312324412e-05	TRUE	-1.04841856558169	0.000338179361602821	TRUE	-0.0290328016929076	0.995463047253	FALSE	0.164572794678409	0.994855110436599	FALSE	Col6a1
ENSMUSG00000001120	0.155861013979851	0.557333298164508	FALSE	0.180786797782549	0.3033201645202	FALSE	-0.031639443711834	0.991770145495778	FALSE	-0.00442690078516565	0.999062970443681	FALSE	Pcbp3
ENSMUSG00000001123	0.0764138774610696	0.954385791603238	FALSE	0.306743641488285	0.735386913701172	FALSE	-0.568632060775586	0.951665113908334	FALSE	-0.338010596716271	0.978168044574626	FALSE	Lgals9
ENSMUSG00000001127	-0.113572226001536	0.63840659076676	FALSE	0.180722812095761	0.0850410030300197	FALSE	-0.187398638256537	0.865431286090789	FALSE	0.109176695688158	0.854575677689863	FALSE	Araf
ENSMUSG00000001128	0.344848578751371	0.121474923351696	FALSE	0.466765074604463	0.00293907206816339	FALSE	0.190124411997353	0.951054880254576	FALSE	0.314065860972112	0.252889138045495	FALSE	Cfp
ENSMUSG00000001131	0.278091841191198	0.602401205649168	FALSE	0.443284908272963	0.221779331164722	FALSE	-0.145671619470471	0.983567663202768	FALSE	0.022541688530616	0.998586142714652	FALSE	Timp1
ENSMUSG00000001134	-0.011244441457939	0.985531671055235	FALSE	0.238220137160533	0.177246909816214	FALSE	-0.248925957295102	0.884553009982948	FALSE	0.00342768036163995	0.999593125593251	FALSE	Uxt
ENSMUSG00000001138	0.122498651348952	0.582271063053843	FALSE	0.122246364576608	0.472928244073266	FALSE	-0.108510685795409	0.968723509732707	FALSE	-0.106591604320343	0.920192035755062	FALSE	Cnnm3
ENSMUSG00000001143	-0.174209291850316	0.346066918779546	FALSE	-0.0668785066676735	0.646631468350835	FALSE	-0.187862459228438	0.822120082815033	FALSE	-0.0784253654303605	0.969751877080585	FALSE	Lman2l
ENSMUSG00000001150	0.0196533131560102	0.953269582778463	FALSE	-0.083360182771778	0.61084583459619	FALSE	0.125921785568443	0.954134956278395	FALSE	0.0249271011843603	0.997805146024031	FALSE	Mcm3ap
ENSMUSG00000001151	0.157866853054121	0.54478245151609	FALSE	-0.099214306166137	0.663644468736511	FALSE	0.525797183694889	0.282019717272524	FALSE	0.269951739162555	0.143434996226554	FALSE	Pcnt
ENSMUSG00000001155	0.0560536996303096	NA	FALSE	-2.65205971168708	NA	FALSE	0.0470616248081919	NA	FALSE	-2.6557067600002	NA	FALSE	Ftcd
ENSMUSG00000001156	0.0483600436738022	0.914344146064286	FALSE	0.0832925114162543	0.69519959203426	FALSE	0.0873499567035733	0.983567663202768	FALSE	0.124344359634597	0.968138554613905	FALSE	Mxd1
ENSMUSG00000001157	-0.120218458915873	0.589529325793444	FALSE	-0.016417822623761	0.937785643913757	FALSE	-0.140618165872609	0.950558270610629	FALSE	-0.0343936628636147	0.994855110436599	FALSE	Gmcl1
ENSMUSG00000001158	-0.109260449870014	0.644516528355219	FALSE	-0.0855026911346361	0.57304516170701	FALSE	0.0312042216616691	0.988634474777261	FALSE	0.0572131583278946	0.994855110436599	FALSE	Snrnp27
ENSMUSG00000001166	-0.275656523166661	0.871120976718507	FALSE	-0.350876996629939	NA	FALSE	-0.521742604286563	NA	FALSE	-0.595652119688986	0.98485959700013	FALSE	Oas1c
ENSMUSG00000001168	-2.01469796765306	NA	FALSE	NA	NA	FALSE	-2.80776731572217	NA	FALSE	NA	NA	FALSE	Oas1h
ENSMUSG00000001173	-0.161224948704122	0.397075642729641	FALSE	0.00290741321026994	0.986547368553749	FALSE	-0.12529420356415	0.944035725555891	FALSE	0.0409436057732166	0.994855110436599	FALSE	Ocrl
ENSMUSG00000001175	0.0167040390262733	0.957088307840191	FALSE	-0.0367863737147981	0.762252621755022	FALSE	-0.0765043229614313	0.973177694379691	FALSE	-0.127708536997718	0.594682748261306	FALSE	Calm1
ENSMUSG00000001211	0.0580548975108362	0.848624485141813	FALSE	0.0540630484763314	0.762199481828769	FALSE	-0.0286761696620963	0.990584031476071	FALSE	-0.0304797953394162	0.998586142714652	FALSE	Agpat3
ENSMUSG00000001225	NA	NA	FALSE	NA	NA	FALSE	NA	NA	FALSE	0.0199562953631715	NA	FALSE	Slc26a3
ENSMUSG00000001227	0.277957146184968	0.507182871895979	FALSE	0.622737398673738	0.0444071648842184	FALSE	-0.350792145984913	0.906613712202013	FALSE	-0.00339144021869855	0.9999851523365	FALSE	Sema6b
ENSMUSG00000001228	0.104032974395227	0.539491244015261	FALSE	-0.0836676676255101	0.492893235905567	FALSE	0.0823736563706238	0.973177694379691	FALSE	-0.103237880573781	0.754204047425464	FALSE	Uhrf1
ENSMUSG00000001229	-0.0223756008037944	0.940847129411049	FALSE	-0.0120915445863603	0.94656035838074	FALSE	0.00878105728624578	0.997602498949634	FALSE	0.021306591325943	0.998586142714652	FALSE	Dpp9
ENSMUSG00000001240	-0.0127817885013167	0.972252350007314	FALSE	0.040332708259453	0.851026865124099	FALSE	-0.0406033447060222	0.988447590107821	FALSE	0.0149864531157355	0.998586142714652	FALSE	Ramp2
ENSMUSG00000001247	-0.442873673164709	0.00137058857886103	FALSE	-0.557059333917226	7.19768755682854e-08	FALSE	0.0544898290324013	0.984072627038554	FALSE	-0.0575194659719853	0.994338253726565	FALSE	Lsr
ENSMUSG00000001248	0.178558448502859	0.48426325772284	FALSE	0.300146583620024	0.00198708607861005	FALSE	0.136611688895278	0.951665113908334	FALSE	0.260680952851384	0.206833881582481	FALSE	Gramd1a
ENSMUSG00000001249	-0.185399765453265	0.825417242398947	FALSE	0.0787372668695763	0.89663687427268	FALSE	-0.323718496484789	0.968759549147136	FALSE	-0.0567169608068574	0.998586142714652	FALSE	Hpn
ENSMUSG00000001260	NA	NA	FALSE	0.72534697535596	NA	FALSE	0.0520455128131729	NA	FALSE	1.85754966471581	NA	FALSE	Gabrg1
ENSMUSG00000001270	-0.551413438030606	0.00129139931639986	FALSE	-0.296365915608569	0.125822116140608	FALSE	-0.301072517070417	0.706589165467336	FALSE	-0.0436908487181077	0.997805146024031	FALSE	Ckb
ENSMUSG00000001280	-0.154572215250078	0.454787114286118	FALSE	-0.35897830894914	3.46578356352254e-05	FALSE	0.0562079637829948	0.984072627038554	FALSE	-0.146351524407095	0.511501043659251	FALSE	Sp1
ENSMUSG00000001281	0.385740589399275	0.812164730696691	FALSE	-0.615137317316703	NA	FALSE	0.330471841042063	NA	FALSE	-0.66966147844511	0.948003698209724	FALSE	Itgb7
ENSMUSG00000001285	0.132859721840724	0.607757847426017	FALSE	0.236522141010998	0.0275332208828459	FALSE	0.00497818005461596	0.997914563391615	FALSE	0.111379149285438	0.911018163220499	FALSE	Myg1
ENSMUSG00000001288	-0.00720443711977911	0.987830536657761	FALSE	-0.264958537035573	0.0291150201306898	FALSE	0.0802875329775668	0.983567663202768	FALSE	-0.175369750579465	0.626589667485303	FALSE	Rarg
ENSMUSG00000001289	0.145707741304296	0.453815365939655	FALSE	0.208093665169548	0.0715158750540994	FALSE	0.0487279387855673	0.984072627038554	FALSE	0.113556531070908	0.874643511603503	FALSE	Pfdn5
ENSMUSG00000001300	-0.00364581379240041	0.993307886476548	FALSE	-0.434807706728613	0.000302858229870593	FALSE	0.324364984440487	0.584842321353073	FALSE	-0.105653449599178	0.912073083975228	FALSE	Efnb2
ENSMUSG00000001305	0.0357663143901767	0.91068521614072	FALSE	-0.198048305386726	0.274184271624919	FALSE	0.123917330047133	0.969482940053631	FALSE	-0.108097308004149	0.914539389861027	FALSE	Rrp15
ENSMUSG00000001313	-0.388616397876726	0.0502956955445042	FALSE	-0.130823117359819	0.601451440551192	FALSE	-0.388693519743577	0.596382264956475	FALSE	-0.128078838646829	0.952837450602868	FALSE	Rnd2
ENSMUSG00000001323	-0.0185502225765462	0.970997694916933	FALSE	-0.0196411021229684	0.940195501027974	FALSE	0.131768529451766	0.968805073649262	FALSE	0.132542372056416	0.954402378917954	FALSE	Srr
ENSMUSG00000001333	0.631160576764901	NA	FALSE	-1.29291662058208	NA	FALSE	0.8342292245448	NA	FALSE	-1.08795579852074	NA	FALSE	Sync
ENSMUSG00000001334	-0.355687686363742	0.653324554429001	FALSE	0.207582269089431	0.775128953099356	FALSE	-0.523289517386694	0.911751555566866	FALSE	0.0433004604271613	0.998586142714652	FALSE	Fndc5
ENSMUSG00000001348	1.30838159158664	0.488532540287896	FALSE	0.25783568446839	NA	FALSE	0.638612967197667	NA	FALSE	-0.409080071297737	0.994855110436599	FALSE	Acp5
ENSMUSG00000001349	-1.11927626215862	0.152082643975959	FALSE	-0.631170635192663	0.370999535489668	FALSE	-0.277369101764286	0.983567663202768	FALSE	0.211589285048797	0.994855110436599	FALSE	Cnn1
ENSMUSG00000001366	-0.0452255100655902	0.909814003225306	FALSE	0.170201757971967	0.378179027857971	FALSE	-0.123252724652256	0.969522901898538	FALSE	0.0945131749203514	0.988184958320171	FALSE	Fbxo9
ENSMUSG00000001376	0.0687814928252884	0.798822716582161	FALSE	0.225111606568345	0.110701922225793	FALSE	0.0285790989093894	0.990584031476071	FALSE	0.187316746973369	0.647926314152025	FALSE	Vps50
ENSMUSG00000001380	-0.0844805601278951	0.763134785270684	FALSE	-0.27899668763202	0.0718670804495689	FALSE	0.180641765057342	0.937507109371169	FALSE	-0.0121603646470545	0.998586142714652	FALSE	Hars
ENSMUSG00000001383	0.104787479626766	0.618041371035671	FALSE	-0.0341420615225797	0.822933150296457	FALSE	0.096241402557555	0.964354701084311	FALSE	-0.0406433085203001	0.994855110436599	FALSE	Zmat2
ENSMUSG00000001403	0.163601242237377	0.382332680193859	FALSE	0.256971719095362	0.0285479431246515	FALSE	-0.0985005548107296	0.971538955981699	FALSE	-0.0024560898368871	0.99939587067527	FALSE	Ube2c
ENSMUSG00000001415	0.0968211703179554	0.62135301105619	FALSE	0.0318988571921876	0.882355783064441	FALSE	0.156502195517932	0.944770134905818	FALSE	0.0934674813460972	0.912073083975228	FALSE	Smg5
ENSMUSG00000001416	0.115683699558712	0.572659492514862	FALSE	-0.00475777404801438	0.975703343873156	FALSE	0.0910597327234336	0.967634420680984	FALSE	-0.0271648737115148	0.996568859007666	FALSE	Cct3
ENSMUSG00000001418	0.0444427261017926	0.89079045089026	FALSE	0.013623138978765	0.939773146634665	FALSE	0.0200970801131567	0.994870748050016	FALSE	-0.00812906212915639	0.998586142714652	FALSE	Glmp
ENSMUSG00000001419	-0.30780316287871	0.0272899653322886	FALSE	-0.225517608745895	0.0423913839460729	FALSE	-0.0787634202054407	0.982850116613954	FALSE	0.0056493422883174	0.998586142714652	FALSE	Mef2d
ENSMUSG00000001420	0.198425574633762	0.735558437019779	FALSE	0.266438207669791	0.422652684221775	FALSE	0.0717947489907976	0.988931977558937	FALSE	0.141935293406151	0.993160260864945	FALSE	Tmem79
ENSMUSG00000001424	-0.0109408221555824	0.972634302848232	FALSE	-0.158837450836447	0.121128973448154	FALSE	0.0812417005584136	0.973177694379691	FALSE	-0.0647867468919506	0.968138554613905	FALSE	Snd1
ENSMUSG00000001435	-0.536249161194841	0.00612124590155543	FALSE	-0.24645752572578	0.146327154275733	FALSE	-0.209839481820925	0.944522049627086	FALSE	0.0820901217444873	0.980011237134745	FALSE	Col18a1
ENSMUSG00000001436	-0.153712903463759	0.521036986372804	FALSE	-0.203290384980733	0.257653871680447	FALSE	-0.0936168130800555	0.983567663202768	FALSE	-0.141284243530232	0.882965182022433	FALSE	Slc19a1
ENSMUSG00000001440	0.00399475349233562	0.991658747035496	FALSE	-0.244078447753807	0.0225812397159129	FALSE	0.234406597479462	0.700221627297479	FALSE	-0.0121025258578845	0.998586142714652	FALSE	Kpnb1
ENSMUSG00000001441	-0.198703092576118	0.219563304017127	FALSE	-0.204342681025452	0.0310977256874523	FALSE	0.0731266186079499	0.983567663202768	FALSE	0.0694439745024874	0.968138554613905	FALSE	Npepps
ENSMUSG00000001444	0.458749014709989	NA	FALSE	-0.111132020969132	NA	FALSE	0.596408778694933	NA	FALSE	0.0289050176559916	NA	FALSE	Tbx21
ENSMUSG00000001445	0.152435489111757	0.517923644673269	FALSE	0.211647393483593	0.0604259573049354	FALSE	-0.090050628576655	0.983567663202768	FALSE	-0.0285364271511029	0.996491066550535	FALSE	Mrpl10
ENSMUSG00000001467	-0.428275551797635	2.71435984530927e-05	FALSE	-0.527392536624812	9.83083052695509e-09	FALSE	0.018086478959078	0.991947321479723	FALSE	-0.0788132613706571	0.941716270513633	FALSE	Cyp51
ENSMUSG00000001472	-0.114789645707433	0.548642040661993	FALSE	-0.174395807075165	0.0417156923814864	FALSE	0.00640967111953459	0.997602498949634	FALSE	-0.0511371880426397	0.990572370401477	FALSE	Tcf25
ENSMUSG00000001473	-0.0113317175088195	0.976069316281089	FALSE	-0.100220866941836	0.461827122293432	FALSE	0.000566726156825934	0.999881991060383	FALSE	-0.0856739182731216	0.969751877080585	FALSE	Tubb6
ENSMUSG00000001482	-0.0995321932316497	0.737013608159892	FALSE	-0.0177755457281107	0.923063890528456	FALSE	-0.157669907939357	0.926134119877689	FALSE	-0.0733296640609094	0.990572370401477	FALSE	Def8
ENSMUSG00000001493	2.03713762954163	4.56597198682975e-07	TRUE	1.40880915463667	0.000257515310274301	TRUE	0.290653102380971	0.983567663202768	FALSE	-0.336856291588647	0.704924115986879	FALSE	Meox1
ENSMUSG00000001494	-0.0684791432735269	0.971397797479374	FALSE	0.781105882970209	NA	FALSE	-1.07998018227881	NA	FALSE	-0.225274600778489	0.994855110436599	FALSE	Sost
ENSMUSG00000001496	-0.944674649218449	0.36772241790838	FALSE	-1.23732319746665	0.129517179855546	FALSE	0.429218405749166	0.97483958772047	FALSE	0.141026254084863	0.998586142714652	FALSE	Nkx2-1
ENSMUSG00000001497	0.4408905863128	0.264940829679656	FALSE	0.490019492418385	0.034530461844193	FALSE	-0.154219726322347	0.983567663202768	FALSE	-0.10412293402564	0.994855110436599	FALSE	Pax9
ENSMUSG00000001504	-0.88165867882258	1.19976779731338e-09	FALSE	-0.386190210194773	0.0010044486743797	FALSE	0.00183532911298829	0.999484468161748	FALSE	0.499678751390224	0.00112715173954279	FALSE	Irx2
ENSMUSG00000001506	0.845022137933265	0.218711880939616	FALSE	0.542252328588354	0.373784927070078	FALSE	0.260814088204643	0.939169080986971	FALSE	-0.0418427369221008	0.998586142714652	FALSE	Col1a1
ENSMUSG00000001507	0.344266737718561	0.297299167059965	FALSE	0.673206783220588	0.043904106396631	FALSE	-0.616896508349307	0.334696622465495	FALSE	-0.28620172065847	0.907706609227934	FALSE	Itga3
ENSMUSG00000001508	-1.75291262404339	0.235223560318767	FALSE	-1.41228624375372	NA	FALSE	-0.197374776200307	NA	FALSE	0.145994597702332	NA	FALSE	Sgca
ENSMUSG00000001510	-0.495901423458969	0.755834916008914	FALSE	-0.6989744862561	NA	FALSE	0.244757160508598	0.984072627038554	FALSE	0.0430339329826091	0.999062970443681	FALSE	Dlx3
ENSMUSG00000001517	-0.0214578683635399	0.940821976470137	FALSE	0.0111801726743191	0.937785643913757	FALSE	-0.0473652344525117	0.983567663202768	FALSE	-0.0125715308628	0.998586142714652	FALSE	Foxm1
ENSMUSG00000001518	-0.0361329462077243	0.91269888962964	FALSE	0.0709167459788014	0.666874363133383	FALSE	-0.0848114694780821	0.973177694379691	FALSE	0.0247864779623316	0.998586142714652	FALSE	Itfg2
ENSMUSG00000001520	NA	NA	FALSE	NA	NA	FALSE	NA	NA	FALSE	NA	NA	FALSE	Nrip2
ENSMUSG00000001521	-0.213408832612529	0.189235937157865	FALSE	-0.099529227838426	0.523321507643345	FALSE	-0.226238084430559	0.739329277584198	FALSE	-0.109959219730989	0.884578381142626	FALSE	Tulp3
ENSMUSG00000001524	0.0205418374105339	0.957088307840191	FALSE	0.0335141435338191	0.860075069806745	FALSE	-0.0812677142190555	0.983118367342535	FALSE	-0.0656481486561139	0.994855110436599	FALSE	Gtf2h4
ENSMUSG00000001525	0.0554402703067615	0.827295515301313	FALSE	0.00170686477952685	0.989180200936465	FALSE	0.013488496588541	0.994870748050016	FALSE	-0.037843312511659	0.994855110436599	FALSE	Tubb5
ENSMUSG00000001542	-0.189318476318645	0.470369826934896	FALSE	-0.355123035350714	0.0394163594753352	FALSE	0.137585524034718	0.953933700215969	FALSE	-0.0262490829692273	0.998586142714652	FALSE	Ell2
ENSMUSG00000001552	-0.741587295590912	1.87174963324421e-05	FALSE	-0.32483910461376	0.0721783400867778	FALSE	-0.238691008850924	0.911751555566866	FALSE	0.1806572599862	0.727866611745635	FALSE	Jup
ENSMUSG00000001555	-0.309397227183792	0.0549566406655003	FALSE	-0.368330655448463	0.000790052949961481	FALSE	0.06348801895731	0.983567663202768	FALSE	0.00688251144736984	0.998586142714652	FALSE	Fkbp10
ENSMUSG00000001558	0.398456918645246	0.752720202435027	FALSE	0.711534067349635	0.33010134194107	FALSE	-0.149734430485267	0.988634474777261	FALSE	0.165175040661221	0.997451556851357	FALSE	Klhl10
ENSMUSG00000001566	-0.674040760257835	0.0238540875932905	FALSE	-1.2762045389796	1.83171537356904e-05	TRUE	0.075390924671486	0.988063880694771	FALSE	-0.525323485423112	0.52508881499609	FALSE	Mnx1
ENSMUSG00000001569	0.132690123741322	0.563188029187875	FALSE	-0.0729766230207739	0.714353908769068	FALSE	0.267419492644058	0.698825341038669	FALSE	0.0637542897337224	0.994855110436599	FALSE	Nom1
ENSMUSG00000001576	-0.0598006687199834	0.819050363920951	FALSE	-0.0668241616206001	0.577885818135911	FALSE	-0.0928453185056358	0.967634420680984	FALSE	-0.0977979827007634	0.831083705443096	FALSE	Ergic1
ENSMUSG00000001583	-0.0614735299737765	0.93619048505665	FALSE	0.0473754274330887	0.930963253869574	FALSE	-0.326188773946528	0.944770134905818	FALSE	-0.214156447438507	0.972447604551644	FALSE	Tnk1
ENSMUSG00000001588	-0.190755267519264	0.837482097064072	FALSE	0.232872251787679	0.651309499920381	FALSE	-0.399135983638194	0.951665113908334	FALSE	0.0267862509525734	0.998586142714652	FALSE	Acap1
ENSMUSG00000001604	0.11951764968334	0.790283306173462	FALSE	-0.0493949034054404	0.907101324394514	FALSE	-0.0559994739339281	0.990707160558966	FALSE	-0.223331142464003	0.895624512792272	FALSE	Tcea3
ENSMUSG00000001622	3.1115231388415	NA	FALSE	2.09593303204684	NA	FALSE	0.0233809551720728	NA	FALSE	-0.98152259936436	0.94053516889222	FALSE	Csn3
ENSMUSG00000001627	0.020616847733333	0.949838195776317	FALSE	0.0444281525799241	0.763461478504541	FALSE	-0.150111423709528	0.894448460462845	FALSE	-0.124130697647042	0.812156125271039	FALSE	Ifrd1
ENSMUSG00000001630	-0.0735937306955517	0.810685412785557	FALSE	0.0249317528133346	0.915499122398629	FALSE	-0.0979873498230919	0.973974444992429	FALSE	0.00300776941233536	0.999593125593251	FALSE	Stk38l
ENSMUSG00000001632	0.2167572637145	0.15265443570292	FALSE	0.134223702625351	0.218500565269791	FALSE	0.18982318938785	0.813938291272001	FALSE	0.10942370620353	0.799370536416397	FALSE	Brpf1
ENSMUSG00000001642	0.171191645618278	0.447313273070169	FALSE	0.188623337049293	0.114803103866463	FALSE	-0.119309826304675	0.951863488269716	FALSE	-0.0994499005146491	0.941716270513633	FALSE	Akr1b3
ENSMUSG00000001655	2.30234902170128	NA	FALSE	NA	NA	FALSE	NA	NA	FALSE	-2.4011116461938	NA	FALSE	Hoxc13
ENSMUSG00000001656	-2.00596363769979	NA	FALSE	NA	NA	FALSE	-1.83482874052084	NA	FALSE	NA	NA	FALSE	Hoxc11
ENSMUSG00000001657	5.77594729166956	NA	FALSE	4.97275074409714	NA	FALSE	NA	NA	FALSE	-0.752531739424818	0.97876008245284	FALSE	Hoxc8
ENSMUSG00000001661	2.97552592233129	NA	FALSE	4.60262532975946	NA	FALSE	-2.36454712785663	NA	FALSE	-0.741640636970254	NA	FALSE	Hoxc6
ENSMUSG00000001663	-0.601924764730236	0.356476912201636	FALSE	-0.45168880129045	0.540895203642728	FALSE	-0.390131023515894	0.961058413811853	FALSE	-0.237250897005764	0.994855110436599	FALSE	Gstt1
ENSMUSG00000001665	-0.153090474968507	0.840920394550213	FALSE	-0.569785371266351	0.263259010227352	FALSE	0.00563547115841602	0.999484468161748	FALSE	-0.407141901770243	0.858788623819074	FALSE	Gstt3
ENSMUSG00000001666	-0.369195204230748	0.0233548940662483	FALSE	-0.0617515069871776	0.787537620857794	FALSE	-0.252322179010318	0.836917157251351	FALSE	0.0581774332071671	0.994855110436599	FALSE	Ddt
ENSMUSG00000001670	1.80158047335879	NA	FALSE	NA	NA	FALSE	NA	NA	FALSE	-1.89724025347177	NA	FALSE	Tat
ENSMUSG00000001672	-0.506787142628369	0.620490276554372	FALSE	0.773963195065379	NA	FALSE	-1.46780548716033	0.484734072610128	FALSE	-0.185305994616777	0.996491066550535	FALSE	Marveld3
ENSMUSG00000001674	0.0824470355454473	0.735076109571828	FALSE	-0.186259380643359	0.12926659159293	FALSE	0.0891215530004729	0.973177694379691	FALSE	-0.1772704114652	0.511501043659251	FALSE	Ddx18
ENSMUSG00000001687	-0.191376283874447	0.36524612119495	FALSE	-0.216042773369144	0.090978307377532	FALSE	0.0425048962538833	0.987481162909982	FALSE	0.0198824173916676	0.998586142714652	FALSE	Ubl3
ENSMUSG00000001700	0.177835021519	0.461626621783323	FALSE	0.0483645797643036	0.822464368205705	FALSE	0.0151713513130455	0.99702862893203	FALSE	-0.112330747743188	0.939167747610218	FALSE	Gramd3
ENSMUSG00000001707	0.0389378666146361	0.938009649129441	FALSE	0.22332871789133	0.0879630345709807	FALSE	-0.138426889526534	0.968723509732707	FALSE	0.0492468324823547	0.994855110436599	FALSE	Eef1e1
ENSMUSG00000001729	0.160157681100172	0.292550982184955	FALSE	0.191528148599817	0.0300176807749005	FALSE	-0.0959510384210046	0.951665113908334	FALSE	-0.0622943237073141	0.968138554613905	FALSE	Akt1
ENSMUSG00000001739	-0.137685972885565	0.910987757126723	FALSE	0.152310255316706	0.788042741019921	FALSE	0.851501365359822	0.635531353003427	FALSE	1.14300835160528	0.0685749705720261	FALSE	Cldn15
ENSMUSG00000001741	1.36671331257808	0.164336171791326	FALSE	1.13653629126213	0.165116179987236	FALSE	0.332708039147637	NA	FALSE	0.104618598664075	0.998586142714652	FALSE	Il16
ENSMUSG00000001750	0.154341416946612	0.734715151554664	FALSE	0.371791786605304	0.0563647034922602	FALSE	0.0695910571304709	0.987481162909982	FALSE	0.290087435941899	0.483811672426577	FALSE	Tcirg1
ENSMUSG00000001751	0.23111540302167	0.41951727339901	FALSE	0.0578193425378861	0.828792316645297	FALSE	0.0389533371864493	0.991352876996989	FALSE	-0.131702012224265	0.968138554613905	FALSE	Naglu
ENSMUSG00000001755	0.107778014586416	0.646073229301469	FALSE	0.067752691770964	0.65393016554124	FALSE	0.115583864724203	0.951665113908334	FALSE	0.0773799479217379	0.971940491187883	FALSE	Coasy
ENSMUSG00000001761	-0.101703146733669	0.594103908422123	FALSE	-0.133601423600489	0.145063313215285	FALSE	-0.0987392603255572	0.951665113908334	FALSE	-0.128512517233697	0.582395129846962	FALSE	Smo
ENSMUSG00000001763	-0.777658556010865	0.0149000058793107	FALSE	-0.785040554257011	0.00823907546723616	FALSE	-0.112545338801253	0.984072627038554	FALSE	-0.117545780911355	0.994855110436599	FALSE	Tspan33
ENSMUSG00000001767	0.14337550807962	0.538065417543769	FALSE	-0.181616206647521	0.480672287171917	FALSE	0.52301939216001	0.329132709351681	FALSE	0.199844108687316	0.696328255689297	FALSE	Crnkl1
ENSMUSG00000001768	0.0831996739464798	0.825733117954613	FALSE	-0.072690794876709	0.745335636278584	FALSE	0.0800665996236216	0.983567663202768	FALSE	-0.0740715174421191	0.994855110436599	FALSE	Rin2
ENSMUSG00000001773	0.412648341080482	NA	FALSE	-1.08292191656705	NA	FALSE	-1.22558406969037	NA	FALSE	-2.71566315690779	NA	FALSE	Folh1
ENSMUSG00000001774	0.0262650820232812	0.928185163175986	FALSE	0.0108767189613895	0.947319070800466	FALSE	0.0506593262402409	0.983567663202768	FALSE	0.0376737657102669	0.994855110436599	FALSE	Chordc1
ENSMUSG00000001783	0.0604505374063625	0.795920853131823	FALSE	-0.116889286164606	0.376421981780215	FALSE	0.097811382211471	0.963692411708398	FALSE	-0.0775027443092452	0.958981425510835	FALSE	Rtcb
ENSMUSG00000001785	0.0189777486682484	0.959257439095741	FALSE	-0.0401099435760268	0.78661525481079	FALSE	-0.0199099347825223	0.994870748050016	FALSE	-0.0764928605113922	0.969751877080585	FALSE	Pwp1
ENSMUSG00000001786	0.444791273474109	0.0178386209335965	FALSE	0.345637974000128	0.0729896216594463	FALSE	0.0587744157633464	0.986831408468134	FALSE	-0.0382573176720521	0.998586142714652	FALSE	Fbxo7
ENSMUSG00000001794	0.0141959968734003	0.967116718393626	FALSE	0.128135030773529	0.345035798419053	FALSE	-0.117623732466439	0.951665113908334	FALSE	-0.00101927331762793	0.9999851523365	FALSE	Capns1
ENSMUSG00000001802	0.321002079524408	0.0104481575727559	FALSE	0.335278954306855	0.000684797688042388	FALSE	-0.00301706311882974	0.998362473982201	FALSE	0.0135439646360841	0.998586142714652	FALSE	Lrp3
ENSMUSG00000001804	NA	NA	FALSE	NA	NA	FALSE	NA	NA	FALSE	NA	NA	FALSE	Dsg4
ENSMUSG00000001815	NA	NA	FALSE	-1.99180249392119	NA	FALSE	1.89365599774877	NA	FALSE	NA	NA	FALSE	Evx2
ENSMUSG00000001819	-0.491235506894847	NA	FALSE	-1.46628174274989	NA	FALSE	-0.799108669962144	NA	FALSE	-1.76855507312551	NA	FALSE	Hoxd13
ENSMUSG00000001823	NA	NA	FALSE	NA	NA	FALSE	NA	NA	FALSE	NA	NA	FALSE	Hoxd12
ENSMUSG00000001827	0.885140865093764	NA	FALSE	2.43154296594289	NA	FALSE	-1.25403414328626	NA	FALSE	0.289477415939245	0.996568859007666	FALSE	Folr1
ENSMUSG00000001829	-0.00974715806617929	0.979714185958746	FALSE	-0.146130780104055	0.349392653949082	FALSE	0.139095238861328	0.950558270610629	FALSE	0.0046536392980458	0.999062970443681	FALSE	Clpb
ENSMUSG00000001833	-0.112203805735687	0.537895622625042	FALSE	-0.175596496269624	0.0505710728813288	FALSE	0.148827685648255	0.861474181040652	FALSE	0.0874712812632721	0.91073798363231	FALSE	Septin7
ENSMUSG00000001844	0.110383457147598	0.677687244036936	FALSE	0.278921730676787	0.032386112646406	FALSE	-0.235541501005746	0.767210236313038	FALSE	-0.0644170324514675	0.994091314417117	FALSE	Zdhhc4
ENSMUSG00000001847	-0.00436246742335705	0.991329034474083	FALSE	0.0443829404368564	0.744333918858215	FALSE	-0.0358900980633671	0.987481162909982	FALSE	0.0152433359624272	0.998586142714652	FALSE	Rac1
ENSMUSG00000001855	-0.0412696015479727	0.892438239711649	FALSE	-0.100306781068546	0.471219000206815	FALSE	-0.0161511535177912	0.994870748050016	FALSE	-0.0730508485172624	0.968138554613905	FALSE	Nup214
ENSMUSG00000001864	-0.0094840697901508	0.984434163211125	FALSE	-0.0867989705471672	0.606642296721354	FALSE	-0.00446967297856406	0.99792786849307	FALSE	-0.0797657090703275	0.9779752493879	FALSE	Aif1l
ENSMUSG00000001865	NA	NA	FALSE	NA	NA	FALSE	NA	NA	FALSE	NA	NA	FALSE	Cpa3
ENSMUSG00000001870	-0.58413321545348	0.000311937303444383	FALSE	-0.47180329123051	0.00100256992873016	FALSE	0.134835551129428	0.962042879166541	FALSE	0.248539264452096	0.523484202255075	FALSE	Ltbp1
ENSMUSG00000001891	-0.20633983365783	0.211336475665376	FALSE	-0.0985415998956022	0.505364168013993	FALSE	-0.0831274885276142	0.973974444992429	FALSE	0.0268597114601381	0.998586142714652	FALSE	Ugp2
ENSMUSG00000001901	0.873742748718446	NA	FALSE	2.43906184368063	NA	FALSE	-1.82555218392645	NA	FALSE	-0.258684317945921	NA	FALSE	Kcnh6
ENSMUSG00000001909	0.0661835552484072	0.807466864924309	FALSE	0.235572911595372	0.0457140587146532	FALSE	0.0122453949539634	0.99702862893203	FALSE	0.184215737299787	0.520226279732245	FALSE	Trmt1
ENSMUSG00000001910	-0.0989887052465973	0.612840653473789	FALSE	-0.146886627728835	0.0870025400217767	FALSE	0.0237408960847493	0.990584031476071	FALSE	-0.0220908957245656	0.995253885535567	FALSE	Nacc1
ENSMUSG00000001911	-0.978065079684726	0.484253801851727	FALSE	0.140417652257177	NA	FALSE	-0.371916432479816	NA	FALSE	0.749568696053107	0.957631127929753	FALSE	Nfix
ENSMUSG00000001918	-0.211444823556607	0.517218028054259	FALSE	-0.0160407911912644	0.952304038013131	FALSE	-0.404100553075203	0.588258055014338	FALSE	-0.205660645285957	0.76611580833232	FALSE	Slc1a5
ENSMUSG00000001924	-0.174448118209758	0.320325726454615	FALSE	-0.345447426744326	4.2601267734022e-05	FALSE	0.0158334574675971	0.994870748050016	FALSE	-0.153432561784203	0.367451902329725	FALSE	Uba1
ENSMUSG00000001930	-0.930325547591414	0.0331335751511507	FALSE	-0.167425100129738	0.795544602639594	FALSE	-0.842274328885211	0.537194369555167	FALSE	-0.0765422348122412	0.998586142714652	FALSE	Vwf
ENSMUSG00000001942	-0.27749734399711	0.407386378232749	FALSE	-0.262531667950599	0.294464777124773	FALSE	-0.127458312302549	0.983118367342535	FALSE	-0.110438466142241	0.994855110436599	FALSE	Siae
ENSMUSG00000001943	0.355277421876741	0.788079058713603	FALSE	0.019472816027754	0.980196947504018	FALSE	0.744311285777745	0.885540383911473	FALSE	0.408879917120493	0.969029600595756	FALSE	Vsig2
ENSMUSG00000001946	0.508406309616706	0.0021452733544834	FALSE	0.701332443810125	0.162563134907648	FALSE	0.00816977776720785	0.997914563391615	FALSE	0.204366157408531	0.810859260372341	FALSE	Esam
ENSMUSG00000001948	-0.104125483375976	0.919078885263299	FALSE	-0.281815670553614	0.566654003221546	FALSE	0.323912875939116	0.961058413811853	FALSE	0.147756132238093	0.994855110436599	FALSE	Spa17
ENSMUSG00000001962	0.0944560637249458	0.729436416306576	FALSE	-0.0064837513473209	0.973258190631017	FALSE	0.171906417674874	0.906613712202013	FALSE	0.0735087682401278	0.990572370401477	FALSE	Fam50a
ENSMUSG00000001964	-0.0835162505971398	0.757571979539618	FALSE	0.0141968016611666	0.933760597073994	FALSE	-0.124391307265577	0.951665113908334	FALSE	-0.0239253880289518	0.998586142714652	FALSE	Emd
ENSMUSG00000001983	-0.233938940429662	0.479240195930733	FALSE	-0.48090308033375	0.034823367751085	FALSE	-0.110794028328628	0.983567663202768	FALSE	-0.355869214611317	0.571535933489131	FALSE	Taco1
ENSMUSG00000001985	-0.538956037658927	0.0237861515518955	FALSE	-0.933687423305035	1.02952691304037e-05	FALSE	0.224350935532613	0.944770134905818	FALSE	-0.168444943479224	0.968138554613905	FALSE	Grik3
ENSMUSG00000001986	-0.290556665668915	0.302583666094405	FALSE	-0.142324335649063	0.428447533139902	FALSE	0.236524811857555	0.883734879611313	FALSE	0.386694316142066	0.206635479021621	FALSE	Gria3
ENSMUSG00000001988	0.939616762599526	0.494409971140386	FALSE	-0.00980670926754824	NA	FALSE	0.470573109894255	NA	FALSE	-0.47745680390618	0.990572370401477	FALSE	Npas1
ENSMUSG00000001995	-0.261999499931748	0.441179938092606	FALSE	-0.26766429233706	0.117060210446886	FALSE	-0.0410755287250429	0.991770145495778	FALSE	-0.0440709701392725	0.994855110436599	FALSE	Sipa1l2
ENSMUSG00000001998	-0.0768672661100354	0.85046774043311	FALSE	-0.0248089523353206	0.905308967345314	FALSE	-0.0281186613616895	0.99475620457908	FALSE	0.0258559801971799	0.998586142714652	FALSE	Ap4e1
ENSMUSG00000001999	0.385306151933434	0.290184982018906	FALSE	0.155319510654406	0.648094967108935	FALSE	0.112766944159253	0.984072627038554	FALSE	-0.115100584524736	0.994855110436599	FALSE	Blvra
ENSMUSG00000002006	0.628054708516657	0.00140106395678839	FALSE	0.51162688358687	0.00196006086250408	FALSE	0.124280620030305	0.973177694379691	FALSE	0.00999120908408842	0.998586142714652	FALSE	Pdzd4
ENSMUSG00000002007	-0.689891669761502	NA	FALSE	0.48265719398551	NA	FALSE	0.815569579234696	NA	FALSE	1.99733543436305	NA	FALSE	Srpk3
ENSMUSG00000002010	0.0683955578534317	0.777417928758711	FALSE	0.0907076183829807	0.470819013848263	FALSE	-0.0674729059791234	0.983567663202768	FALSE	-0.0426163772662316	0.994855110436599	FALSE	Idh3g
ENSMUSG00000002012	0.0786564436452849	0.970242205847441	FALSE	-0.00518238605493718	NA	FALSE	-0.284705973563687	0.984072627038554	FALSE	-0.36370825638814	0.994855110436599	FALSE	Pnck
ENSMUSG00000002014	0.105274543231539	0.741891570882486	FALSE	0.291193977074498	0.0232464675900054	FALSE	-0.163003020608261	0.951665113908334	FALSE	0.025933021499293	0.998586142714652	FALSE	Ssr4
ENSMUSG00000002015	-0.0139148522772176	0.968511764434978	FALSE	0.0119160058416431	0.947328377116151	FALSE	0.0209620397361826	0.991947321479723	FALSE	0.0492129508266125	0.994855110436599	FALSE	Bcap31
ENSMUSG00000002017	0.132621420515303	0.5191797740188	FALSE	-0.0519309973804104	0.744333918858215	FALSE	0.138089582538934	0.937507109371169	FALSE	-0.0442079147971039	0.994855110436599	FALSE	Fam98a
ENSMUSG00000002020	1.15498236419039	0.583118936300998	FALSE	1.20685877985536	NA	FALSE	-0.715631292192707	NA	FALSE	-0.662169197357717	0.984391019994919	FALSE	Ltbp2
ENSMUSG00000002028	-0.00804660187810584	0.988809957541175	FALSE	0.0255609373967434	0.862375424265824	FALSE	0.152382295919414	0.951665113908334	FALSE	0.188082761419369	0.512138251125857	FALSE	Kmt2a
ENSMUSG00000002031	-0.0372481669607783	0.907149264542907	FALSE	0.0438117583473024	0.778120254179189	FALSE	-0.119111067553705	0.951665113908334	FALSE	-0.0354453743359621	0.994855110436599	FALSE	Ift46
ENSMUSG00000002032	0.377334132683732	0.608309916748771	FALSE	0.27809631026286	0.585308469929574	FALSE	0.200788970403852	0.983567663202768	FALSE	0.103600425481725	0.997451556851357	FALSE	Tmem25
ENSMUSG00000002033	-0.0780689874660357	NA	FALSE	-0.440327141207147	NA	FALSE	1.07634279668668	NA	FALSE	0.718406166340736	NA	FALSE	Cd3g
ENSMUSG00000002043	0.0500899936689943	0.875652595802806	FALSE	0.144034514710379	0.429678940232814	FALSE	-0.0809485589249682	0.983567663202768	FALSE	0.0156299629070567	0.998586142714652	FALSE	Trappc6a
ENSMUSG00000002052	0.0362009352654693	0.890711360000125	FALSE	-0.141585540432627	0.295210054683275	FALSE	0.19493876040264	0.840586851668898	FALSE	0.0190910298766864	0.998586142714652	FALSE	Supt6
ENSMUSG00000002055	0.256928332591152	0.243760033271417	FALSE	0.199893110850731	0.143646000359276	FALSE	0.180676511270954	0.937507109371169	FALSE	0.125313947978605	0.845676204371915	FALSE	Spag5
ENSMUSG00000002057	NA	NA	FALSE	NA	NA	FALSE	NA	NA	FALSE	NA	NA	FALSE	Foxn1
ENSMUSG00000002058	0.344227251873067	0.036812345015469	FALSE	0.435014171672986	4.08940741432415e-05	FALSE	0.0691878553036355	0.983567663202768	FALSE	0.162651568698741	0.70634094742958	FALSE	Unc119
ENSMUSG00000002059	0.106332524532678	0.640332438500047	FALSE	0.117743520964048	0.316615293078198	FALSE	-0.0396232629083894	0.98653906727909	FALSE	-0.0256036160138534	0.997805146024031	FALSE	Rab34
ENSMUSG00000002064	-0.0118494370350893	0.978029272138117	FALSE	0.110371020969158	0.504582846812899	FALSE	0.0219710007369955	0.994870748050016	FALSE	0.146782178077171	0.791826318678833	FALSE	Sdf2
ENSMUSG00000002068	0.146043532192713	0.594906059504109	FALSE	0.0190368132072951	0.920068076293242	FALSE	-0.0889448085580274	0.983567663202768	FALSE	-0.213451414506412	0.483811672426577	FALSE	Ccne1
ENSMUSG00000002076	1.1632044254689	0.00553003296227622	TRUE	0.963593894744086	0.0690212644382738	FALSE	-0.182659434066072	0.98622347151897	FALSE	-0.381177507593964	0.878441161235013	FALSE	Hsf2bp
ENSMUSG00000002083	0.0483482328812241	0.89863935815026	FALSE	-0.0778623379787541	0.735372875956822	FALSE	0.0717371483588167	0.983821169218846	FALSE	-0.0522978905011028	0.994855110436599	FALSE	Bbc3
ENSMUSG00000002100	-3.17444118312371	0.0140376986245156	TRUE	-0.36602433469798	0.749246078729506	FALSE	-1.64533585194278	0.805859674774393	FALSE	1.16259489748701	0.795087890162138	FALSE	Mybpc3
ENSMUSG00000002102	0.157073334302691	0.449568181511248	FALSE	0.0715439434262972	0.651309499920381	FALSE	0.0993970194324962	0.973177694379691	FALSE	0.0158793025088537	0.998586142714652	FALSE	Psmc3
ENSMUSG00000002103	-0.0839336471222878	0.770971165207089	FALSE	-0.22304855011542	0.144936403668331	FALSE	0.0927348257851456	0.982850116613954	FALSE	-0.0447082747782235	0.994855110436599	FALSE	Acp2
ENSMUSG00000002104	2.0920058758957	0.124417675774514	FALSE	0.519100529550338	NA	FALSE	0.851419792584431	NA	FALSE	-0.719618530419634	0.968138554613905	FALSE	Rapsn
ENSMUSG00000002105	0.183433239892627	0.537562651265725	FALSE	0.367363706105284	0.0207437789177015	FALSE	-0.149579884479329	0.964427155148257	FALSE	0.0366697062842287	0.998512007437868	FALSE	Slc39a13
ENSMUSG00000002107	-0.705011917207869	4.44377303204414e-05	FALSE	-0.844041236477949	7.28974454158274e-05	FALSE	-0.0385594329450667	0.991770145495778	FALSE	-0.175008121090576	0.932951420237311	FALSE	Celf2
ENSMUSG00000002108	-0.193534126919524	0.84515970842464	FALSE	0.138837883779053	0.827430311928948	FALSE	0.0271284669450813	0.997602498949634	FALSE	0.361605107285342	0.951896529085675	FALSE	Nr1h3
ENSMUSG00000002109	-0.0232675704014006	0.962085055576611	FALSE	0.247481705160731	0.116136226748379	FALSE	-0.200949706610795	0.911751555566866	FALSE	0.0721533408505591	0.994855110436599	FALSE	Ddb2
ENSMUSG00000002111	0.361330001556096	0.871120976718507	FALSE	-1.05461106084196	NA	FALSE	0.244699905359298	NA	FALSE	-1.16917274067527	0.899118582749233	FALSE	Spi1
ENSMUSG00000002129	0.0198404384620663	0.953517352315629	FALSE	-0.147199239665072	0.291077460036089	FALSE	0.15810254843431	0.913435442144199	FALSE	-0.00689958570143263	0.998586142714652	FALSE	Sf3a1
ENSMUSG00000002147	-0.0746044785210477	0.92846979257552	FALSE	-0.391459661588587	0.274880597317216	FALSE	0.120099103351278	0.984072627038554	FALSE	-0.193396724419237	0.9779752493879	FALSE	Stat6
ENSMUSG00000002190	-0.192852501039615	0.946490841467835	FALSE	0.761370110646439	NA	FALSE	-0.659939866323868	NA	FALSE	0.296275906754763	0.995895888564316	FALSE	Clgn
ENSMUSG00000002204	-0.69224108516319	NA	FALSE	-0.425627345813416	NA	FALSE	-0.518748729518836	NA	FALSE	-0.2512221223473	NA	FALSE	Napsa
ENSMUSG00000002205	0.0296988832247369	0.932072606817258	FALSE	0.0382186649758092	0.828792316645297	FALSE	-0.0426446713144486	0.98622347151897	FALSE	-0.031633256735204	0.997805146024031	FALSE	Vrk3
ENSMUSG00000002210	0.221045623267921	0.290159110634176	FALSE	0.297036335915635	0.0759065739706147	FALSE	0.0321205978565712	0.991770145495778	FALSE	0.110217691879629	0.946747314807046	FALSE	Smg9
ENSMUSG00000002221	-0.0330071988930177	0.903355495305498	FALSE	-0.0551016886269664	0.662604622597225	FALSE	-0.0016924931717821	0.999484468161748	FALSE	-0.0216632476970842	0.998586142714652	FALSE	Paxip1
ENSMUSG00000002222	-0.168478023837467	0.430908685777137	FALSE	-0.237227213478174	0.024211772847723	FALSE	0.0475944458954499	0.984567395610394	FALSE	-0.0193992228196066	0.998586142714652	FALSE	Rmnd5a
ENSMUSG00000002227	-0.119179308351756	0.641065423168513	FALSE	-0.0524176194876341	0.825408121205861	FALSE	0.0311311436305879	0.991770145495778	FALSE	0.10032770448233	0.968138554613905	FALSE	Mov10
ENSMUSG00000002228	-0.402604334671426	0.530503115598313	FALSE	-0.101423931135832	0.878395214088471	FALSE	-0.219597550448816	0.983567663202768	FALSE	0.0853178762604717	0.998586142714652	FALSE	Ppm1j
ENSMUSG00000002233	-0.453572435591023	0.0197364695758934	FALSE	-0.235727310024117	0.178376470064317	FALSE	-0.0991090599420269	0.983567663202768	FALSE	0.12186400530808	0.968200070247545	FALSE	Rhoc
ENSMUSG00000002240	NA	NA	FALSE	NA	NA	FALSE	NA	NA	FALSE	NA	NA	FALSE	Prr27
ENSMUSG00000002249	0.0962496786512593	0.678183289386209	FALSE	0.268349719139479	0.0166144021559031	FALSE	-0.064900587167186	0.983567663202768	FALSE	0.109378534837514	0.899602794836746	FALSE	Tead3
ENSMUSG00000002250	0.0041848162666197	0.991966973990023	FALSE	-0.0282583252721151	0.880282660068148	FALSE	-0.0657769631530588	0.983567663202768	FALSE	-0.095775085970305	0.968138554613905	FALSE	Ppard
ENSMUSG00000002257	0.133803200475973	0.800034267184569	FALSE	-0.345163895212483	0.256090348248116	FALSE	0.185538842205969	0.973177694379691	FALSE	-0.291520658949085	0.834439279951643	FALSE	Def6
ENSMUSG00000002265	0.258012095641531	0.221127034323402	FALSE	0.504920927809403	1.45553186412006e-05	FALSE	-0.0726892232031986	0.983567663202768	FALSE	0.175978834627913	0.670693975881821	FALSE	Peg3
ENSMUSG00000002266	0.213968077882324	0.844973462205402	FALSE	0.153335669331334	0.819254591241954	FALSE	0.167951934961861	0.984072627038554	FALSE	0.109040496382457	0.998586142714652	FALSE	Zim1
ENSMUSG00000002274	0.433295570904657	0.0386017612691535	FALSE	0.52787959133066	7.49070737226733e-05	FALSE	-0.324884317824586	0.711225982911924	FALSE	-0.228123848280125	0.520226279732245	FALSE	Metrn
ENSMUSG00000002279	0.00571428868022741	0.990839327030463	FALSE	-0.0885586756830566	0.62674174407531	FALSE	0.0735980347115581	0.983567663202768	FALSE	-0.0183111960779813	0.998586142714652	FALSE	Lmf1
ENSMUSG00000002280	0.102488456386421	0.735315884976015	FALSE	0.208878931686373	0.188594355558354	FALSE	-0.0490633650522521	0.986934012780605	FALSE	0.0594464662675345	0.994855110436599	FALSE	Ciao3
ENSMUSG00000002289	1.29057963664716	0.0552483204769043	FALSE	0.78080129475846	0.212667924659532	FALSE	0.539445204317075	0.964062248312704	FALSE	0.0312705875156473	0.998586142714652	FALSE	Angptl4
ENSMUSG00000002297	0.1809904806802	0.260817459723244	FALSE	0.0825022361623929	0.492666255666437	FALSE	0.172915172589454	0.831119843238396	FALSE	0.0765553429800675	0.957150489703002	FALSE	Dbf4
ENSMUSG00000002307	-0.027735117238569	0.93798158799622	FALSE	-0.246995982547417	0.0665777144318573	FALSE	0.227372422627347	0.813938291272001	FALSE	0.0099442503660746	0.998586142714652	FALSE	Daxx
ENSMUSG00000002308	0.143723915134557	0.591210349981765	FALSE	0.23705128343922	0.0560973440631699	FALSE	-0.113795916956343	0.964354701084311	FALSE	-0.017701318515289	0.998586142714652	FALSE	Cd320
ENSMUSG00000002319	0.194747998339948	0.162169832911276	FALSE	0.126401442996636	0.298804079385519	FALSE	-0.00700830871604121	0.997602498949634	FALSE	-0.0731067530863277	0.968138554613905	FALSE	Ipo4
ENSMUSG00000002320	-0.195073181181208	0.214094400779004	FALSE	-0.113479849691626	0.37300629009652	FALSE	-0.113791086957164	0.951665113908334	FALSE	-0.029960201974413	0.994855110436599	FALSE	Tm9sf1
ENSMUSG00000002324	-0.115168617330276	0.903482521388816	FALSE	-0.263414224230511	0.564401114286214	FALSE	0.115880994711798	0.987481162909982	FALSE	-0.0291339868618162	0.998586142714652	FALSE	Rec8
ENSMUSG00000002325	0.0656476876650075	0.895072713950585	FALSE	0.172907518900381	0.353926674514006	FALSE	0.116466383735096	0.983567663202768	FALSE	0.226120583011672	0.657715191624982	FALSE	Irf9
ENSMUSG00000002326	0.178705853830026	0.446285862231602	FALSE	0.0987093135934944	0.581382769210801	FALSE	0.14952726757919	0.951510983379983	FALSE	0.0720209045939181	0.993160260864945	FALSE	Gmpr2
ENSMUSG00000002329	0.116007205420982	0.653324554429001	FALSE	0.0391886351517932	0.831051763499518	FALSE	0.054158855085006	0.984072627038554	FALSE	-0.0205780601698884	0.998586142714652	FALSE	Mdp1
ENSMUSG00000002332	-0.338921808391086	0.0471247052223767	FALSE	-0.385597003671817	0.00867638790532261	FALSE	-0.305250533328463	0.537194369555167	FALSE	-0.349523510545994	0.173412607684829	FALSE	Dhrs1
ENSMUSG00000002341	-0.381802940214197	0.550784868078057	FALSE	-0.393363746331082	0.472928244073266	FALSE	-0.380341325412208	0.950154679755445	FALSE	-0.389613826074116	0.930940981210341	FALSE	Ncan
ENSMUSG00000002342	-0.064374897005622	0.840227238413303	FALSE	-0.00171648693697548	0.992445204423061	FALSE	0.0139574137763703	0.99702862893203	FALSE	0.0791250643132599	0.969751877080585	FALSE	Tmem161a
ENSMUSG00000002343	0.118585815434455	0.704696551715693	FALSE	0.144324375486808	0.486688003099464	FALSE	0.057397215092702	0.984567395610394	FALSE	0.0854644977492981	0.993160260864945	FALSE	Armc6
ENSMUSG00000002345	0.0619970016811844	0.889287205415182	FALSE	0.131619042974299	0.507805922150405	FALSE	-0.0758986133130796	0.984072627038554	FALSE	-0.00351875418213278	0.999550436347216	FALSE	Borcs8
ENSMUSG00000002346	0.0677378871227295	0.927596938492636	FALSE	0.194931963570272	0.606223450720158	FALSE	-0.109363525455233	0.984072627038554	FALSE	0.0204795270283816	0.998586142714652	FALSE	Slc25a42
ENSMUSG00000002365	0.143063494536646	0.565329329495785	FALSE	-0.0528268402986962	0.804236678966955	FALSE	0.305029328134382	0.620869717952208	FALSE	0.110838107451959	0.941716270513633	FALSE	Snx9
ENSMUSG00000002372	0.223332784966294	0.0913332290189015	FALSE	0.254596223093536	0.0062735373205612	FALSE	0.0507042905973925	0.983567663202768	FALSE	0.0843407689437933	0.922266007155565	FALSE	Ranbp3
ENSMUSG00000002379	0.42193019026629	0.0271819717339124	FALSE	0.416844285836872	6.43152122665863e-05	FALSE	0.0469920749231248	0.987481162909982	FALSE	0.0447655562912567	0.994855110436599	FALSE	Ndufa11
ENSMUSG00000002384	-2.2219230565856	NA	FALSE	0.785672706882009	NA	FALSE	-0.503583429328196	NA	FALSE	2.50712237893442	NA	FALSE	Bmp8b
ENSMUSG00000002393	0.462080481589816	0.00520972012200564	FALSE	0.435574416714208	3.68345137604888e-06	FALSE	-0.0550193850152398	0.984072627038554	FALSE	-0.0790951153735525	0.968424942756216	FALSE	Nr2f6
ENSMUSG00000002395	0.139302961689441	0.505766695077596	FALSE	0.223668874297158	0.0797212838851386	FALSE	-0.0395557754189771	0.987481162909982	FALSE	0.0472611239463785	0.994855110436599	FALSE	Use1
ENSMUSG00000002396	0.178281067088534	0.822631638019755	FALSE	0.409835024173148	0.412043584202239	FALSE	-0.386529374195922	0.951665113908334	FALSE	-0.153581871305276	0.994855110436599	FALSE	Ocel1
ENSMUSG00000002409	0.0821756018453456	0.821757168781752	FALSE	0.15808951567749	0.305395770162132	FALSE	-0.0996908734796718	0.983567663202768	FALSE	-0.0219330378625841	0.998586142714652	FALSE	Dyrk1b
ENSMUSG00000002413	-0.396938866752982	0.00456927030332001	FALSE	-0.536049922841442	3.86055162525696e-06	FALSE	0.0871373581635829	0.973177694379691	FALSE	-0.0501960713652833	0.994855110436599	FALSE	Braf
ENSMUSG00000002416	0.0868343662831603	0.808669825311858	FALSE	0.159022998029554	0.254233837319917	FALSE	-0.0993704264870115	0.983567663202768	FALSE	-0.0242925491016754	0.998586142714652	FALSE	Ndufb2
ENSMUSG00000002428	0.19124350016512	0.452121242186772	FALSE	0.216502391714467	0.151729970657559	FALSE	-0.02036880274717	0.994870748050016	FALSE	0.00669799347761438	0.999031119402275	FALSE	Hltf
ENSMUSG00000002455	-0.00223873838789624	0.995998786985885	FALSE	-0.340212580967631	0.0785477305525407	FALSE	0.489999518180212	0.334696622465495	FALSE	0.153498322948637	0.747048128188528	FALSE	Prpf6
ENSMUSG00000002458	0.0126727971733151	0.974284896441397	FALSE	0.125059976285935	0.407186349421357	FALSE	-0.0787885179043697	0.983567663202768	FALSE	0.0363319432567881	0.994855110436599	FALSE	Rgs19
ENSMUSG00000002459	-0.925387253602074	0.010554588958206	FALSE	-0.386276612673614	0.447949362624082	FALSE	-0.527476332029303	0.840586851668898	FALSE	0.0144915216255529	0.999062970443681	FALSE	Rgs20
ENSMUSG00000002475	-0.454645947940398	0.802957561382669	FALSE	-0.192697544248888	NA	FALSE	0.132429898740064	NA	FALSE	0.395575210823137	0.994855110436599	FALSE	Abhd3
ENSMUSG00000002477	0.120055250805307	0.6055486734614	FALSE	0.0746150654928262	0.523684347559827	FALSE	0.0943944759824233	0.967634420680984	FALSE	0.0514610096037603	0.994855110436599	FALSE	Snrpd1
ENSMUSG00000002486	0.205655553146292	0.354577123984205	FALSE	0.211850619001283	0.255226240067554	FALSE	0.046858377815032	0.987481162909982	FALSE	0.0554233461905361	0.994855110436599	FALSE	Tchp
ENSMUSG00000002489	0.102655123930301	0.758285514320014	FALSE	-0.253255324706189	0.106813215853632	FALSE	0.39608332433618	0.480828344591328	FALSE	0.0412003338278489	0.994855110436599	FALSE	Tiam1
ENSMUSG00000002496	0.0304614507035846	0.923267912184512	FALSE	0.0745472474322891	0.555495044495686	FALSE	-0.0973408615033391	0.963463285491033	FALSE	-0.0512537292309028	0.994855110436599	FALSE	Tsc2
ENSMUSG00000002500	-0.546281552169532	NA	FALSE	1.61975448305747	NA	FALSE	-0.920070799328951	NA	FALSE	1.23993171880785	NA	FALSE	Rpl3l
ENSMUSG00000002504	-0.134868756401982	0.719446428700935	FALSE	-0.139444768922378	0.618338343536051	FALSE	0.0654482875280721	0.984072627038554	FALSE	0.0628857190388812	0.994855110436599	FALSE	Slc9a3r2
ENSMUSG00000002524	0.0846416327884361	0.677701022206835	FALSE	0.125453222924116	0.290459917472908	FALSE	0.0547147951619128	0.983567663202768	FALSE	0.0976867743088781	0.854575677689863	FALSE	Puf60
ENSMUSG00000002546	0.0234322962419057	0.954738563484612	FALSE	-0.063092253811349	0.777194989750091	FALSE	0.235644026784801	0.883734879611313	FALSE	0.150851696803128	0.770937208178804	FALSE	Golga2
ENSMUSG00000002550	0.162047181033817	0.512133620064334	FALSE	0.083986082139578	0.676293570525282	FALSE	0.0256049387345835	0.991947321479723	FALSE	-0.0498262625235226	0.994855110436599	FALSE	Uck1
ENSMUSG00000002565	0.097370165199106	NA	FALSE	0.0180292632586402	NA	FALSE	-0.463768354208298	NA	FALSE	-0.543171846182285	NA	FALSE	Scin
ENSMUSG00000002578	0.0347176945386454	0.950359505349813	FALSE	0.0996809698570189	0.746957064917909	FALSE	-0.0832783144870475	0.984072627038554	FALSE	-0.0161612866440547	0.998586142714652	FALSE	Ikzf4
ENSMUSG00000002580	-0.00841258164764479	0.987830536657761	FALSE	-0.024104200095341	0.918139201384904	FALSE	-0.0373579672994794	0.990584031476071	FALSE	-0.050345822160951	0.994855110436599	FALSE	Mien1
ENSMUSG00000002588	-2.17519446443863	0.0490855520836056	TRUE	-0.81188237466023	NA	FALSE	-0.0798774708334948	0.995424947939395	FALSE	1.28707431084689	0.864630317876057	FALSE	Pon1
ENSMUSG00000002602	0.367568339056275	0.0596556453923276	FALSE	0.161367715771427	0.407302286609283	FALSE	-0.125168541933804	0.966007832610953	FALSE	-0.32958863720355	0.298258887730459	FALSE	Axl
ENSMUSG00000002603	-0.667203930127064	3.00325438485139e-06	FALSE	-0.29910986021849	0.102056813557146	FALSE	-0.0513586243024154	0.987481162909982	FALSE	0.319702981258192	0.148386100189631	FALSE	Tgfb1
ENSMUSG00000002608	-0.0795309980590048	0.722783584399161	FALSE	0.18398991744559	0.110148172473819	FALSE	-0.103472957875435	0.951665113908334	FALSE	0.162517131542883	0.610499379059067	FALSE	Ccdc97
ENSMUSG00000002617	-0.166476900381845	0.682239979972573	FALSE	0.00685749607031845	0.984455199497176	FALSE	-0.187252589849906	0.959473691385525	FALSE	-0.0113491512276952	0.998586142714652	FALSE	Zfp40
ENSMUSG00000002625	0.214427335503315	0.402555228852406	FALSE	0.210465194876536	0.0834814657474002	FALSE	0.152992785887176	0.951665113908334	FALSE	0.151157926525096	0.758207388791335	FALSE	Akap8l
ENSMUSG00000002633	-1.3631571788075	7.66939054706896e-21	TRUE	-1.4693431608057	1.66163642248556e-14	TRUE	-0.217603313933174	0.87271622140886	FALSE	-0.322512779502263	0.690078030404832	FALSE	Shh
ENSMUSG00000002635	0.0865127949927518	0.769457552092039	FALSE	0.0782729535471569	0.704410276366635	FALSE	0.0615366763938478	0.984072627038554	FALSE	0.0554755856619908	0.994855110436599	FALSE	Pdcd2l
ENSMUSG00000002658	0.229030477339081	0.32655192009906	FALSE	-0.0902103009216732	0.69767220987548	FALSE	0.4601854319942	0.42002396957441	FALSE	0.143197328993533	0.773645354707885	FALSE	Gtf2f1
ENSMUSG00000002660	0.271812731353449	0.1412849003338	FALSE	0.334305720839523	0.0175891726531392	FALSE	-0.0198795913127813	0.994870748050016	FALSE	0.0450583064044422	0.994855110436599	FALSE	Clpp
ENSMUSG00000002661	0.353774341297171	0.33542717323601	FALSE	0.369229899028531	0.113427573672016	FALSE	-0.0629166046626902	0.987481162909982	FALSE	-0.044343874884839	0.998586142714652	FALSE	Alkbh7
ENSMUSG00000002664	-0.118080114816289	NA	FALSE	1.13697531971289	NA	FALSE	0.980765493866085	NA	FALSE	2.2335485357721	NA	FALSE	Pspn
ENSMUSG00000002668	-0.236201087507922	0.866319479879026	FALSE	0.0744685159440815	NA	FALSE	-0.881786637909379	0.882654975475715	FALSE	-0.568467441947373	0.944976039157661	FALSE	Dennd1c
ENSMUSG00000002679	0.135586657537557	0.615955100489921	FALSE	0.194603068012776	0.11033875699063	FALSE	0.103281284735486	0.973177694379691	FALSE	0.164880290148796	0.696589996474587	FALSE	Med6
ENSMUSG00000002688	-0.086299755110209	0.745430315406256	FALSE	-0.222800154328469	0.209855837361801	FALSE	0.100103628395646	0.983567663202768	FALSE	-0.0346945674420223	0.994855110436599	FALSE	Prkd1
ENSMUSG00000002699	1.91488568092978	NA	FALSE	1.55258423673759	NA	FALSE	0.0432744004741851	NA	FALSE	-0.314752419927098	0.994855110436599	FALSE	Lcp2
ENSMUSG00000002718	-0.083512888856176	0.735315884976015	FALSE	-0.146377334371689	0.110046006208446	FALSE	-0.0330485355489741	0.987481162909982	FALSE	-0.0936904672509698	0.889975812750251	FALSE	Cse1l
ENSMUSG00000002728	0.129769592717834	0.619052114738122	FALSE	0.214670630130922	0.0766436867377144	FALSE	-0.0785373745269755	0.983567663202768	FALSE	0.00916188934305531	0.998586142714652	FALSE	Naa20
ENSMUSG00000002731	-0.0238385417797863	0.946321030850155	FALSE	0.0477343813056458	0.777677735659253	FALSE	-0.109300224430819	0.966007832610953	FALSE	-0.0351740144638294	0.994855110436599	FALSE	Prkra
ENSMUSG00000002732	0.279941416123595	0.423579536609975	FALSE	0.239183203685432	0.353754282343989	FALSE	0.2272845469275	0.951665113908334	FALSE	0.188654767406377	0.919005800395717	FALSE	Fkbp7
ENSMUSG00000002733	0.142622612988659	0.526208709580896	FALSE	0.139648530588854	0.420809282455294	FALSE	-0.0214760154389491	0.994870748050016	FALSE	-0.0221526513651484	0.998586142714652	FALSE	Plekha3
ENSMUSG00000002741	-0.120039941421165	0.564306676301913	FALSE	-0.165431629554226	0.0976765465590399	FALSE	-0.0773514338474696	0.973177694379691	FALSE	-0.120417948149124	0.788539469258194	FALSE	Ykt6
ENSMUSG00000002748	0.23574793979552	0.0783293403921673	FALSE	0.254801891109049	0.0209414973230146	FALSE	0.161430095371509	0.903688597972433	FALSE	0.182577746186037	0.226654614604025	FALSE	Baz1b
ENSMUSG00000002763	0.0159916233612744	0.959257439095741	FALSE	0.0544987145158213	0.705361424357863	FALSE	-0.0113672259140324	0.99702862893203	FALSE	0.0296097841256794	0.994855110436599	FALSE	Pex6
ENSMUSG00000002767	0.159041181493496	0.474866146098403	FALSE	0.193633829335744	0.103466460331385	FALSE	0.048593692398931	0.984072627038554	FALSE	0.0857534843317435	0.972326481130675	FALSE	Mrpl2
ENSMUSG00000002768	-0.0907184102961273	0.68533628018318	FALSE	7.97129349397243e-05	0.999772107505686	FALSE	-0.0670481167413884	0.983567663202768	FALSE	0.0261171530236857	0.998586142714652	FALSE	Mea1
ENSMUSG00000002769	0.697779499031043	0.508501747501177	FALSE	0.0492392808944394	0.952218630039006	FALSE	0.897866970583293	0.805859674774393	FALSE	0.251828427532555	0.994855110436599	FALSE	Gnmt
ENSMUSG00000002771	0.167441921732439	0.825689891001091	FALSE	0.563166417280077	0.110771777766099	FALSE	-0.133693131805806	0.984072627038554	FALSE	0.264208358692178	0.951203248406894	FALSE	Grin2d
ENSMUSG00000002778	-0.129038760420929	0.436275556909724	FALSE	-0.107436656827571	0.388909579155138	FALSE	-0.0711506174062535	0.983118367342535	FALSE	-0.0472795472744552	0.993511226668766	FALSE	Kdelr1
ENSMUSG00000002781	-0.0153364467392631	0.973437936720843	FALSE	0.0123833090750296	0.956852772128495	FALSE	-0.0121760051979292	0.997602498949634	FALSE	0.018076191267613	0.998586142714652	FALSE	Tmem143
ENSMUSG00000002791	0.910865158134028	NA	FALSE	0.138958148196863	NA	FALSE	1.08240623353713	NA	FALSE	0.316557889879061	NA	FALSE	Pdxk-ps
ENSMUSG00000002797	0.158820402968358	0.785487976863847	FALSE	0.0192311471395067	0.962598661845112	FALSE	0.0837154951704752	0.987481162909982	FALSE	-0.0536043322691381	0.998586142714652	FALSE	Ggct
ENSMUSG00000002799	-0.00740072750804836	0.991329034474083	FALSE	0.163358439012258	0.466922526734048	FALSE	-0.033398976709431	0.991947321479723	FALSE	0.139866235594485	0.964201862569418	FALSE	Jag2
ENSMUSG00000002803	0.103462230302994	0.741891570882486	FALSE	0.114212818438979	0.532890268629719	FALSE	-0.114813158284606	0.973177694379691	FALSE	-0.101589740652869	0.968138554613905	FALSE	Btbd6
ENSMUSG00000002804	0.104328023218997	0.771133933179941	FALSE	0.223845647994409	0.134333564435802	FALSE	-0.113019585627756	0.973177694379691	FALSE	0.00941243745426044	0.998586142714652	FALSE	Nudt14
ENSMUSG00000002808	-0.158203219548447	0.495557783131903	FALSE	-0.154887385117719	0.305559172874728	FALSE	-0.124141574157134	0.951863488269716	FALSE	-0.118401695907203	0.9232990306092	FALSE	Epdr1
ENSMUSG00000002812	-0.0766836287271411	0.774889556216723	FALSE	-0.243929386974187	0.0442507633314233	FALSE	0.15576660638206	0.937507109371169	FALSE	-0.00957040855073203	0.998586142714652	FALSE	Flii
ENSMUSG00000002814	0.0609199880947895	0.854934611289295	FALSE	0.166161960882866	0.238074060311071	FALSE	0.173985991757323	0.914798280756485	FALSE	0.281313795523929	0.148386100189631	FALSE	Top3a
ENSMUSG00000002820	-0.0622063024481385	0.875783712840422	FALSE	0.244915356220881	0.162937384223701	FALSE	-0.35383003066063	0.584127517906992	FALSE	-0.0445423617969078	0.994855110436599	FALSE	Atg4d
ENSMUSG00000002825	0.125354879526258	0.620490276554372	FALSE	0.263549970509885	0.056374065258198	FALSE	-0.0729714726063416	0.983567663202768	FALSE	0.0675151357868952	0.990572370401477	FALSE	Qtrt1
ENSMUSG00000002831	-1.03513268374722	NA	FALSE	0.151370290859355	NA	FALSE	-0.247138432069914	NA	FALSE	0.943021853263356	NA	FALSE	Plin4
ENSMUSG00000002833	0.201134803414474	0.342478525917513	FALSE	0.152722922225992	0.371678994480209	FALSE	0.280645278461958	0.805859674774393	FALSE	0.233986738279435	0.0703067394939275	FALSE	Hdgfl2
ENSMUSG00000002835	0.157776427616801	0.393179360971037	FALSE	-0.0480591708151318	0.787628908709847	FALSE	0.24440692362844	0.756003067127969	FALSE	0.0406235375080646	0.994855110436599	FALSE	Chaf1a
ENSMUSG00000002844	-0.056712759361922	0.836942967561449	FALSE	0.00619459958155272	0.969244965071263	FALSE	-0.0723057829385775	0.983567663202768	FALSE	-0.00673591139331093	0.998586142714652	FALSE	Adprh
ENSMUSG00000002845	-0.154809866789062	0.385331973740606	FALSE	-0.0328271925331748	0.837883990518021	FALSE	-0.137230903751038	0.92105635572166	FALSE	-0.012945551427409	0.998586142714652	FALSE	Tmem39a
ENSMUSG00000002846	-0.0887759066397786	0.782274185486491	FALSE	0.0649736949586742	0.721751693979355	FALSE	-0.0952364537434212	0.983567663202768	FALSE	0.0607783264924937	0.994855110436599	FALSE	Timmdc1
ENSMUSG00000002847	-1.05537033752893	0.13474510284726	FALSE	-1.10998693431101	0.0932039832532145	FALSE	-0.134256372219626	0.987481162909982	FALSE	-0.18616103673742	0.997805146024031	FALSE	Pla1a
ENSMUSG00000002870	0.042919818420033	0.877330123402093	FALSE	-0.143471844983662	0.160239190407035	FALSE	0.0993394601967872	0.964354701084311	FALSE	-0.0851408018149788	0.901054145027674	FALSE	Mcm2
ENSMUSG00000002871	-0.0185861598802093	0.9669488575583	FALSE	0.469888662744721	0.000658251157491249	FALSE	-0.272896622453382	0.735853736805086	FALSE	0.218217469589423	0.558085690842719	FALSE	Tpra1
ENSMUSG00000002881	-0.431020148322221	0.0395115962188108	FALSE	-0.316073170035475	0.0568632221821552	FALSE	-0.020723800734566	0.994870748050016	FALSE	0.0960582067018585	0.992225989648814	FALSE	Nab1
ENSMUSG00000002885	0.394257147806861	0.65566492341961	FALSE	0.681293568696586	0.155270340704466	FALSE	0.420417272080691	0.961058413811853	FALSE	0.708187950828805	0.487873412386597	FALSE	Adgre5
ENSMUSG00000002897	0.303236638001884	0.219237540865796	FALSE	0.115217127426489	0.641021296492235	FALSE	0.277010903885217	0.869340252564183	FALSE	0.0907566729790104	0.993160260864945	FALSE	Il17ra
ENSMUSG00000002900	0.0985829736364325	0.700223003051082	FALSE	-0.20834445015059	0.224065730561625	FALSE	0.435968374059682	0.329132709351681	FALSE	0.13034776656865	0.754477689989069	FALSE	Lamb1
ENSMUSG00000002908	-0.0382079972440184	0.934099855775412	FALSE	0.0699968263079728	0.783507836882998	FALSE	-0.0256045075986398	0.994870748050016	FALSE	0.0849711145672648	0.994855110436599	FALSE	Kcnn1
ENSMUSG00000002910	0.146078312535419	0.694640502880519	FALSE	0.414893410225749	0.0293906908137255	FALSE	-0.132756243934523	0.973177694379691	FALSE	0.138153202911049	0.962628722803604	FALSE	Arrdc2
ENSMUSG00000002930	0.620739821381296	0.29488850609647	FALSE	0.637098923285107	0.246715257660831	FALSE	-0.0140575094182423	0.99792786849307	FALSE	0.00530955352788505	0.9999851523365	FALSE	Ppp1r17
ENSMUSG00000002944	1.56648362771998	4.64328174119709e-06	TRUE	1.04173385749161	3.18213074991923e-11	TRUE	0.140397594661354	0.984072627038554	FALSE	-0.383001194872514	0.00967386456363212	FALSE	Cd36
ENSMUSG00000002948	0.022776001964324	0.945066795818495	FALSE	0.0834117298323975	0.467414055309723	FALSE	0.0732915709232213	0.983567663202768	FALSE	0.135886725863067	0.616887836287521	FALSE	Map2k7
ENSMUSG00000002949	0.0794178625944288	0.742724759050985	FALSE	0.108319676887371	0.36178231948226	FALSE	0.0845279088593129	0.973177694379691	FALSE	0.115857013514801	0.806962449033398	FALSE	Timm44
ENSMUSG00000002957	-0.0371497736239658	0.89147664533547	FALSE	-0.107700108832295	0.335435615166925	FALSE	-0.0247573362532989	0.990584031476071	FALSE	-0.0930010612683242	0.902212230377127	FALSE	Ap2a2
ENSMUSG00000002963	0.00785550063404504	0.989029469175353	FALSE	0.0297346979999388	0.890838761664115	FALSE	-0.029985918055391	0.991352876996989	FALSE	-0.00530152687867275	0.999062970443681	FALSE	Pnkp
ENSMUSG00000002968	0.0838749416112847	0.700338616016111	FALSE	0.148047231671786	0.109450649586463	FALSE	-0.113263114350693	0.95015491846082	FALSE	-0.0467734308559629	0.993160260864945	FALSE	Med25
ENSMUSG00000002980	-0.360894181193243	0.0697803146209227	FALSE	-0.312261215526161	0.17785562485869	FALSE	-0.464123851657278	0.329132709351681	FALSE	-0.413166464115133	0.247739949836584	FALSE	Bcam
ENSMUSG00000002981	-0.172573673254481	0.306422210842471	FALSE	-0.109052671200906	0.369052487521963	FALSE	-0.0347465672257719	0.986934012780605	FALSE	0.0312846001418335	0.994855110436599	FALSE	Clptm1
ENSMUSG00000002983	0.27583932735027	0.397373480560245	FALSE	0.280976600600436	0.23377191788431	FALSE	0.173085602591233	0.963476606858478	FALSE	0.180855225537525	0.932951420237311	FALSE	Relb
ENSMUSG00000002984	0.186471809157791	0.29453123424841	FALSE	0.212645439079934	0.0217069204979638	FALSE	-0.0426642717238295	0.984072627038554	FALSE	-0.0139047178008249	0.998586142714652	FALSE	Tomm40
ENSMUSG00000002985	-0.872379111657229	7.1179315120862e-10	FALSE	-0.460715006971396	0.00117987377284975	FALSE	-0.039844443260426	0.988634474777261	FALSE	0.374740111812962	0.0345908995170759	FALSE	Apoe
ENSMUSG00000002992	-0.129547752710827	NA	FALSE	-3.63362664289948	NA	FALSE	1.06291137096568	NA	FALSE	-2.43794048631662	NA	FALSE	Apoc2
ENSMUSG00000002996	0.113920544258006	0.62066313596189	FALSE	0.112253622820101	0.382689398890014	FALSE	0.0844519905176597	0.973177694379691	FALSE	0.0848380783456533	0.958981425510835	FALSE	Hbp1
ENSMUSG00000002997	-0.121651188694579	0.584489060570213	FALSE	-0.196710534328471	0.223654845586825	FALSE	-0.0578239074907276	0.984072627038554	FALSE	-0.130486231862264	0.770632979902127	FALSE	Prkar2b
ENSMUSG00000003031	-0.324318819616881	0.0259129885696722	FALSE	-0.415583066180298	3.28909800047816e-05	FALSE	0.172629695642058	0.842834566333383	FALSE	0.0831584607536506	0.969751877080585	FALSE	Cdkn1b
ENSMUSG00000003032	0.064180378446585	0.923052741866149	FALSE	0.142649008931672	0.604904630127515	FALSE	-0.499820211207441	0.634956836756183	FALSE	-0.419849070164687	0.37577094712627	FALSE	Klf4
ENSMUSG00000003033	0.00131430828214815	0.997903953352321	FALSE	0.0305796444017396	0.836710308290954	FALSE	-0.00994597105636382	0.997602498949634	FALSE	0.0218564613871185	0.998586142714652	FALSE	Ap1m1
ENSMUSG00000003037	0.11684533713781	0.596132487485153	FALSE	0.0867927402916323	0.515030780843663	FALSE	-0.0265414533587691	0.991352876996989	FALSE	-0.0542540474653019	0.993160260864945	FALSE	Rab8a
ENSMUSG00000003038	-0.0762196225940151	0.747671639605538	FALSE	-0.103848347172677	0.408090704988834	FALSE	0.0472837003832194	0.984072627038554	FALSE	0.0214081499000768	0.998586142714652	FALSE	Hmgn2
ENSMUSG00000003039	0.256203178220611	0.0765312813209095	FALSE	0.226596856279968	0.0221963033010168	FALSE	-0.0803531599229111	0.973177694379691	FALSE	-0.107541607490927	0.860231067504328	FALSE	Fam32a
ENSMUSG00000003051	0.0821966155688527	0.893342635434106	FALSE	0.0518497333050864	0.909907283489841	FALSE	-0.240130235630765	0.963692411708398	FALSE	-0.267564889995369	0.862221898073204	FALSE	Elf3
ENSMUSG00000003053	NA	NA	FALSE	NA	NA	FALSE	NA	NA	FALSE	NA	NA	FALSE	Cyp2c29
ENSMUSG00000003062	-0.222070139346216	0.214821206635046	FALSE	-0.101984216834897	0.515185114211773	FALSE	-0.162666903924307	0.90911256227036	FALSE	-0.03994408577795	0.994855110436599	FALSE	Stard3nl
ENSMUSG00000003068	0.106636218434528	0.636534827339883	FALSE	0.178975489165322	0.0717961011365199	FALSE	-0.000766677548393726	0.999878265484294	FALSE	0.073967081402772	0.965362950607402	FALSE	Stk11
ENSMUSG00000003070	0.0617911175325501	0.85979376973865	FALSE	0.0642670857115011	0.6778738176809	FALSE	0.0691849723709034	0.983567663202768	FALSE	0.0737056791346987	0.9779752493879	FALSE	Efna2
ENSMUSG00000003072	0.149276335843826	0.493871531660536	FALSE	0.222141685842685	0.0511570773042313	FALSE	-0.0824563063994408	0.976436931453636	FALSE	-0.00667521646801325	0.998586142714652	FALSE	Atp5d
ENSMUSG00000003099	0.0940963259236815	0.646499933952611	FALSE	0.0965945691394678	0.413284799387053	FALSE	0.0403906273537361	0.984546232344333	FALSE	0.0451807893170756	0.994855110436599	FALSE	Ppp5c
ENSMUSG00000003119	-0.287572393071889	0.177938018108612	FALSE	-0.542877870793508	9.72673942003886e-05	FALSE	0.250249525192205	0.868840035745538	FALSE	-0.00385061039644826	0.999062970443681	FALSE	Cdk12
ENSMUSG00000003123	0.0293744904536427	0.970054441625962	FALSE	-0.108832988582253	0.844123435064419	FALSE	-0.250513943539396	0.963463285491033	FALSE	-0.386595398992527	0.832526910060646	FALSE	Lipe
ENSMUSG00000003131	-0.0994859560988891	0.618521721665902	FALSE	-0.170667523516629	0.0527342555233973	FALSE	0.0282752452359674	0.988447590107821	FALSE	-0.0408157565734419	0.994855110436599	FALSE	Pafah1b2
ENSMUSG00000003134	-0.639594548171151	0.00602311939429753	FALSE	-0.193367888551523	0.459361957802788	FALSE	-0.108372788564155	0.983567663202768	FALSE	0.339822943512628	0.622569168111051	FALSE	Tbc1d8
ENSMUSG00000003135	-0.0277155286065189	0.925669950684219	FALSE	-0.102538391045331	0.388109657836889	FALSE	0.124909209291512	0.937507109371169	FALSE	0.0523061233948782	0.993650247828375	FALSE	Cnot11
ENSMUSG00000003153	-0.881163408799103	0.0283247555870109	FALSE	-0.805248510247194	0.123502563791305	FALSE	-0.324755501711776	0.973177694379691	FALSE	-0.246286379649561	0.968138554613905	FALSE	Slc2a3
ENSMUSG00000003154	-0.680948890238067	3.89422269291644e-06	FALSE	-0.640831702908657	1.05885294839134e-06	FALSE	0.0536678870695302	0.984072627038554	FALSE	0.0963510936713786	0.986249305798869	FALSE	Foxj2
ENSMUSG00000003161	-0.206345303891632	0.344226159346688	FALSE	-0.145537879030177	0.349162712505947	FALSE	-0.0114942586035965	0.997287894932523	FALSE	0.051863892271689	0.994855110436599	FALSE	Sri
ENSMUSG00000003166	-0.140200836586521	0.452801018649951	FALSE	-0.1223208613722	0.197618932460813	FALSE	-0.142356550652133	0.908502353629109	FALSE	-0.122355590411861	0.632254680343335	FALSE	Dgcr2
ENSMUSG00000003184	0.152122405161132	0.563629856934349	FALSE	0.207773147412596	0.177815737441436	FALSE	-0.0506427146262111	0.984072627038554	FALSE	0.0073856244128386	0.998757849419494	FALSE	Irf3
ENSMUSG00000003190	-0.0454981813641713	0.895797480040671	FALSE	0.09523958037125	0.620541479005394	FALSE	-0.144116067304667	0.951665113908334	FALSE	-0.00101536619687013	0.9999851523365	FALSE	Bcl2l12
ENSMUSG00000003198	0.0740916623007938	0.864384077160377	FALSE	0.178047322035516	0.388109657836889	FALSE	0.108873588335666	0.983567663202768	FALSE	0.21510231481129	0.78819108614108	FALSE	Zfp959
ENSMUSG00000003199	-0.0325961359249026	0.90606910201455	FALSE	0.0431462247514196	0.760956197830847	FALSE	-0.150344962636848	0.883734879611313	FALSE	-0.07214709529783	0.962628722803604	FALSE	Mpnd
ENSMUSG00000003200	0.0450280705446076	0.882050325361047	FALSE	0.128824469164695	0.240510148343296	FALSE	-0.0372235758890024	0.986694142066703	FALSE	0.0490976957893784	0.994855110436599	FALSE	Sh3gl1
ENSMUSG00000003206	-0.0167855957422696	NA	FALSE	-0.693553043686816	NA	FALSE	-0.187070813940135	NA	FALSE	-0.859379447378788	NA	FALSE	Ebi3
ENSMUSG00000003208	0.0691447421938738	0.854934611289295	FALSE	-0.00913284969811542	0.971012908646306	FALSE	0.0491661011356546	0.987481162909982	FALSE	-0.0270778876714137	0.998586142714652	FALSE	Yju2
ENSMUSG00000003226	-0.0137569243438745	0.967379470211632	FALSE	-0.302188796918871	0.0110400318940222	FALSE	0.342357642789151	0.329132709351681	FALSE	0.0555760006476403	0.990572370401477	FALSE	Ranbp2
ENSMUSG00000003227	-0.327315049851519	0.896678520787904	FALSE	0.423270864696886	NA	FALSE	-0.722248129231242	NA	FALSE	0.0289857154844378	NA	FALSE	Edar
ENSMUSG00000003228	-0.152023583046551	0.722667530083811	FALSE	-0.238525911970267	0.285712972398218	FALSE	-0.0544375163023705	0.988616415268372	FALSE	-0.139368706005767	0.968138554613905	FALSE	Grk5
ENSMUSG00000003233	-0.182581022346862	0.325443212987927	FALSE	-0.0819677779695437	0.537052686013421	FALSE	-0.157458298106127	0.908502353629109	FALSE	-0.0547862162387959	0.990572370401477	FALSE	Dvl3
ENSMUSG00000003234	0.0861796118054164	0.733826840465917	FALSE	0.0362988130597963	0.853439757103078	FALSE	0.0679421585678739	0.983567663202768	FALSE	0.0203842868975104	0.998586142714652	FALSE	Abcf3
ENSMUSG00000003235	0.0210644906171111	0.943666200945631	FALSE	-0.0832841012879171	0.579741265622105	FALSE	0.0784997819559572	0.983567663202768	FALSE	-0.0238654287358322	0.997805146024031	FALSE	Eif2b5
ENSMUSG00000003269	0.0610815482824936	0.783482958583849	FALSE	0.219959519094649	0.0315354742446236	FALSE	-0.000743970430488688	0.999878265484294	FALSE	0.160206770129306	0.394951052635974	FALSE	Cyth2
ENSMUSG00000003271	0.376179027528382	NA	FALSE	0.695509525393039	NA	FALSE	-0.368210434366436	NA	FALSE	-0.0468657387294802	NA	FALSE	Sult2b1
ENSMUSG00000003273	0.43984625168551	0.147594897666971	FALSE	0.46245062962376	0.117457394618169	FALSE	-0.293002319979894	0.937507109371169	FALSE	-0.267749269790326	0.822031567698636	FALSE	Car11
ENSMUSG00000003279	-0.0614824370411855	0.96778685588034	FALSE	0.622570307025039	0.40720346944952	FALSE	-0.47707329142903	0.964354701084311	FALSE	0.208493390603459	0.994855110436599	FALSE	Dlgap1
ENSMUSG00000003282	-0.121282193771822	0.804051764569248	FALSE	-0.126432644029708	0.483874280354162	FALSE	-0.0299442805422278	0.994870748050016	FALSE	-0.0340310610731944	0.998586142714652	FALSE	Plag1
ENSMUSG00000003283	-0.919801489403489	0.176027378377021	FALSE	-1.03263133387002	0.0947234701312203	FALSE	-0.0356528947595514	0.997287894932523	FALSE	-0.146982219369917	0.998586142714652	FALSE	Hck
ENSMUSG00000003299	0.173868333015037	0.455972961560114	FALSE	0.258721376231798	0.0236516212374488	FALSE	-0.0395672407429782	0.987481162909982	FALSE	0.0481845233385673	0.994855110436599	FALSE	Mrpl4
ENSMUSG00000003308	0.0999292402470092	0.655267837558307	FALSE	0.0382723058765077	0.815328902916642	FALSE	0.140896984214074	0.911751555566866	FALSE	0.0812851353436297	0.968200070247545	FALSE	Keap1
ENSMUSG00000003309	0.215624621854998	0.638565124204238	FALSE	0.0152462023775395	0.975703343873156	FALSE	-0.292193270515691	0.945988323860036	FALSE	-0.489450812018017	0.511124062073951	FALSE	Ap1m2
ENSMUSG00000003316	-0.441552109933656	0.0355515620873437	FALSE	-0.601508686944504	4.52701566831831e-07	FALSE	-0.00326904039913535	0.999484468161748	FALSE	-0.16201646297488	0.81869904618686	FALSE	Glg1
ENSMUSG00000003341	-0.376130631439837	0.732702990687251	FALSE	0.295644291838822	0.737274072908546	FALSE	-0.844376593592181	0.860177141917653	FALSE	-0.169641529679812	0.996491066550535	FALSE	Atp8b3
ENSMUSG00000003344	0.0354091010569229	0.905044681778505	FALSE	0.0489859301688839	0.733126875099873	FALSE	-0.113935909442263	0.951665113908334	FALSE	-0.0977413422820902	0.899118582749233	FALSE	Btbd2
ENSMUSG00000003345	0.164290732709966	0.258575491373915	FALSE	0.00198867771660622	0.989357267696894	FALSE	0.12903699746013	0.923130593763408	FALSE	-0.0313288866783496	0.994855110436599	FALSE	Csnk1g2
ENSMUSG00000003346	0.260290386508998	0.123066088616914	FALSE	0.340531662860952	0.00193253993104086	FALSE	-0.102044198425003	0.968805073649262	FALSE	-0.0191128814863352	0.998586142714652	FALSE	Abhd17a
ENSMUSG00000003348	-0.261682803777271	0.129438674557957	FALSE	-0.149723772207591	0.37257821942241	FALSE	-0.259691248324692	0.674379937056829	FALSE	-0.145279305202157	0.845864657568691	FALSE	Mob3a
ENSMUSG00000003352	-0.0912394774713319	0.718015585696884	FALSE	0.189732846821358	0.169654739417252	FALSE	-0.25894509189419	0.655104233326493	FALSE	0.024618798928498	0.998586142714652	FALSE	Cacnb3
ENSMUSG00000003354	-0.219086195122108	0.868505261173731	FALSE	-0.247138254623931	0.729459794527719	FALSE	0.184464880023387	0.984072627038554	FALSE	0.158480366023877	0.997166920220363	FALSE	Ccdc65
ENSMUSG00000003355	0.137018096512353	0.749029063524935	FALSE	0.116448731882999	0.656743498259523	FALSE	0.109569661545649	0.983567663202768	FALSE	0.0914204397029847	0.994855110436599	FALSE	Fkbp11
ENSMUSG00000003360	0.133923594940975	0.426194508181458	FALSE	0.051079080465928	0.712196654730917	FALSE	0.102753465936809	0.951665113908334	FALSE	0.0221840738833537	0.998586142714652	FALSE	Ddx23
ENSMUSG00000003363	-0.182200650211351	0.385331973740606	FALSE	-0.063143703789911	0.718134439855589	FALSE	-0.103277448203409	0.972434076463302	FALSE	0.018326159193407	0.998586142714652	FALSE	Pld3
ENSMUSG00000003378	-0.0363991683376011	0.909458715295285	FALSE	0.0623762185761967	0.683919293175208	FALSE	-0.11248480458947	0.951665113908334	FALSE	-0.01105146125204	0.998586142714652	FALSE	Grik5
ENSMUSG00000003379	0.507886423076606	0.783001459034356	FALSE	1.07796727785086	0.190308878202807	FALSE	0.297225161340265	NA	FALSE	0.868413345600861	0.809988769716714	FALSE	Cd79a
ENSMUSG00000003380	0.168083847775659	0.438770288942139	FALSE	0.153759168078981	0.397550903493744	FALSE	-0.00216376197375129	0.999484468161748	FALSE	-0.013826524645126	0.998586142714652	FALSE	Rabac1
ENSMUSG00000003382	-0.0910937344843099	0.725329276834431	FALSE	-0.233411766231132	0.0633274831961954	FALSE	0.241074559273687	0.666685659962698	FALSE	0.100817843414115	0.939714214659681	FALSE	Etv3
ENSMUSG00000003402	0.000571355573750159	0.998997585264959	FALSE	-0.051705368799485	0.69961919018288	FALSE	0.0459261693783502	0.984072627038554	FALSE	-0.00430743045431468	0.999062970443681	FALSE	Prkcsh
ENSMUSG00000003410	0.411140806584739	0.804303481400511	FALSE	-0.0798057610407059	NA	FALSE	0.398251625951066	NA	FALSE	-0.0898417349807145	0.998586142714652	FALSE	Elavl3
ENSMUSG00000003411	-1.04225165146525	0.000245502984424477	TRUE	-0.946908091790508	0.00134991472359991	FALSE	-0.0733378251387965	0.987481162909982	FALSE	0.0243339537725482	0.998586142714652	FALSE	Rab3b
ENSMUSG00000003418	0.304266646318854	0.892113784748154	FALSE	-0.0852771939086966	NA	FALSE	0.463340886030517	NA	FALSE	0.0757894536609957	0.998586142714652	FALSE	St8sia6
ENSMUSG00000003420	1.24938371373617	0.00206626671086783	TRUE	1.213935674963	0.0033255025153813	TRUE	0.0925557112237691	0.991770145495778	FALSE	0.0594762468479722	0.998586142714652	FALSE	Fcgrt
ENSMUSG00000003421	0.173640347761392	0.461067640353314	FALSE	0.0842710464209086	0.599620502562744	FALSE	0.19009305183947	0.865528429453306	FALSE	0.103437770819154	0.963853937148588	FALSE	Nosip
ENSMUSG00000003423	0.203765795846822	0.273202677999411	FALSE	0.313803580165278	0.00564343276549702	FALSE	-0.168477427552819	0.869340252564183	FALSE	-0.0558224832423212	0.994855110436599	FALSE	Pih1d1
ENSMUSG00000003429	0.153300498137548	0.442221137594308	FALSE	0.350050727080749	0.00115826989056215	FALSE	-0.135592661477353	0.951665113908334	FALSE	0.063988624634251	0.972447604551644	FALSE	Rps11
ENSMUSG00000003435	-0.00553730818793053	0.987708052245805	FALSE	0.00753413141274672	0.962291437973599	FALSE	0.0464469579854797	0.984072627038554	FALSE	0.0614455930452335	0.962628722803604	FALSE	Supt5
ENSMUSG00000003436	-0.608962119131366	0.00883712775025278	FALSE	-1.05771094744857	3.83794090757403e-07	TRUE	0.00930164863899255	0.997865847084345	FALSE	-0.437265943314926	0.401271193551413	FALSE	Dll3
ENSMUSG00000003437	0.221755061213894	0.39799980229899	FALSE	0.0207147230205732	0.933760597073994	FALSE	0.379080261285001	0.635531353003427	FALSE	0.179876947095244	0.566605279518459	FALSE	Paf1
ENSMUSG00000003438	0.180539720392411	0.453382032189764	FALSE	0.277968377664859	0.00998487519829215	FALSE	-0.0821131785442182	0.983567663202768	FALSE	0.0182557572044594	0.998586142714652	FALSE	Timm50
ENSMUSG00000003444	0.0981703785523868	0.794860149141191	FALSE	0.107768801266833	0.567772948450704	FALSE	0.0252984319241082	0.994870748050016	FALSE	0.037557816919445	0.997805146024031	FALSE	Med29
ENSMUSG00000003452	-0.309752495357756	0.376442191366507	FALSE	-0.642093361652469	0.0261819738224918	FALSE	-0.0998336153883838	0.984072627038554	FALSE	-0.430443599300385	0.549449786895328	FALSE	Bicd1
ENSMUSG00000003458	-0.113958418931435	0.564366584091406	FALSE	-0.120848908869243	0.281470915174983	FALSE	0.0214897669590536	0.991352876996989	FALSE	0.0166365991793891	0.998586142714652	FALSE	Ncstn
ENSMUSG00000003464	-0.0366428989803781	0.891312292073236	FALSE	0.0327583937373501	0.83869897750369	FALSE	-0.119140557290774	0.951665113908334	FALSE	-0.0475101343302578	0.993160260864945	FALSE	Pex19
ENSMUSG00000003469	0.223971061492422	0.605898910382148	FALSE	0.369522085716955	0.156608691693304	FALSE	0.0742907302493659	0.986934012780605	FALSE	0.222378816490966	0.916464597188616	FALSE	Phyhip
ENSMUSG00000003476	-0.406091084143256	0.8654691449273	FALSE	0.0353462516152665	NA	FALSE	0.0522255757514258	NA	FALSE	0.493183878547612	0.994855110436599	FALSE	Crhr2
ENSMUSG00000003477	2.76303602708356	NA	FALSE	1.78917303509028	NA	FALSE	0.980376971867912	NA	FALSE	0.00421735408785094	NA	FALSE	Inmt
ENSMUSG00000003484	NA	NA	FALSE	-0.15238716454553	NA	FALSE	NA	NA	FALSE	NA	NA	FALSE	Cyp4f18
ENSMUSG00000003500	-0.119987553819155	0.618723155629715	FALSE	-0.0423855596165985	0.786507099248625	FALSE	-0.169398840505174	0.867521716043814	FALSE	-0.0893560605073434	0.968138554613905	FALSE	Impdh1
ENSMUSG00000003505	NA	NA	FALSE	NA	NA	FALSE	NA	NA	FALSE	NA	NA	FALSE	Psg18
ENSMUSG00000003518	-0.325593472554924	0.207714837219905	FALSE	-0.226777955838699	0.264043332495781	FALSE	-0.0257928168326341	0.994870748050016	FALSE	0.075900972709776	0.994855110436599	FALSE	Dusp3
ENSMUSG00000003526	0.379509837479793	0.027446590107073	FALSE	0.348874086047249	0.0478583616179056	FALSE	-0.0358879850390469	0.990584031476071	FALSE	-0.0639751910722584	0.994855110436599	FALSE	Prodh
ENSMUSG00000003527	0.128279736280985	0.568449661229932	FALSE	0.161275983609173	0.263266564114641	FALSE	-0.0200696568509655	0.994870748050016	FALSE	0.015350840567704	0.998586142714652	FALSE	Ess2
ENSMUSG00000003528	-0.0860049284078687	0.703238883740392	FALSE	-0.165148317880069	0.358450054712058	FALSE	-0.138118980341736	0.951665113908334	FALSE	-0.214600271002004	0.356981592474158	FALSE	Slc25a1
ENSMUSG00000003531	0.169150195489848	0.405544391416245	FALSE	0.187587005975217	0.124637855101481	FALSE	-0.00450439931891732	0.997914563391615	FALSE	0.0165039457920555	0.998586142714652	FALSE	Dgcr6
ENSMUSG00000003534	0.141317820976675	0.476606885369626	FALSE	0.0148704003103683	0.943800433898005	FALSE	0.0236032587108224	0.994410374870516	FALSE	-0.101110875359258	0.901054145027674	FALSE	Ddr1
ENSMUSG00000003541	0.0711215679942781	0.962429285137772	FALSE	-0.405538365083925	0.607900642499385	FALSE	-0.0873804109512116	0.9934885888627	FALSE	-0.560725891265631	0.911161022380247	FALSE	Ier3
ENSMUSG00000003545	-0.205842670612152	0.962739081375501	FALSE	0.414525338128014	0.550464126416591	FALSE	-3.95446970189069	0.112260456834656	FALSE	-3.33500103297827	0.0669433741255518	FALSE	Fosb
ENSMUSG00000003546	0.318845306467657	0.0627944373080326	FALSE	0.277372215114354	0.0614338325991631	FALSE	0.158065884657325	0.944770134905818	FALSE	0.118740857634322	0.92384706191364	FALSE	Klc4
ENSMUSG00000003549	0.0422631809079615	0.899634600153749	FALSE	0.116036695351284	0.470416630539127	FALSE	-0.0122877559800813	0.99702862893203	FALSE	0.0640301621704284	0.994855110436599	FALSE	Ercc1
ENSMUSG00000003555	-2.10287391226793	NA	FALSE	-0.696065131490661	NA	FALSE	-1.39559362079427	NA	FALSE	-0.00213362869416841	NA	FALSE	Cyp17a1
ENSMUSG00000003559	-0.0586880485472806	0.9390825932856	FALSE	-0.0456352923401805	0.912393546499655	FALSE	-0.185527726582726	0.973177694379691	FALSE	-0.170254070793429	0.988184958320171	FALSE	As3mt
ENSMUSG00000003573	0.404552341154596	0.00288130304156891	FALSE	0.368756479364056	0.000158726865141944	FALSE	0.0334397600976775	0.988616415268372	FALSE	-1.87696897734243e-05	0.9999851523365	FALSE	Homer3
ENSMUSG00000003575	0.204465415470057	0.395747167979703	FALSE	0.249531201777556	0.11429877552042	FALSE	-0.0391002038024568	0.990584031476071	FALSE	0.00778388117621131	0.998586142714652	FALSE	Crtc1
ENSMUSG00000003581	0.134299403922905	0.637779840225093	FALSE	0.250630400406237	0.0810341425860403	FALSE	0.0192693222752917	0.994870748050016	FALSE	0.138298753450851	0.907322795742273	FALSE	Rnf215
ENSMUSG00000003585	-0.066132247637535	0.926085452199432	FALSE	-0.305610167423707	0.295168496185815	FALSE	0.212278201471122	0.957808354194515	FALSE	-0.0241429894623502	0.998586142714652	FALSE	Sec14l2
ENSMUSG00000003604	0.283739667974424	0.251380289853059	FALSE	0.323612435005778	0.0447606362983039	FALSE	-0.112106179444818	0.983567663202768	FALSE	-0.0694549856656984	0.994855110436599	FALSE	Aven
ENSMUSG00000003617	3.48069334968801	0.00206628765962872	TRUE	4.18575776573338	NA	FALSE	-0.702254201575543	NA	FALSE	0.0175293961875331	0.99939587067527	FALSE	Cp
ENSMUSG00000003623	0.0821723790495202	0.759242072958465	FALSE	-0.00588535108283146	0.971571574561762	FALSE	0.0822615077186797	0.983118367342535	FALSE	-0.00316387518282948	0.999062970443681	FALSE	Crot
ENSMUSG00000003644	-0.24215124554494	0.0703698260017711	FALSE	-0.101838573578146	0.507040594367478	FALSE	-0.0494604097487636	0.984072627038554	FALSE	0.093430067538502	0.92384706191364	FALSE	Rps6ka1
ENSMUSG00000003657	-0.98503100475929	0.240329388052416	FALSE	-1.81479385552452	0.000916612079847102	TRUE	0.528296073268195	0.937507109371169	FALSE	-0.297086720653946	0.994855110436599	FALSE	Calb2
ENSMUSG00000003660	-0.0443877674938505	0.864334121199388	FALSE	-0.193346097594696	0.112125529827821	FALSE	0.136447569932953	0.937507109371169	FALSE	-0.0108455270845918	0.998586142714652	FALSE	Snrnp200
ENSMUSG00000003662	0.0750865873738761	0.78790382294936	FALSE	0.033750371507376	0.859332999909561	FALSE	0.163470236669561	0.908502353629109	FALSE	0.124297814082493	0.899111141588984	FALSE	Ciao1
ENSMUSG00000003665	-0.0903813339405152	NA	FALSE	-2.55786097772216	NA	FALSE	0.625908268228919	NA	FALSE	-1.84213481182869	NA	FALSE	Has1
ENSMUSG00000003680	0.188815524649705	0.386257364123384	FALSE	0.206310377200043	0.199630998664102	FALSE	-0.00590282509458589	0.997865847084345	FALSE	0.0139973331089629	0.998586142714652	FALSE	Taf6l
ENSMUSG00000003721	-0.209079378448622	0.385331973740606	FALSE	-0.0936309499707866	0.671469418974239	FALSE	-0.0622363285736131	0.984072627038554	FALSE	0.0552269300093705	0.994855110436599	FALSE	Insig2
ENSMUSG00000003731	-0.157498401671668	0.373945303696665	FALSE	-0.26974633730658	0.0074964065388689	FALSE	0.0790312506388122	0.973177694379691	FALSE	-0.0311289133713161	0.994855110436599	FALSE	Kpna6
ENSMUSG00000003746	-0.732054235450377	0.0196140983029722	FALSE	0.0198325033566222	0.960879848831117	FALSE	-0.741833330724521	0.864131340284583	FALSE	0.0114104070695544	0.998586142714652	FALSE	Man1a
ENSMUSG00000003752	0.226636511647686	0.324023416701276	FALSE	-0.0485768360348561	0.837418119048544	FALSE	0.0537211749872614	0.98622347151897	FALSE	-0.219374332222828	0.659971951976378	FALSE	Itpkc
ENSMUSG00000003762	-0.00536783844616583	0.991607982241496	FALSE	0.156538138512998	0.308261534995725	FALSE	-0.165253413101004	0.946656307864956	FALSE	-0.0010468286778557	0.9999851523365	FALSE	Coq8b
ENSMUSG00000003778	0.110293838814996	0.632971981247657	FALSE	0.0078260278264131	0.965973488214075	FALSE	0.248620488808998	0.700221627297479	FALSE	0.14794260668632	0.63703491893823	FALSE	Brd8
ENSMUSG00000003779	-0.0387591373185291	0.883779881700576	FALSE	-0.250324237527214	0.0450521880558265	FALSE	0.214835954443142	0.791734321544841	FALSE	0.0048820057085816	0.998586142714652	FALSE	Kif20a
ENSMUSG00000003808	0.12095941036109	0.621397406639902	FALSE	0.156404567425581	0.122697934251694	FALSE	-0.0154905222510237	0.994870748050016	FALSE	0.022667026870535	0.998586142714652	FALSE	Farsa
ENSMUSG00000003809	0.06183037114838	0.857841344690628	FALSE	0.0342933889850775	0.880282660068148	FALSE	-0.000199681705560387	0.999941518061576	FALSE	-0.025531483488805	0.998586142714652	FALSE	Gcdh
ENSMUSG00000003810	0.21816162067868	0.121762394024907	FALSE	0.304033103234761	0.00108085980406829	FALSE	0.0059865598901688	0.997602498949634	FALSE	0.0938996774549458	0.880143416550779	FALSE	Mast2
ENSMUSG00000003812	-0.439232534874431	0.561856144992865	FALSE	0.0374395499771299	0.954802772460659	FALSE	0.0482953396231342	0.994870748050016	FALSE	0.526101994839966	0.814533073225767	FALSE	Dnase2a
ENSMUSG00000003813	0.00212383308892338	0.995884263204949	FALSE	0.0274669504800267	0.868932857173409	FALSE	-0.124505500810068	0.951510983379983	FALSE	-0.0967232716388821	0.928320250769891	FALSE	Rad23a
ENSMUSG00000003814	-0.218008213603601	0.171032211369582	FALSE	-0.34680553709329	0.00106384289652744	FALSE	0.0777644546918198	0.983567663202768	FALSE	-0.0493262410418716	0.994855110436599	FALSE	Calr
ENSMUSG00000003824	0.26144301803397	0.275364473763618	FALSE	0.321685423026821	0.031349988341642	FALSE	-0.0564390033611185	0.985417325387832	FALSE	0.00640441602916683	0.999062970443681	FALSE	Syce2
ENSMUSG00000003847	-0.158371247830234	0.526319452144911	FALSE	-0.316168411011003	0.00646788887319928	FALSE	0.113050187166091	0.967634420680984	FALSE	-0.0432267079471628	0.994855110436599	FALSE	Nfat5
ENSMUSG00000003848	0.245533558104581	0.192459633443391	FALSE	0.242270634673456	0.0600628211794114	FALSE	0.0678865580571047	0.983567663202768	FALSE	0.0673535695001926	0.991852185055333	FALSE	Nob1
ENSMUSG00000003849	0.369532253089303	0.434946974133714	FALSE	0.630739556821032	0.0717961011365199	FALSE	-0.394915561999206	0.911751555566866	FALSE	-0.131470947774709	0.994855110436599	FALSE	Nqo1
ENSMUSG00000003863	-0.148898703854696	0.847555504458912	FALSE	0.171978889801528	0.736171809962689	FALSE	-0.433146004399663	0.906613712202013	FALSE	-0.109899438731403	0.994855110436599	FALSE	Ppfia3
ENSMUSG00000003865	-0.399433521774228	0.00119542619793265	FALSE	-0.476013764588279	0.00019772167368083	FALSE	-0.0809578572841888	0.983567663202768	FALSE	-0.154906226887285	0.63703491893823	FALSE	Gys1
ENSMUSG00000003868	0.075992310014419	0.738100218787693	FALSE	-0.00414232592107306	0.976084476331135	FALSE	0.0859899926441552	0.964738473193182	FALSE	0.00812801784082569	0.998586142714652	FALSE	Ruvbl2
ENSMUSG00000003872	0.848380368513675	0.551923578704513	FALSE	0.252031245825895	NA	FALSE	0.537404490954965	NA	FALSE	-0.0569602350367943	0.998586142714652	FALSE	Lin7b
ENSMUSG00000003873	-0.00318409841945457	0.9942218703366	FALSE	0.104944922492902	0.478690538053413	FALSE	-0.0935210976842326	0.973177694379691	FALSE	0.0174969457518994	0.998586142714652	FALSE	Bax
ENSMUSG00000003882	NA	NA	FALSE	NA	NA	FALSE	NA	NA	FALSE	NA	NA	FALSE	Il7r
ENSMUSG00000003923	0.107909982914117	0.603711046346247	FALSE	0.0697925698787801	0.625441933385343	FALSE	0.0402678770082104	0.98622347151897	FALSE	0.00430037589068122	0.999062970443681	FALSE	Tfam
ENSMUSG00000003929	0.0246443722570504	0.946125619786532	FALSE	-0.0891398818333712	0.581890303079516	FALSE	0.0867703540357675	0.973177694379691	FALSE	-0.0250318670918906	0.998586142714652	FALSE	Zfp81
ENSMUSG00000003934	0.00615153223062278	0.988994362753936	FALSE	0.0190163566258656	0.910439257447267	FALSE	-0.0757342185961528	0.983512972339242	FALSE	-0.0611320927684719	0.991852185055333	FALSE	Efnb3
ENSMUSG00000003948	-0.196226012497352	0.251539184323136	FALSE	-0.0149552105348143	0.956138280366515	FALSE	-0.204609662228604	0.894896325342857	FALSE	-0.0207855136264001	0.998586142714652	FALSE	Mmd
ENSMUSG00000003949	0.11088692456891	0.767111652638046	FALSE	-0.298049710554847	0.127903336717716	FALSE	0.255740340088002	0.860177141917653	FALSE	-0.151955879829122	0.942005799786696	FALSE	Hlf
ENSMUSG00000003955	-0.0147666642696097	0.990277222912735	FALSE	-0.0734623242555017	0.734964214759973	FALSE	-0.0325344316557485	0.994628460829044	FALSE	-0.088861954068258	0.990572370401477	FALSE	Fam162a
ENSMUSG00000003970	0.131698213110046	0.421836749691569	FALSE	0.0433364502795067	0.745501572685397	FALSE	0.037108566303797	0.986162194285017	FALSE	-0.0488598001438577	0.990572370401477	FALSE	Rpl8
ENSMUSG00000003974	0.284515536448944	NA	FALSE	0.353148820967019	NA	FALSE	-0.225964374463467	NA	FALSE	-0.155662451873449	NA	FALSE	Grm3
ENSMUSG00000003992	0.062301531330698	0.847870960198317	FALSE	0.134051202550587	0.260169271605213	FALSE	-0.0470580135504733	0.98622347151897	FALSE	0.0264277581822881	0.997805146024031	FALSE	Ssbp2
ENSMUSG00000004018	0.255815401105419	0.176768800478668	FALSE	0.320695076351256	0.021927796301132	FALSE	-0.0786511712635316	0.983567663202768	FALSE	-0.0115407204540645	0.998586142714652	FALSE	Fancl
ENSMUSG00000004031	-0.118671747913327	0.967193041278638	FALSE	0.753136563829939	NA	FALSE	-0.155104908177978	NA	FALSE	0.71880869106878	0.943752464843546	FALSE	Brinp2
ENSMUSG00000004032	0.184390370649913	0.487429092941365	FALSE	-0.13311055398126	0.38894384330668	FALSE	0.0424405754353759	0.988447590107821	FALSE	-0.272486039309789	0.252889138045495	FALSE	Gstm5
ENSMUSG00000004035	0.0825957932708919	0.894859861235147	FALSE	-0.00997662385611335	0.982395345984132	FALSE	-0.0443328226173471	0.991947321479723	FALSE	-0.134738489522213	0.994855110436599	FALSE	Gstm7
ENSMUSG00000004038	1.18251848116297	0.160630372003651	FALSE	0.944359715310127	0.165042018415022	FALSE	0.151766535827237	0.991199782220543	FALSE	-0.0829577615605195	0.998586142714652	FALSE	Gstm3
ENSMUSG00000004040	0.560751269387207	0.0675900523968126	FALSE	0.0401733709425446	0.89181342692553	FALSE	0.118481319284525	0.983567663202768	FALSE	-0.399736888191624	0.910754931150653	FALSE	Stat3
ENSMUSG00000004043	-0.11411558086984	0.85555409900216	FALSE	-0.017803989377816	0.967872137880909	FALSE	-0.0614817102224011	0.990584031476071	FALSE	0.0372746107354309	0.998586142714652	FALSE	Stat5a
ENSMUSG00000004044	0.767344393759099	0.00771607044096051	FALSE	0.914188555486458	0.00204343845396409	FALSE	0.108430994191137	0.98653906727909	FALSE	0.257851465907552	0.821943695552342	FALSE	Cavin1
ENSMUSG00000004054	0.0582641793217075	0.810074393546434	FALSE	0.130548620994021	0.261800010722818	FALSE	0.0188010223518669	0.994598185551625	FALSE	0.0934753591309617	0.886275398141905	FALSE	Map3k11
ENSMUSG00000004056	-0.0523634139595519	0.855725147671808	FALSE	-0.00178226560446193	0.990887827403289	FALSE	-0.102295865756988	0.964427155148257	FALSE	-0.0497262542244131	0.993160260864945	FALSE	Akt2
ENSMUSG00000004069	0.0966312425283354	0.662445314138012	FALSE	0.031516827379382	0.844147453329102	FALSE	0.0397318865957963	0.98622347151897	FALSE	-0.0231646311456979	0.998586142714652	FALSE	Dnaja3
ENSMUSG00000004070	-0.0961595188134864	0.7161966404511	FALSE	0.0270398487061101	0.878604050037065	FALSE	-0.124733768952145	0.951665113908334	FALSE	0.000877063099123131	0.9999851523365	FALSE	Hmox2
ENSMUSG00000004071	-0.0601048134918876	0.792515907044371	FALSE	0.0751190300170082	0.559099184899801	FALSE	-0.148242333708906	0.88626338618243	FALSE	-0.0105863742751251	0.998586142714652	FALSE	Cdip1
ENSMUSG00000004085	-0.204499700605135	0.301683657297954	FALSE	-0.256814882519908	0.0520649847434773	FALSE	0.0295780134965991	0.990584031476071	FALSE	-0.0202327423368443	0.998586142714652	FALSE	Map3k20
ENSMUSG00000004096	0.20585409503719	0.232134107862204	FALSE	0.227074066022093	0.0394740082233403	FALSE	0.0326604752699835	0.987481162909982	FALSE	0.0561633273951868	0.994855110436599	FALSE	Cwc15
ENSMUSG00000004098	0.128458074446497	NA	FALSE	3.06971987648556	NA	FALSE	-2.153996694504	NA	FALSE	0.782562298318233	NA	FALSE	Col5a3
ENSMUSG00000004099	0.0950624537658572	0.663258131664099	FALSE	0.0143169182497965	0.924410941372642	FALSE	0.11418012892732	0.951665113908334	FALSE	0.035229061588675	0.994855110436599	FALSE	Dnmt1
ENSMUSG00000004100	0.470434605689117	0.000601678208953877	FALSE	0.393526126346572	0.000194763268451703	FALSE	0.134693812952515	0.952630377515243	FALSE	0.0600257143310435	0.974439683420163	FALSE	Ppan
ENSMUSG00000004105	-0.357763550623596	0.0442766207337846	FALSE	-0.33222508392942	0.0203991718156197	FALSE	-0.168152013035725	0.908502353629109	FALSE	-0.140731050092795	0.917102041503935	FALSE	Angptl2
ENSMUSG00000004110	-0.683115799205139	0.114660198856445	FALSE	-0.289981510996057	0.474801029932635	FALSE	-0.417669776261389	0.906613712202013	FALSE	-0.0226578162976526	0.998586142714652	FALSE	Cacna1e
ENSMUSG00000004113	-0.115903009851708	0.894954908086125	FALSE	-0.207499339551255	0.705484676204022	FALSE	0.061868546620646	0.991947321479723	FALSE	-0.0277549211723978	0.998586142714652	FALSE	Cacna1b
ENSMUSG00000004127	0.179826783115778	0.397788877389636	FALSE	0.158700164445523	0.261250127188208	FALSE	0.0496737768930483	0.984072627038554	FALSE	0.0308540335317896	0.998084864879807	FALSE	Trmt10a
ENSMUSG00000004151	-0.333831816768176	0.062802583719508	FALSE	-0.241684665477424	0.0834814657474002	FALSE	0.0223919826319192	0.994870748050016	FALSE	0.11666924547905	0.929335361771164	FALSE	Etv1
ENSMUSG00000004187	-0.217444837929463	0.574658675364522	FALSE	0.22823421741	0.413971732336517	FALSE	-0.141536517739096	0.973177694379691	FALSE	0.306328432489797	0.754954397485256	FALSE	Kifc2
ENSMUSG00000004207	-0.18408270448968	0.233814266168395	FALSE	-0.154314149786428	0.139467361836255	FALSE	-0.0225202599959135	0.990707160558966	FALSE	0.00962527451347819	0.998586142714652	FALSE	Psap
ENSMUSG00000004221	-0.133052043201427	0.585153947836576	FALSE	-0.193971859546098	0.148984577529886	FALSE	-0.0132360157467047	0.996574968905249	FALSE	-0.072345981953969	0.992225989648814	FALSE	Ikbkg
ENSMUSG00000004231	0.26250658351098	0.85979376973865	FALSE	-0.574631466142197	0.539619866822954	FALSE	0.335423990478922	0.983567663202768	FALSE	-0.499614130546972	0.974439683420163	FALSE	Pax2
ENSMUSG00000004233	0.251018059505693	0.250357414591478	FALSE	0.239007581385608	0.159361556551285	FALSE	-0.0185919046579674	0.994870748050016	FALSE	-0.02818706266716	0.998586142714652	FALSE	Wars2
ENSMUSG00000004263	0.00337791396839482	0.991966973990023	FALSE	0.127470930948925	0.258256915591937	FALSE	-0.0548516353913182	0.983567663202768	FALSE	0.0713151611677673	0.962628722803604	FALSE	Atn1
ENSMUSG00000004264	0.183616805638411	0.240805173571507	FALSE	0.182188871058231	0.0441126091868407	FALSE	-0.0111646561935949	0.996991306505794	FALSE	-0.0101084244958447	0.998586142714652	FALSE	Phb2
ENSMUSG00000004266	-0.0863559026001676	0.864384077160377	FALSE	-0.139173730542239	0.671577528444798	FALSE	0.166700774307159	0.973177694379691	FALSE	0.115323922055109	0.994091314417117	FALSE	Ptpn6
ENSMUSG00000004267	-0.703601956076412	0.00860414950308623	FALSE	-0.284318218730145	0.30902632257248	FALSE	-0.288641455023781	0.932047510747919	FALSE	0.133427248680035	0.990572370401477	FALSE	Eno2
ENSMUSG00000004268	0.257076692731454	0.157133641426529	FALSE	0.215978746979564	0.0237863898771255	FALSE	0.0525915221686493	0.984072627038554	FALSE	0.0141850506108689	0.998586142714652	FALSE	Emg1
ENSMUSG00000004270	-0.263861082222825	0.0937610380753197	FALSE	-0.210147768961418	0.128164244176326	FALSE	-0.111900774047548	0.963463285491033	FALSE	-0.0557525949515966	0.994855110436599	FALSE	Lpcat3
ENSMUSG00000004285	0.0179164784073315	0.970428157387034	FALSE	0.150048932004986	0.296217080178767	FALSE	-0.0705038917272603	0.984072627038554	FALSE	0.0647750321739101	0.994855110436599	FALSE	Atp6v1f
ENSMUSG00000004296	NA	NA	FALSE	NA	NA	FALSE	NA	NA	FALSE	NA	NA	FALSE	Il12b
ENSMUSG00000004317	-0.461358244174962	0.00725496140660008	FALSE	-0.486962619745835	0.000119832276746107	FALSE	-0.0818616559749387	0.983567663202768	FALSE	-0.105915354422329	0.941716270513633	FALSE	Clcn5
ENSMUSG00000004319	-0.345301065985431	0.130762058946849	FALSE	-0.542821439979398	4.68592101680199e-05	FALSE	-0.119478541657279	0.973177694379691	FALSE	-0.31493415843778	0.286186272667514	FALSE	Clcn3
ENSMUSG00000004328	-0.068180355525911	0.847619152935967	FALSE	-0.150237392970591	0.517061708695355	FALSE	-0.226270172693055	0.88626338618243	FALSE	-0.30598270304813	0.403177263670858	FALSE	Hif3a
ENSMUSG00000004341	1.6160266683922	NA	FALSE	-1.08504713543663	NA	FALSE	-0.479236183430795	NA	FALSE	-3.17651349264323	NA	FALSE	Gpx6
ENSMUSG00000004344	NA	NA	FALSE	NA	NA	FALSE	NA	NA	FALSE	NA	NA	FALSE	Gpx5
ENSMUSG00000004347	-1.13336750022451	0.00330222529976436	TRUE	-1.06135983369505	0.00520694201916487	TRUE	-0.400995445796384	0.906613712202013	FALSE	-0.326303173758504	0.969751877080585	FALSE	Pde1c
ENSMUSG00000004356	0.0759244232713687	0.763084962425672	FALSE	-0.154649605184778	0.452055063066758	FALSE	0.342469820905738	0.584842321353073	FALSE	0.113564458037422	0.917102041503935	FALSE	Utp20
ENSMUSG00000004359	3.56311396640769	NA	FALSE	1.30933551307853	NA	FALSE	3.24575131704086	NA	FALSE	0.996535150514482	NA	FALSE	Spic
ENSMUSG00000004360	0.406311577082516	0.439792696998722	FALSE	-0.212399453035487	0.585089682003623	FALSE	0.735184027344528	0.401511148116097	FALSE	0.119138279720438	0.994855110436599	FALSE	9330159F19Rik
ENSMUSG00000004364	-0.0326945412560394	0.910219354524241	FALSE	-0.136534805952361	0.306193021721254	FALSE	0.234439485241863	0.666685659962698	FALSE	0.132585561106897	0.747048128188528	FALSE	Cul3
ENSMUSG00000004366	-0.888284778092619	0.550533613257151	FALSE	0.102254802267102	0.941294538339786	FALSE	0.188939352019236	NA	FALSE	1.18379272619005	0.768249184349473	FALSE	Sst
ENSMUSG00000004371	-0.310096224221602	NA	FALSE	1.34856355132405	NA	FALSE	-0.884759507594999	NA	FALSE	0.777316599002386	NA	FALSE	Il11
ENSMUSG00000004383	-0.70831469077266	1.29486289875907e-06	FALSE	-0.417865529071972	0.00429818326730299	FALSE	-0.360618143902514	0.502891500855176	FALSE	-0.0678107876665007	0.994855110436599	FALSE	Large1
ENSMUSG00000004393	0.113857892920866	0.62066313596189	FALSE	-0.0862015236280722	0.597486853309747	FALSE	0.0560754727790858	0.984072627038554	FALSE	-0.141543319728054	0.791912077701912	FALSE	Ddx56
ENSMUSG00000004394	0.0171916290460115	0.963463861507139	FALSE	0.163452059203184	0.235231625522003	FALSE	-0.0338085381648941	0.988634474777261	FALSE	0.114844918051011	0.875104464426239	FALSE	Tmed4
ENSMUSG00000004415	1.2261600843596	5.23430199089037e-18	TRUE	0.915415401409182	1.39232782821383e-20	FALSE	0.232575411870931	0.88626338618243	FALSE	-0.0768333659800554	0.929180978714281	FALSE	Col26a1
ENSMUSG00000004446	0.265820994665144	0.26522840285733	FALSE	0.0198086060044081	0.951814405505548	FALSE	-0.0670613800331994	0.984072627038554	FALSE	-0.310852867726294	0.535092458632514	FALSE	Bid
ENSMUSG00000004451	-0.00930892242680181	0.977603304147223	FALSE	0.0472528696611685	0.811525128192689	FALSE	-0.0117976504799607	0.997287894932523	FALSE	0.0473606172668395	0.994855110436599	FALSE	Ralb
ENSMUSG00000004455	-0.00333302721814996	0.991823144258134	FALSE	0.0535755343310025	0.658838833331768	FALSE	-0.0312480434968955	0.987481162909982	FALSE	0.0278794554458562	0.994855110436599	FALSE	Ppp1cc
ENSMUSG00000004460	-0.123926013759606	0.55822559816176	FALSE	-0.200587367720434	0.217532308940514	FALSE	0.145590413476148	0.951665113908334	FALSE	0.0706880790780868	0.98915799051962	FALSE	Dnajb11
ENSMUSG00000004462	-0.0134322767843091	0.974389736508933	FALSE	0.0372060372690311	0.872321249164042	FALSE	-0.0142476782481999	0.997086885703804	FALSE	0.038207579967694	0.997166920220363	FALSE	Tbccd1
ENSMUSG00000004473	0.352387984596463	0.641294428394626	FALSE	0.527880841889799	0.314532699121778	FALSE	-0.201073490324775	0.984072627038554	FALSE	-0.0237398108564187	0.998586142714652	FALSE	Clec11a
ENSMUSG00000004500	-0.20592431176684	0.517218028054259	FALSE	-0.398132080852283	0.0449231411532745	FALSE	0.0177949639788078	0.99702862893203	FALSE	-0.172465311581646	0.927217790149212	FALSE	Zfp324
ENSMUSG00000004508	-0.186881302267681	0.651705966959141	FALSE	0.0308684503331739	0.923567586917322	FALSE	-0.128765104008296	0.983567663202768	FALSE	0.0908408697276853	0.994855110436599	FALSE	Gab2
ENSMUSG00000004530	-0.0922408377480871	0.687128869243632	FALSE	-0.187588010414473	0.0647921959075031	FALSE	0.015871723616888	0.994870748050016	FALSE	-0.0774030231154162	0.941716270513633	FALSE	Coro1c
ENSMUSG00000004535	0.0830574775371248	0.756782306454356	FALSE	-0.1208505292133	0.497387771141512	FALSE	0.307801267308948	0.599546838228246	FALSE	0.105847967093399	0.921735142311016	FALSE	Tax1bp1
ENSMUSG00000004540	0.251340382293814	NA	FALSE	0.583423982170537	NA	FALSE	0.0423247652367999	NA	FALSE	0.372738506675728	NA	FALSE	Psg17
ENSMUSG00000004542	-0.118080252833919	NA	FALSE	NA	NA	FALSE	0.0520456296653025	NA	FALSE	NA	NA	FALSE	Psg19
ENSMUSG00000004552	-1.50532956281244	0.214792424132307	FALSE	-0.777894682639431	NA	FALSE	-0.52450475654256	0.983567663202768	FALSE	0.205928385033302	0.998586142714652	FALSE	Ctse
ENSMUSG00000004558	-0.37381029812175	0.426319576849454	FALSE	-0.337740854373703	0.366265944724628	FALSE	-0.10688479289822	0.984072627038554	FALSE	-0.0687148093763686	0.998586142714652	FALSE	Ndrg2
ENSMUSG00000004561	-0.0118925863043727	0.975753527584507	FALSE	0.247341242846436	0.0552687500038703	FALSE	-0.147956670864092	0.937507109371169	FALSE	0.113464181164168	0.917102041503935	FALSE	Mettl17
ENSMUSG00000004562	0.313283255184017	0.00617402569487654	FALSE	0.123499716437635	0.401268753259764	FALSE	0.22334686856379	0.776274922276466	FALSE	0.0353386975571139	0.994855110436599	FALSE	Arhgef40
ENSMUSG00000004565	0.146515021933061	0.590249605536127	FALSE	0.0837556873153924	0.572572532247831	FALSE	0.0697357831766709	0.983567663202768	FALSE	0.00929581576482292	0.998586142714652	FALSE	Pnpla6
ENSMUSG00000004567	-0.102833573902703	0.722005446923891	FALSE	-0.132115929908715	0.398040364978757	FALSE	-0.0312876772082536	0.990584031476071	FALSE	-0.0586264288341766	0.994855110436599	FALSE	Mcoln1
ENSMUSG00000004568	-0.00833156024603393	0.987830536657761	FALSE	0.0170599542941918	0.927729478475771	FALSE	0.0931661530868176	0.973177694379691	FALSE	0.120971935644476	0.935582985465751	FALSE	Arhgef18
ENSMUSG00000004591	-0.0137671056051613	0.96452810468571	FALSE	-0.141143302380423	0.172563204301431	FALSE	0.17329529619888	0.805859674774393	FALSE	0.0480815791183628	0.993511226668766	FALSE	Pkn2
ENSMUSG00000004609	NA	NA	FALSE	NA	NA	FALSE	NA	NA	FALSE	NA	NA	FALSE	Cd33
ENSMUSG00000004610	0.124877898826003	0.615955100489921	FALSE	0.080415269599697	0.556240788637822	FALSE	0.13064142297074	0.946656307864956	FALSE	0.0883673379488726	0.968138554613905	FALSE	Etfb
ENSMUSG00000004612	-2.00652904048289	NA	FALSE	0.437328522623714	NA	FALSE	-0.912562852357997	NA	FALSE	1.54040546706757	NA	FALSE	Nkg7
ENSMUSG00000004626	-0.358910679863653	0.0290711768680882	FALSE	-0.265379380415163	0.0768422184210334	FALSE	-0.0757437119346654	0.983567663202768	FALSE	0.0201292182606102	0.998586142714652	FALSE	Stxbp2
ENSMUSG00000004630	2.69653999669175	NA	FALSE	2.31893680187748	NA	FALSE	NA	NA	FALSE	-0.336381869688644	NA	FALSE	Pcp2
ENSMUSG00000004631	-0.637578031528671	0.000311937303444383	FALSE	-0.523466538225252	0.000860289672868796	FALSE	0.0704135168470673	0.984072627038554	FALSE	0.186916311825951	0.821943695552342	FALSE	Sgce
ENSMUSG00000004633	-0.0904705242937287	0.875997018239356	FALSE	-0.403770813840248	0.134914230764589	FALSE	0.212587314965114	0.9647574563277	FALSE	-0.0989206422722893	0.994855110436599	FALSE	Chn2
ENSMUSG00000004637	0.100951109391316	0.833084700148169	FALSE	-0.197676263520921	0.441544329375775	FALSE	0.180120562942632	0.951863488269716	FALSE	-0.115804743693597	0.993744552949585	FALSE	Wwox
ENSMUSG00000004642	0.0151777059188204	0.958784571911923	FALSE	-0.0216629571064815	0.868176650618869	FALSE	0.0602780435534936	0.983567663202768	FALSE	0.025683416475146	0.994855110436599	FALSE	Slbp
ENSMUSG00000004651	-2.5985856149626	NA	FALSE	2.72774177396874	NA	FALSE	-3.38886770549721	NA	FALSE	1.93818389740756	NA	FALSE	Tyr
ENSMUSG00000004654	NA	NA	FALSE	NA	NA	FALSE	NA	NA	FALSE	NA	NA	FALSE	Ghrhr
ENSMUSG00000004655	0.0996128905521168	0.937875189961464	FALSE	-0.541385907044256	0.427597250180765	FALSE	0.264112464607558	0.983567663202768	FALSE	-0.373415119392703	0.968405930638394	FALSE	Aqp1
ENSMUSG00000004661	-0.428779904557625	0.00194738800401276	FALSE	-0.38938230261977	0.00120178884835943	FALSE	-0.144322591103425	0.951510983379983	FALSE	-0.102813949356217	0.907322795742273	FALSE	Arid3b
ENSMUSG00000004665	0.0739525656831729	0.794299826697249	FALSE	0.123950998463207	0.416834090017499	FALSE	-0.074402020577652	0.983567663202768	FALSE	-0.0221246949376005	0.998586142714652	FALSE	Cnn2
ENSMUSG00000004667	0.34195796430533	0.00339156861965365	FALSE	0.391432988324944	5.10808757898223e-06	FALSE	-0.0140486917203082	0.994870748050016	FALSE	0.0378574744855009	0.994855110436599	FALSE	Polr2e
ENSMUSG00000004668	-0.118080344136316	NA	FALSE	1.72431213485703	NA	FALSE	0.0520454973944656	NA	FALSE	1.89672670308292	NA	FALSE	Abca13
ENSMUSG00000004677	0.139511683239086	0.562546928408138	FALSE	0.165764874059303	0.1367201762876	FALSE	0.0918984860229037	0.973974444992429	FALSE	0.120004416068705	0.824316875770177	FALSE	Myo9b
ENSMUSG00000004698	-1.188294229626	0.00210337328491926	TRUE	-0.678088383206733	0.131908606006641	FALSE	-0.161414349934559	0.983567663202768	FALSE	0.350437427004137	0.962628722803604	FALSE	Hdac9
ENSMUSG00000004707	NA	NA	FALSE	NA	NA	FALSE	NA	NA	FALSE	NA	NA	FALSE	Ly9
ENSMUSG00000004709	-0.118080127500701	NA	FALSE	NA	NA	FALSE	NA	NA	FALSE	NA	NA	FALSE	Cd244a
ENSMUSG00000004730	NA	NA	FALSE	NA	NA	FALSE	NA	NA	FALSE	NA	NA	FALSE	Adgre1
ENSMUSG00000004748	0.118581737072873	0.804886974955388	FALSE	-0.311311172656838	0.193462967365798	FALSE	0.310230811650845	0.867020914993149	FALSE	-0.116802221692722	0.993511226668766	FALSE	Mtfp1
ENSMUSG00000004768	0.0136158688042546	0.971518267714738	FALSE	-0.14336922445696	0.275064742771427	FALSE	0.115121926438106	0.954134956278395	FALSE	-0.0393557274488338	0.994855110436599	FALSE	Rab23
ENSMUSG00000004771	0.0278786760668258	0.942910964314137	FALSE	-0.0326016904503166	0.853086550476202	FALSE	0.0489481950583945	0.98622347151897	FALSE	-0.00881183812147144	0.998586142714652	FALSE	Rab11a
ENSMUSG00000004788	0.190785500432197	0.400484489444609	FALSE	0.110917300803214	0.337940683128966	FALSE	0.0426212106942473	0.987481162909982	FALSE	-0.0345071871131849	0.994855110436599	FALSE	Eif2b2
ENSMUSG00000004789	0.105928801191018	0.595679884541724	FALSE	0.0898849536215806	0.449225932853124	FALSE	0.031391209467675	0.987481162909982	FALSE	0.0178102141593794	0.998586142714652	FALSE	Dlst
ENSMUSG00000004791	-0.547455613137329	0.0205673279198093	FALSE	-0.545900429356417	0.00701300934785654	FALSE	0.490904747833936	0.307693666022451	FALSE	0.494077413887462	0.257607469356611	FALSE	Pgf
ENSMUSG00000004798	-0.271275980229943	0.102546129791509	FALSE	-0.215027762218451	0.209917062285243	FALSE	-0.0919561626892803	0.983567663202768	FALSE	-0.033361360393296	0.996491066550535	FALSE	Ulk2
ENSMUSG00000004814	NA	NA	FALSE	NA	NA	FALSE	NA	NA	FALSE	NA	NA	FALSE	Ccl24
ENSMUSG00000004815	0.158481610029854	0.588704899131398	FALSE	0.26098360826053	0.0729398717222208	FALSE	-0.0225771750226015	0.994870748050016	FALSE	0.0823446612415788	0.993160260864945	FALSE	Dgkq
ENSMUSG00000004821	NA	NA	FALSE	NA	NA	FALSE	NA	NA	FALSE	NA	NA	FALSE	Tmed11
ENSMUSG00000004837	0.498913085830578	0.681103462460455	FALSE	-0.098439243794239	0.891068674253892	FALSE	1.07369052861842	0.675300981040263	FALSE	0.478138894356317	0.917102041503935	FALSE	Grap
ENSMUSG00000004842	NA	NA	FALSE	NA	NA	FALSE	NA	NA	FALSE	NA	NA	FALSE	Pou1f1
ENSMUSG00000004843	-0.0335427360375453	0.935540484033774	FALSE	-0.0299062202694599	0.883636760934716	FALSE	0.0164288026701241	0.995424947939395	FALSE	0.0228834492124494	0.998586142714652	FALSE	Chmp2b
ENSMUSG00000004846	-0.0252961895265843	0.944704134811101	FALSE	0.0557874931908926	0.721688977866615	FALSE	-0.0540802225535528	0.984072627038554	FALSE	0.0294790639302153	0.994855110436599	FALSE	Plod3
ENSMUSG00000004849	0.12139510887531	0.62066313596189	FALSE	0.131911503882213	0.301606337672151	FALSE	-0.109371544819396	0.962804602860131	FALSE	-0.0964879994227472	0.939714214659681	FALSE	Ap1s1
ENSMUSG00000004864	0.207220728936476	0.698476425522066	FALSE	0.313518505612367	0.369052487521963	FALSE	-0.255704437725324	0.957808354194515	FALSE	-0.147258322266101	0.993511226668766	FALSE	Mapk13
ENSMUSG00000004865	0.206998294409573	0.177369094381784	FALSE	0.267134984857271	0.00440147951333793	FALSE	0.0441075861348174	0.984072627038554	FALSE	0.106531319861816	0.759210345865187	FALSE	Srpk1
ENSMUSG00000004872	1.43708071471724	3.76102773255001e-15	TRUE	0.547971263521811	0.0130509462415508	FALSE	0.517777870994179	0.5294789568977	FALSE	-0.370098009419879	0.350600882996601	FALSE	Pax3
ENSMUSG00000004880	-0.124523600984077	0.538065417543769	FALSE	-0.144345581733761	0.207327748617454	FALSE	-0.0585480274620673	0.983567663202768	FALSE	-0.0757905013451168	0.934016603483934	FALSE	Lbr
ENSMUSG00000004885	0.69344375975111	0.000648380250238377	FALSE	1.00894208292566	1.52603696605712e-08	TRUE	-0.438228213937445	0.554499034866785	FALSE	-0.121557875872661	0.982215718857171	FALSE	Crabp2
ENSMUSG00000004891	0.29378544531986	0.195756532496023	FALSE	0.0252650457863427	0.943340169638055	FALSE	0.157465274907747	0.973177694379691	FALSE	-0.109581311694749	0.968138554613905	FALSE	Nes
ENSMUSG00000004892	0.00579784356536393	NA	FALSE	1.45667427838958	NA	FALSE	-1.09985356328966	NA	FALSE	0.352811277278568	NA	FALSE	Bcan
ENSMUSG00000004894	1.38449759918263	NA	FALSE	2.68261382025477	NA	FALSE	NA	NA	FALSE	0.39564184754315	NA	FALSE	Hapln2
ENSMUSG00000004895	0.0894137341804333	0.685108834074806	FALSE	0.0215696848990721	0.89663687427268	FALSE	0.141025290382908	0.914126828094824	FALSE	0.0751387338244401	0.968138554613905	FALSE	Prcc
ENSMUSG00000004896	0.2351331278655	0.320683280138597	FALSE	0.328808089262693	0.0115969124838982	FALSE	0.0738527655149726	0.983567663202768	FALSE	0.169737085832018	0.722739993360859	FALSE	Rrnad1
ENSMUSG00000004897	-0.128479687834878	0.425453909198022	FALSE	-0.0493192394505026	0.638662924011632	FALSE	-0.0754919143353231	0.966007832610953	FALSE	0.0058465144907562	0.998586142714652	FALSE	Hdgf
ENSMUSG00000004902	0.471041482359379	0.324907376884099	FALSE	0.496600491016054	0.0986264530317202	FALSE	0.448016671280281	0.874665317880739	FALSE	0.475180328512879	0.506156460644278	FALSE	Slc25a18
ENSMUSG00000004929	0.201441294102445	0.235988627679442	FALSE	0.101272188628506	0.470105581568621	FALSE	0.0383566356156857	0.987481162909982	FALSE	-0.0593693844873919	0.993160260864945	FALSE	Thop1
ENSMUSG00000004931	-0.0772851005652033	0.795219508091633	FALSE	0.111998613945223	0.465486489319128	FALSE	-0.153310672141355	0.928468366083546	FALSE	0.038144859374672	0.994855110436599	FALSE	Apba3
ENSMUSG00000004933	0.163870146404737	0.79815476899933	FALSE	0.232936921679628	0.539699864241751	FALSE	0.0632058468909519	0.991352876996989	FALSE	0.134784261900006	0.994855110436599	FALSE	Matk
ENSMUSG00000004934	0.12338224951338	0.611239367489054	FALSE	0.0589703814766421	0.698237705341375	FALSE	0.0603082855974525	0.983567663202768	FALSE	-0.00174168484005972	0.999983540880811	FALSE	Pias4
ENSMUSG00000004936	-0.208605723661287	0.1999533624502	FALSE	-0.24086060881764	0.142653424659785	FALSE	-0.0860068237714338	0.983567663202768	FALSE	-0.115602834728997	0.862221898073204	FALSE	Map2k1
ENSMUSG00000004937	0.0921907672244621	0.654349155785525	FALSE	0.143010680775023	0.167994715671625	FALSE	0.00598271083872047	0.997602498949634	FALSE	0.0592502980605953	0.986740357343487	FALSE	Sgta
ENSMUSG00000004939	NA	NA	FALSE	-3.05047980305347	NA	FALSE	2.94547674869717	NA	FALSE	NA	NA	FALSE	Nmrk2
ENSMUSG00000004945	0.0708637799488479	0.821757168781752	FALSE	0.207970472992137	0.0371942506811704	FALSE	-0.12095066245658	0.951665113908334	FALSE	0.0186665876678752	0.998586142714652	FALSE	Tmem242
ENSMUSG00000004947	0.304844402431622	0.0895781377291745	FALSE	0.225103263948599	0.132450387666795	FALSE	0.00273567215241619	0.999484468161748	FALSE	-0.0747252763966303	0.990572370401477	FALSE	Dtx2
ENSMUSG00000004948	2.78146519827813	NA	FALSE	2.29262914975016	NA	FALSE	0.596091272217759	NA	FALSE	0.123578942932337	NA	FALSE	Zp3
ENSMUSG00000004951	0.85503044113408	0.0226863585395436	FALSE	0.961829961758019	0.0118110291093555	FALSE	-0.763698813394673	0.62593152207115	FALSE	-0.653751607614063	0.330160834669421	FALSE	Hspb1
ENSMUSG00000004952	0.178771309530372	0.795920853131823	FALSE	0.775562484359568	0.0447067000684459	FALSE	-0.402054381510417	0.937507109371169	FALSE	0.196561023343421	0.990572370401477	FALSE	Rasa4
ENSMUSG00000004961	-0.52496837987107	0.41816463251089	FALSE	-0.625017957482793	0.144515859267781	FALSE	0.264527952016224	0.973177694379691	FALSE	0.166588559113527	0.994855110436599	FALSE	Syt5
ENSMUSG00000004980	-0.000762895973277837	0.998521663936175	FALSE	-0.158498284302926	0.118681999670622	FALSE	0.23725793827156	0.571739126079469	FALSE	0.0813312352575096	0.899602794836746	FALSE	Hnrnpa2b1
ENSMUSG00000004988	NA	NA	FALSE	-1.93430260526024	NA	FALSE	1.83665347461424	NA	FALSE	NA	NA	FALSE	Fxyd4
ENSMUSG00000004994	0.303464731038153	0.336552762500638	FALSE	0.401814248489727	0.0694085069319921	FALSE	0.0758927716395981	0.98622347151897	FALSE	0.176326240230092	0.923081410607066	FALSE	Ccdc130
ENSMUSG00000004996	0.0903504218734372	0.769020585238917	FALSE	0.184641857443089	0.309800424131242	FALSE	-0.0887282189418744	0.983567663202768	FALSE	0.0077579714298694	0.998586142714652	FALSE	Mri1
ENSMUSG00000005034	-0.0986295493518809	0.720162483197689	FALSE	-0.258084291934731	0.0039835382787462	FALSE	0.125857027005701	0.951665113908334	FALSE	-0.0317908316055417	0.994855110436599	FALSE	Prkacb
ENSMUSG00000005043	-0.0122605722736387	0.987261323506959	FALSE	0.0114028586141847	0.971012908646306	FALSE	-0.242461962088151	0.945685968846023	FALSE	-0.216522250430189	0.836195581464702	FALSE	Sgsh
ENSMUSG00000005045	-0.306800950855381	0.598892103637052	FALSE	0.252326208248927	0.523413807508388	FALSE	-0.444302125906609	0.869340252564183	FALSE	0.117998217116767	0.994855110436599	FALSE	Chd5
ENSMUSG00000005054	0.0522838763736548	0.899698316765255	FALSE	-0.0284554132121046	0.891948514886986	FALSE	0.00973713983248586	0.997602498949634	FALSE	-0.0678927711175952	0.994855110436599	FALSE	Cstb
ENSMUSG00000005057	0.2584550185165	0.269013658904001	FALSE	0.380252541090935	0.0128241216801556	FALSE	-0.0187072696031779	0.995424947939395	FALSE	0.105429127549366	0.969751877080585	FALSE	Sh2b2
ENSMUSG00000005069	-0.0504697792768939	0.845729137031952	FALSE	-0.0249348021743023	0.879605543603631	FALSE	0.0151360414292378	0.994870748050016	FALSE	0.0429325432556026	0.994855110436599	FALSE	Pex5
ENSMUSG00000005078	-0.1504941133725	0.470179576358457	FALSE	-0.0136460349241896	0.954878621894293	FALSE	-0.219779955433318	0.843489948568035	FALSE	-0.0802083142956383	0.987592286044837	FALSE	Jkamp
ENSMUSG00000005087	-0.29203112451001	0.240329388052416	FALSE	-0.37552717180823	0.126123424115576	FALSE	-0.0625878042392329	0.987481162909982	FALSE	-0.143176777127911	0.969029600595756	FALSE	Cd44
ENSMUSG00000005089	-1.63031323090005	7.03735321719027e-05	TRUE	-1.20541378788468	0.016401589501265	TRUE	-0.150772140253423	0.984291891502832	FALSE	0.27784481256547	0.993511226668766	FALSE	Slc1a2
ENSMUSG00000005102	0.077380522499453	0.746294030446544	FALSE	0.0653761144332835	0.665053635627249	FALSE	0.0619375985256132	0.983567663202768	FALSE	0.0521467846803189	0.994855110436599	FALSE	Eif2ak4
ENSMUSG00000005103	-0.0113992178152557	0.972559680751081	FALSE	-0.0697807794851871	0.542837502786209	FALSE	0.0534396966770183	0.983567663202768	FALSE	-0.00284935132740696	0.999062970443681	FALSE	Wdr1
ENSMUSG00000005107	1.7063384427233	NA	FALSE	1.87622190387322	NA	FALSE	0.605391675428493	NA	FALSE	0.791113645773245	NA	FALSE	Slc2a9
ENSMUSG00000005124	-1.32244796360843	0.243125757253883	FALSE	-0.315333387732067	NA	FALSE	-0.762053117214415	0.951665113908334	FALSE	0.248038787678672	0.997805146024031	FALSE	Ccn4
ENSMUSG00000005125	-0.220119466096735	0.644857122519565	FALSE	-0.128960421766795	0.778057718275622	FALSE	-0.153658972370533	0.988134811360424	FALSE	-0.0596593446500031	0.994855110436599	FALSE	Ndrg1
ENSMUSG00000005131	-0.0440484550607454	0.980951696741942	FALSE	0.0458975478452097	0.969020508047575	FALSE	-0.640382250150079	0.951510983379983	FALSE	-0.547422846135707	0.957150489703002	FALSE	4930550C14Rik
ENSMUSG00000005142	0.142972499043844	0.568177446543482	FALSE	0.0288497700627585	0.867904170363906	FALSE	0.12475701751063	0.951665113908334	FALSE	0.0126108294190066	0.998586142714652	FALSE	Man2b1
ENSMUSG00000005148	0.313780076902992	0.519095308729274	FALSE	0.467617343201359	0.15873513436131	FALSE	-0.416501156768751	0.906613712202013	FALSE	-0.26132044564705	0.881630195025279	FALSE	Klf5
ENSMUSG00000005150	0.249223037608488	0.158256200448535	FALSE	0.163990186775396	0.30323435736516	FALSE	0.0705286638795971	0.983567663202768	FALSE	-0.0123610403356182	0.998586142714652	FALSE	Wdr83
ENSMUSG00000005161	0.079156091320681	0.768769795544415	FALSE	0.149241278076514	0.149669155923299	FALSE	-0.133306723285956	0.948193764293921	FALSE	-0.0605975344601145	0.984391019994919	FALSE	Prdx2
ENSMUSG00000005198	-0.0405922353833569	0.90111042459633	FALSE	-0.0663743313469648	0.625556828219805	FALSE	-0.00819661838996655	0.997602498949634	FALSE	-0.0324163019086544	0.994855110436599	FALSE	Polr2a
ENSMUSG00000005202	-1.97654071403127	NA	FALSE	NA	NA	FALSE	-1.8077471543655	NA	FALSE	NA	NA	FALSE	Shbg
ENSMUSG00000005204	0.00129559965198819	0.997526223806048	FALSE	-0.0283259839993269	0.831185798436815	FALSE	-0.0510161449633413	0.983567663202768	FALSE	-0.0782614308706764	0.937442782740585	FALSE	Senp3
ENSMUSG00000005220	0.518122378582221	0.0128148012173091	FALSE	0.260738381487633	0.171441774794893	FALSE	0.173196958743069	0.951665113908334	FALSE	-0.0832041907316314	0.994855110436599	FALSE	Corin
ENSMUSG00000005225	-0.199762546154254	0.238827052941614	FALSE	-0.469864396627039	2.14350787165179e-06	FALSE	0.0119744308720842	0.99702862893203	FALSE	-0.256357813285884	0.148386100189631	FALSE	Plekha8
ENSMUSG00000005232	1.80911476261173	NA	FALSE	2.30629938068218	NA	FALSE	NA	NA	FALSE	-0.408274105165913	NA	FALSE	G6pc2
ENSMUSG00000005233	-0.00349532539654546	0.992302779660528	FALSE	0.0598656140864855	0.646976759779574	FALSE	-0.0773964262659969	0.976436931453636	FALSE	-0.0117449404190176	0.998586142714652	FALSE	Spc25
ENSMUSG00000005237	-0.827082971058209	0.000671756567146098	FALSE	-0.523684407077362	0.0186617339890375	FALSE	-0.0865126876596168	0.984072627038554	FALSE	0.219058961554123	0.939714214659681	FALSE	Dnah2
ENSMUSG00000005251	-1.0220376461562	5.57427264838027e-06	TRUE	-1.02257560830992	1.6713568467691e-07	TRUE	-0.0292296944254159	0.994870748050016	FALSE	-0.0272445618308453	0.998586142714652	FALSE	Ripk4
ENSMUSG00000005262	0.0238063593205427	0.945066795818495	FALSE	0.11117869882547	0.397351712801568	FALSE	0.0129895786483651	0.995953407831746	FALSE	0.102490876042636	0.916464597188616	FALSE	Ufd1
ENSMUSG00000005267	-0.00181016431322081	0.998521663936175	FALSE	-0.24291025512584	0.476032790308007	FALSE	0.21937029974426	0.951863488269716	FALSE	-0.01994007161312	0.998586142714652	FALSE	Zfp287
ENSMUSG00000005268	0.61418294658812	NA	FALSE	0.50648871451242	NA	FALSE	0.189340311126899	NA	FALSE	0.0845989277162886	0.998586142714652	FALSE	Prlr
ENSMUSG00000005299	0.0574855545729074	0.839154495160089	FALSE	-0.0786885904292695	0.768003487127857	FALSE	0.289882190554756	0.807940922336552	FALSE	0.155460752791842	0.810859260372341	FALSE	Letm1
ENSMUSG00000005312	-0.199754343848061	0.118892412163169	FALSE	-0.312755929176293	0.000278446793542834	FALSE	0.0277706611474973	0.988134811360424	FALSE	-0.0828721735670104	0.901054145027674	FALSE	Ubqln1
ENSMUSG00000005320	-1.36213239759024	0.026882458815412	TRUE	-0.373870582051332	0.663644468736511	FALSE	-0.750270315129357	0.881875032125853	FALSE	0.241451184351472	0.994855110436599	FALSE	Fgfr4
ENSMUSG00000005338	-0.510012645252688	0.019783590687754	FALSE	-0.272379495851949	0.315597856126316	FALSE	-0.168053489397181	0.951665113908334	FALSE	0.0712906439053181	0.994855110436599	FALSE	Cadm3
ENSMUSG00000005339	NA	NA	FALSE	NA	NA	FALSE	NA	NA	FALSE	NA	NA	FALSE	Fcer1a
ENSMUSG00000005354	0.205979915138435	0.266503943419932	FALSE	0.260602483181805	0.00860102348373822	FALSE	-0.0816246676247264	0.973177694379691	FALSE	-0.0245399307796718	0.998586142714652	FALSE	Txn2
ENSMUSG00000005355	-1.04186509635356	NA	FALSE	-3.37014517776334	NA	FALSE	1.38872923262018	NA	FALSE	NA	NA	FALSE	Casp14
ENSMUSG00000005357	-0.590334195018496	0.698467656679282	FALSE	-0.139766044010591	NA	FALSE	-0.291311472407258	NA	FALSE	0.161201113135842	0.998586142714652	FALSE	Slc1a6
ENSMUSG00000005360	-0.0827952196432074	0.876493246544068	FALSE	-0.18455584380944	0.576776746867738	FALSE	-0.0712226899843405	0.987481162909982	FALSE	-0.170018711116609	0.969751877080585	FALSE	Slc1a3
ENSMUSG00000005362	-0.126928283841837	0.607152725230065	FALSE	-0.122883857409792	0.458441400969115	FALSE	-0.0394911212085713	0.987481162909982	FALSE	-0.0334733837599578	0.998084864879807	FALSE	Crbn
ENSMUSG00000005364	-0.118080127500701	NA	FALSE	NA	NA	FALSE	0.0520456296653025	NA	FALSE	NA	NA	FALSE	Il5ra
ENSMUSG00000005370	0.296577266648078	0.0206657803182501	FALSE	-0.0843056198634782	0.689539285002383	FALSE	0.417601773470104	0.334696622465495	FALSE	0.038280758911438	0.994855110436599	FALSE	Msh6
ENSMUSG00000005371	0.013497214978301	0.967998074814768	FALSE	0.0643663867740221	0.580625565937023	FALSE	0.098222893847462	0.951665113908334	FALSE	0.151160726499758	0.608160266730782	FALSE	Fbxo11
ENSMUSG00000005373	-0.328653538950254	0.653750973089788	FALSE	0.12335598485827	0.817632724052521	FALSE	0.0667767945179328	0.991770145495778	FALSE	0.520583177188926	0.720160368312177	FALSE	Mlxipl
ENSMUSG00000005374	-0.185418893517866	0.442972879379706	FALSE	-0.159863061503728	0.364074453232376	FALSE	-0.140824853155672	0.963476606858478	FALSE	-0.11294693440425	0.914083519485042	FALSE	Tbl2
ENSMUSG00000005378	0.180524620319041	0.296419800293424	FALSE	0.171444643480535	0.161652846535711	FALSE	0.117754442132612	0.951665113908334	FALSE	0.110941160575842	0.867995889254873	FALSE	Bud23
ENSMUSG00000005397	-0.0457197885710067	0.940950422249014	FALSE	-0.0939501170968725	0.734639784554787	FALSE	0.00318229910948407	0.999484468161748	FALSE	-0.0432108215608552	0.997166920220363	FALSE	Nid1
ENSMUSG00000005410	0.103915879071457	0.628779600289551	FALSE	-0.0128941661280618	0.943530818513588	FALSE	0.0380009783057235	0.987481162909982	FALSE	-0.0767233512992385	0.942147764361014	FALSE	Mcm5
ENSMUSG00000005413	-0.137487682575909	0.621397406639902	FALSE	-0.0453412035422826	0.85487101822843	FALSE	-0.112639582109278	0.973177694379691	FALSE	-0.017880605814153	0.998586142714652	FALSE	Hmox1
ENSMUSG00000005417	0.0125565880755458	0.965432834436165	FALSE	-0.0717624616685953	0.576776746867738	FALSE	0.0855237739797526	0.968759549147136	FALSE	0.00324670002278155	0.999062970443681	FALSE	Mprip
ENSMUSG00000005442	0.0638502732892423	0.795504566928602	FALSE	0.187755394065353	0.0370383089334466	FALSE	-0.0165817432891132	0.994870748050016	FALSE	0.109281964378463	0.792894465298217	FALSE	Cic
ENSMUSG00000005447	0.177642068159064	0.371492841422558	FALSE	0.275241191609166	0.0163612992244129	FALSE	-0.0964334332633044	0.973177694379691	FALSE	0.0036455318052638	0.999062970443681	FALSE	Pafah1b3
ENSMUSG00000005465	-0.983303084338973	0.538556115950845	FALSE	0.526866296859267	NA	FALSE	-0.712012036062766	NA	FALSE	0.802062559872369	0.947946612699809	FALSE	Il27ra
ENSMUSG00000005469	-0.032581780243197	0.922111724633653	FALSE	0.0445141706109386	0.74936273296155	FALSE	-0.096470655145618	0.973177694379691	FALSE	-0.0170798729996917	0.998586142714652	FALSE	Prkaca
ENSMUSG00000005470	0.182994116684615	0.53210981710075	FALSE	0.290608485672324	0.0330962383937622	FALSE	-0.253288544006789	0.864131340284583	FALSE	-0.143054179667208	0.864663738787417	FALSE	Asf1b
ENSMUSG00000005474	NA	NA	FALSE	NA	NA	FALSE	NA	NA	FALSE	NA	NA	FALSE	Myl10
ENSMUSG00000005481	0.0791595281542802	0.761339150325585	FALSE	0.0499332918357286	0.715494570881279	FALSE	-0.0237787363188078	0.991770145495778	FALSE	-0.0504116056597051	0.994855110436599	FALSE	Ddx39
ENSMUSG00000005483	-0.0885316984679221	0.725523264195747	FALSE	-0.183335073791786	0.183368214706874	FALSE	0.0371977644359075	0.987481162909982	FALSE	-0.0550245996224336	0.994855110436599	FALSE	Dnajb1
ENSMUSG00000005493	1.1297883674134	NA	FALSE	1.34071241947668	NA	FALSE	-0.281690846353418	NA	FALSE	-0.0725724341267537	NA	FALSE	Msh4
ENSMUSG00000005501	-0.101564069316325	0.694543922070828	FALSE	-0.0641528486284602	0.7294000102636	FALSE	-0.0287076496949894	0.991352876996989	FALSE	0.0109487117276819	0.998586142714652	FALSE	Usp40
ENSMUSG00000005503	-1.58789974847247	0.00894938555578856	TRUE	-0.53270881602883	0.327436024323329	FALSE	0.0263283029028644	0.997602498949634	FALSE	1.08445652784655	0.396506015102774	FALSE	Evx1
ENSMUSG00000005505	0.141062675956088	0.581600512075433	FALSE	0.157019040352216	0.244578966996847	FALSE	0.0209621475430991	0.994870748050016	FALSE	0.0396925470806727	0.994855110436599	FALSE	Kbtbd4
ENSMUSG00000005506	-0.169024845546442	0.416264382229445	FALSE	-0.364428059425876	8.7095167298692e-05	FALSE	0.106866672374039	0.967634420680984	FALSE	-0.0868985932854372	0.899602794836746	FALSE	Celf1
ENSMUSG00000005510	0.122043719759764	0.655724696966588	FALSE	0.114652348455745	0.347181275213972	FALSE	0.0103577890562807	0.997518907941588	FALSE	0.00554207556144458	0.999062970443681	FALSE	Ndufs3
ENSMUSG00000005514	-0.00980505968644832	0.976739034044166	FALSE	-0.107693350413496	0.391031713853816	FALSE	0.0473121176122659	0.984072627038554	FALSE	-0.0486702538840115	0.994855110436599	FALSE	Por
ENSMUSG00000005533	-0.0391604701738227	0.922678005773197	FALSE	-0.204285940597221	0.069531603427095	FALSE	0.0799532923028542	0.983567663202768	FALSE	-0.0838163379182667	0.959749344679472	FALSE	Igf1r
ENSMUSG00000005534	-0.090874365144641	0.792332732336881	FALSE	-0.183469186115654	0.203390302988871	FALSE	0.0752161610077752	0.983567663202768	FALSE	-0.01550530617415	0.998586142714652	FALSE	Insr
ENSMUSG00000005540	NA	NA	FALSE	NA	NA	FALSE	NA	NA	FALSE	NA	NA	FALSE	Fcer2a
ENSMUSG00000005547	-0.118080426599869	NA	FALSE	NA	NA	FALSE	NA	NA	FALSE	NA	NA	FALSE	Cyp2a5
ENSMUSG00000005553	0.154509726362519	0.931107060861577	FALSE	-0.226278137723542	NA	FALSE	-0.316844296014951	NA	FALSE	-0.694514683858167	0.92204949998709	FALSE	Atp4a
ENSMUSG00000005566	0.0357471116615564	0.899732483767731	FALSE	0.00254219793214125	0.984748893578457	FALSE	-0.0184685302858507	0.994622549948174	FALSE	-0.0494303341952481	0.990572370401477	FALSE	Trim28
ENSMUSG00000005575	0.0217357466414754	0.950031638229685	FALSE	0.23190613866638	0.0508151747234774	FALSE	-0.138758036598286	0.923857929625381	FALSE	0.07424023944927	0.982215718857171	FALSE	Ube2m
ENSMUSG00000005580	-0.0312605488693782	0.988994362753936	FALSE	0.724607555467349	0.352093850364154	FALSE	-0.248816784372645	0.984072627038554	FALSE	0.508708494910198	0.940862412710354	FALSE	Adcy9
ENSMUSG00000005583	-1.89527801187422	7.29282820139901e-07	TRUE	-1.14432665773315	0.0457629974222895	TRUE	-0.176353236415937	0.984072627038554	FALSE	0.577571675890305	0.748993307046212	FALSE	Mef2c
ENSMUSG00000005609	-0.0127709911967113	0.968408951996816	FALSE	-0.280228650412483	0.080078908501835	FALSE	0.357255613502285	0.466689987377657	FALSE	0.0913107384570981	0.9232990306092	FALSE	Ctr9
ENSMUSG00000005610	-0.159444581152594	0.299981495081944	FALSE	-0.190329101054154	0.0217104023544775	FALSE	-0.0347682239399538	0.98622347151897	FALSE	-0.0636256003470667	0.958981425510835	FALSE	Eif4g2
ENSMUSG00000005611	-0.433828557663869	0.79165958912789	FALSE	0.594607285935646	NA	FALSE	-0.434168241875342	NA	FALSE	0.600082794973899	0.9779752493879	FALSE	Mrvi1
ENSMUSG00000005615	-0.135715705103754	0.621812066946326	FALSE	-0.192728157465988	0.27199886055811	FALSE	-0.0521322689700161	0.984072627038554	FALSE	-0.106942222097705	0.97092696950331	FALSE	Pcyt1a
ENSMUSG00000005621	-0.153771197792453	0.359835105748045	FALSE	0.0299060187619347	0.829728205555509	FALSE	-0.030992814393795	0.987481162909982	FALSE	0.155030815258354	0.534980046439936	FALSE	Zfp592
ENSMUSG00000005625	0.0873127379677379	0.692807695851362	FALSE	-0.0834792883282461	0.725623834947706	FALSE	0.372868348619193	0.584842321353073	FALSE	0.203688406301755	0.206948505992104	FALSE	Psmd4
ENSMUSG00000005628	0.625089615953995	0.082255873672837	FALSE	0.624518961916856	0.0176950335771141	FALSE	0.439142881540155	0.865431286090789	FALSE	0.441209230729706	0.477950508515441	FALSE	Tmod4
ENSMUSG00000005640	1.18592238063894	9.73040700473619e-10	TRUE	0.943822168628385	0.063007588398086	FALSE	0.240072163250979	0.963692411708398	FALSE	-0.0017080311615906	0.9999851523365	FALSE	Insrr
ENSMUSG00000005649	NA	NA	FALSE	1.74453478914643	NA	FALSE	NA	NA	FALSE	1.91752593848176	NA	FALSE	Cabp5
ENSMUSG00000005656	-0.239555279595119	0.0904050629947515	FALSE	-0.145875265212774	0.130034583477611	FALSE	-0.0605359089763024	0.983567663202768	FALSE	0.0354773735919447	0.994855110436599	FALSE	Snx6
ENSMUSG00000005667	-0.601205936228483	0.00046940440989177	FALSE	-0.0466919773509524	0.851373492249733	FALSE	-0.434882907425897	0.214809060467772	FALSE	0.122711228659438	0.994855110436599	FALSE	Mthfd2
ENSMUSG00000005672	-0.0160488303728751	0.972743599382784	FALSE	0.0507401902276587	0.834713054107395	FALSE	-0.118538958002594	0.983567663202768	FALSE	-0.0494772942371609	0.994855110436599	FALSE	Kit
ENSMUSG00000005674	0.127292536190202	0.61811690712661	FALSE	0.0658804955816334	0.695893343922024	FALSE	0.0132706674828342	0.99702862893203	FALSE	-0.0456102936622818	0.994855110436599	FALSE	Tomm40l
ENSMUSG00000005677	-0.704880853193055	NA	FALSE	1.10263165182221	NA	FALSE	-0.977612100506955	NA	FALSE	0.832013194961444	NA	FALSE	Nr1i3
ENSMUSG00000005681	NA	NA	FALSE	NA	NA	FALSE	NA	NA	FALSE	0.0199563207775659	NA	FALSE	Apoa2
ENSMUSG00000005682	0.283480974038008	0.0440429278760086	FALSE	0.337550677028741	0.00493438090014788	FALSE	0.0473366470146885	0.984546232344333	FALSE	0.103370034834786	0.899602794836746	FALSE	Pan2
ENSMUSG00000005683	0.0976494698846055	0.615955100489921	FALSE	0.0241971394521836	0.844123435064419	FALSE	0.0616801026349164	0.983567663202768	FALSE	-0.00955820487568735	0.998586142714652	FALSE	Cs
ENSMUSG00000005686	-0.562449632458766	0.426194508181458	FALSE	0.236604918872625	0.718683588078333	FALSE	-0.599767104940854	0.883734879611313	FALSE	0.200801325093302	0.994855110436599	FALSE	Ampd3
ENSMUSG00000005687	0.181818772517347	0.345628850023808	FALSE	0.196072332719228	0.0520338540589331	FALSE	0.013015057275519	0.996987997869239	FALSE	0.0299082263350577	0.994855110436599	FALSE	Bcas2
ENSMUSG00000005696	NA	NA	FALSE	NA	NA	FALSE	NA	NA	FALSE	NA	NA	FALSE	Sh2d1a
ENSMUSG00000005698	0.0343543339651731	0.895401619314179	FALSE	-0.0916158402938924	0.471700164653397	FALSE	0.154685182789974	0.887801679384047	FALSE	0.0306315284264503	0.994855110436599	FALSE	Ctcf
ENSMUSG00000005699	0.129317319974103	0.78790382294936	FALSE	0.0927578590051561	0.784669472724256	FALSE	0.00767008816437581	0.997914563391615	FALSE	-0.0257821321060455	0.998586142714652	FALSE	Pard6a
ENSMUSG00000005705	0.572495594259057	0.818532597918827	FALSE	1.41913634297607	NA	FALSE	-0.635007132076841	NA	FALSE	0.212727003059381	0.998586142714652	FALSE	Agrp
ENSMUSG00000005716	2.75534240189749	NA	FALSE	NA	NA	FALSE	NA	NA	FALSE	-1.88988342978456	NA	FALSE	Pvalb
ENSMUSG00000005718	0.512072987854676	0.000101514149064431	FALSE	0.352080810610222	0.00117214771316651	FALSE	0.164524470444712	0.911751555566866	FALSE	0.00652123402581062	0.998586142714652	FALSE	Tfap4
ENSMUSG00000005732	0.11220987129385	0.576374059768846	FALSE	-0.000606135222826343	0.997773124645789	FALSE	0.165102168980228	0.907146434170952	FALSE	0.054218947079715	0.993511226668766	FALSE	Ranbp1
ENSMUSG00000005763	1.83307100848164	0.205329545760593	FALSE	0.442184796312746	NA	FALSE	0.323360224397075	NA	FALSE	-1.0688825695519	0.865536522511769	FALSE	Cd247
ENSMUSG00000005774	0.174691865478993	0.459901059044393	FALSE	0.00243810100168281	0.991299184168153	FALSE	0.105155771589658	0.973177694379691	FALSE	-0.0650265592962432	0.994855110436599	FALSE	Rfx5
ENSMUSG00000005779	0.0243421034231617	0.952821484262416	FALSE	0.0865568158071058	0.490913654828444	FALSE	-0.113755322415756	0.963463285491033	FALSE	-0.0486985719223324	0.994855110436599	FALSE	Psmb4
ENSMUSG00000005800	NA	NA	FALSE	NA	NA	FALSE	NA	NA	FALSE	NA	NA	FALSE	Mmp8
ENSMUSG00000005802	-0.0531651674096897	0.892438239711649	FALSE	-0.240322793954043	0.127485501493333	FALSE	0.0983129800800762	0.983567663202768	FALSE	-0.08662701689003	0.990572370401477	FALSE	Slc30a4
ENSMUSG00000005803	0.722986673639918	0.371634533486215	FALSE	0.0847159524366554	0.941338742362397	FALSE	0.0353847436016361	0.997602498949634	FALSE	-0.602392797190278	0.867417269008569	FALSE	Sqor
ENSMUSG00000005804	0.0860354500595191	0.726667039856204	FALSE	0.00276724367242179	0.986596531459874	FALSE	-0.00550378423087723	0.99786260825828	FALSE	-0.0865373007999685	0.942005799786696	FALSE	Bloc1s6
ENSMUSG00000005813	-0.0878879908231531	0.704329653012826	FALSE	-0.0743161930979339	0.606545889501128	FALSE	-0.0261823475447982	0.990584031476071	FALSE	-0.0102198738749725	0.998586142714652	FALSE	Metap1
ENSMUSG00000005823	-0.0759025165307443	0.812423808588778	FALSE	0.090390279844225	0.597892760050347	FALSE	-0.0569445586794194	0.984072627038554	FALSE	0.111871700859861	0.939167747610218	FALSE	Gpr108
ENSMUSG00000005824	NA	NA	FALSE	NA	NA	FALSE	NA	NA	FALSE	NA	NA	FALSE	Tnfsf14
ENSMUSG00000005836	-1.59839627471368	1.683782844201e-30	TRUE	-0.850944843076883	0.0234941078285385	FALSE	-0.0880344672855565	0.983567663202768	FALSE	0.662140125874612	0.487873412386597	FALSE	Gata6
ENSMUSG00000005846	0.23630010790786	0.115963626942406	FALSE	0.116270682507585	0.300326186581754	FALSE	0.209434698443759	0.706589165467336	FALSE	0.0916679426020878	0.912073083975228	FALSE	Rsl1d1
ENSMUSG00000005864	0.657443991303471	NA	FALSE	3.69066677063193	NA	FALSE	-2.81840806199013	NA	FALSE	0.219674664799004	NA	FALSE	Cnga2
ENSMUSG00000005871	0.00250064454909491	0.99533156102007	FALSE	-0.156059535773971	0.133874308504694	FALSE	0.17836670382694	0.858381625241848	FALSE	0.0214311289176915	0.998586142714652	FALSE	Apc
ENSMUSG00000005873	-0.171234883120019	0.389704054337407	FALSE	-0.0963591313675576	0.526595271797511	FALSE	0.00563317920621742	0.99786260825828	FALSE	0.0830376939137348	0.971940491187883	FALSE	Reep5
ENSMUSG00000005881	-0.126118478164545	0.514642558360076	FALSE	-1.46875875837764e-05	0.999849112179973	FALSE	-0.120395070865519	0.937507109371169	FALSE	0.00830211191786082	0.998586142714652	FALSE	Ergic3
ENSMUSG00000005882	-0.0406834088259072	0.892284910339328	FALSE	-0.107160875397384	0.445940347475776	FALSE	0.0546679529772015	0.983567663202768	FALSE	-0.00959226987746031	0.998586142714652	FALSE	Uqcc1
ENSMUSG00000005883	-0.760405806886946	0.694839115225981	FALSE	-0.49615024465898	NA	FALSE	0.108653952305902	NA	FALSE	0.373561704537593	0.994855110436599	FALSE	Spo11
ENSMUSG00000005886	-0.178410511245079	0.378235519361705	FALSE	-0.221212516256844	0.0281798466319268	FALSE	0.0358387083793273	0.988134811360424	FALSE	-0.00521441234308152	0.998586142714652	FALSE	Ncoa2
ENSMUSG00000005891	NA	NA	FALSE	NA	NA	FALSE	NA	NA	FALSE	NA	NA	FALSE	Prl4a1
ENSMUSG00000005892	0.128945014056018	0.55822559816176	FALSE	0.367019370089506	0.0353546008523838	FALSE	-0.293078207989978	0.70849269832526	FALSE	-0.0522516915411008	0.994855110436599	FALSE	Trh
ENSMUSG00000005893	-0.0761405981204908	0.783456020549012	FALSE	-0.181335645779368	0.0980036789100229	FALSE	0.0537803984932926	0.984072627038554	FALSE	-0.0497845417482239	0.994855110436599	FALSE	Nr2c2
ENSMUSG00000005897	-0.0804674886540718	0.783087827739668	FALSE	-0.054423616652145	0.762877751235524	FALSE	0.000925527785493279	0.999849053346999	FALSE	0.0288859784492297	0.998586142714652	FALSE	Nr2c1
ENSMUSG00000005899	0.158275802701088	0.337551007458272	FALSE	0.175229260997145	0.141081078173418	FALSE	0.0277686493638037	0.990584031476071	FALSE	0.046963827536148	0.994091314417117	FALSE	Smpd4
ENSMUSG00000005907	0.173021427272767	0.548642040661993	FALSE	0.0190816541685333	0.943602601659732	FALSE	0.136006821916674	0.967634420680984	FALSE	-0.015979062657965	0.998586142714652	FALSE	Pex1
ENSMUSG00000005917	-0.956429516130309	0.104693849265546	FALSE	-0.854341414005581	0.0791100231005143	FALSE	0.106548268682642	0.988319819732779	FALSE	0.210820538242349	0.994855110436599	FALSE	Otx1
ENSMUSG00000005936	-3.84969611286028e-06	0.999965501487967	FALSE	-0.0919282156814702	0.455031795945948	FALSE	0.0271894817454704	0.988931977558937	FALSE	-0.0628120252156419	0.969751877080585	FALSE	Kctd20
ENSMUSG00000005947	0.995654530946584	0.460760606749622	FALSE	-0.0323191768272936	NA	FALSE	-0.0123545366146036	NA	FALSE	-1.03710733625812	0.821224393875732	FALSE	Itgae
ENSMUSG00000005949	0.179541920696433	0.426614469128385	FALSE	0.0840017594221058	0.668579950671937	FALSE	0.194605136041398	0.899028470024474	FALSE	0.101259465893601	0.968138554613905	FALSE	Ctns
ENSMUSG00000005950	1.15432664417477	NA	FALSE	0.227980310511674	NA	FALSE	1.14026084150872	NA	FALSE	0.219422640282573	0.998586142714652	FALSE	P2rx5
ENSMUSG00000005951	-0.330246463228119	0.825689891001091	FALSE	0.353703175749758	0.697698767176017	FALSE	-0.265222088273076	0.984072627038554	FALSE	0.421514471070462	0.987592286044837	FALSE	Shpk
ENSMUSG00000005952	1.73364699113366	NA	FALSE	NA	NA	FALSE	NA	NA	FALSE	-0.869613603640701	NA	FALSE	Trpv1
ENSMUSG00000005958	0.0523243508400782	0.852161077069715	FALSE	0.00180570298731444	0.991299184168153	FALSE	0.110318640494535	0.951665113908334	FALSE	0.0614500636261033	0.990572370401477	FALSE	Ephb3
ENSMUSG00000005968	-0.582003107908334	0.000733014058116242	FALSE	-0.25833918785746	0.161832294013069	FALSE	-0.269448282202826	0.779900207677843	FALSE	0.0562846214783246	0.994855110436599	FALSE	Tuft1
ENSMUSG00000005973	0.111143144475558	0.51009171688784	FALSE	-0.0125651175973944	0.935850847959141	FALSE	0.153035890949434	0.865431286090789	FALSE	0.0312404048324632	0.994855110436599	FALSE	Rcn1
ENSMUSG00000005980	NA	NA	FALSE	NA	NA	FALSE	NA	NA	FALSE	NA	NA	FALSE	Dnase1
ENSMUSG00000005981	0.0988695852857597	0.692618386310506	FALSE	0.0465895379927607	0.727977587921428	FALSE	0.0503183051160248	0.984072627038554	FALSE	8.04151277542827e-05	0.9999851523365	FALSE	Trap1
ENSMUSG00000005982	0.0788540566029481	0.742674662001188	FALSE	0.141272244640487	0.288650299940649	FALSE	-0.229052381154968	0.700221627297479	FALSE	-0.164356989632799	0.548623552675991	FALSE	Naa60
ENSMUSG00000005983	-0.306068607049797	0.698736185826389	FALSE	-0.395024159420525	0.437202454552499	FALSE	0.133922787870592	0.984072627038554	FALSE	0.0473919429963456	0.998586142714652	FALSE	1700037C18Rik
ENSMUSG00000005986	0.200886612174007	0.60854839135358	FALSE	0.19561495527632	0.505816908990909	FALSE	-0.160306741638439	0.973177694379691	FALSE	-0.162909757831036	0.969029600595756	FALSE	Ankrd13d
ENSMUSG00000005994	NA	NA	FALSE	NA	NA	FALSE	NA	NA	FALSE	NA	NA	FALSE	Tyrp1
ENSMUSG00000006005	-0.0527396633354181	0.877172482915943	FALSE	-0.290201011543461	0.0314343458653164	FALSE	0.340820817656379	0.537194369555167	FALSE	0.104664473704492	0.912073083975228	FALSE	Tpr
ENSMUSG00000006007	NA	NA	FALSE	NA	NA	FALSE	NA	NA	FALSE	NA	NA	FALSE	Pdc
ENSMUSG00000006010	0.123384371895236	0.624662363953949	FALSE	-0.000407374557060438	0.99854834478182	FALSE	0.155403038800217	0.913435442144199	FALSE	0.033483404057258	0.997805146024031	FALSE	Odr4
ENSMUSG00000006014	0.772323733079527	NA	FALSE	-0.15238716454553	NA	FALSE	0.0520450027897999	NA	FALSE	-0.86959625742267	NA	FALSE	Prg4
ENSMUSG00000006019	0.191072916914125	0.291618861614175	FALSE	0.285843904659911	0.0127000470023931	FALSE	-0.0431380799571505	0.98622347151897	FALSE	0.0541634105628886	0.994855110436599	FALSE	Dhx34
ENSMUSG00000006021	0.000183375890282936	0.999912006847857	FALSE	0.0377783870530707	0.853959052933959	FALSE	-0.00984847069991854	0.997602498949634	FALSE	0.0304226261181078	0.998586142714652	FALSE	Kptn
ENSMUSG00000006024	0.0727442553705063	0.768864863431826	FALSE	0.235639551053054	0.0168938856214488	FALSE	-0.0905344919595688	0.966007832610953	FALSE	0.0749277159631569	0.969029600595756	FALSE	Napa
ENSMUSG00000006050	0.0451508629382696	0.893231669617704	FALSE	0.104704669196216	0.436382956633144	FALSE	0.0125769962772578	0.997086885703804	FALSE	0.0746450990249108	0.969751877080585	FALSE	Sra1
ENSMUSG00000006056	0.595337978090125	NA	FALSE	2.29363383044971	NA	FALSE	-2.37973960826941	NA	FALSE	-0.68103753441597	NA	FALSE	Calcoco2
ENSMUSG00000006057	0.100311207532472	0.713085579912267	FALSE	0.385535266700243	8.87345277747076e-05	FALSE	-0.274998836021427	0.632764294008987	FALSE	0.0129478097679802	0.998586142714652	FALSE	Atp5g1
ENSMUSG00000006058	0.194263352061723	0.413714703108067	FALSE	0.129436341557947	0.32920838320283	FALSE	0.0643437760891447	0.983567663202768	FALSE	0.00230177313199	0.999730839785097	FALSE	Snf8
ENSMUSG00000006095	0.0635357179200178	0.824013396986679	FALSE	0.00625937525937762	0.969020508047575	FALSE	0.112446903765713	0.951665113908334	FALSE	0.0576725899883989	0.993979926986609	FALSE	Tbcb
ENSMUSG00000006127	0.17590887337697	0.509218831930355	FALSE	0.297469046977182	0.0552463250065246	FALSE	0.0217473868263319	0.994870748050016	FALSE	0.145577263682115	0.912059615249157	FALSE	Inpp5k
ENSMUSG00000006134	-0.154522605623533	0.381183077136472	FALSE	-0.350717056326406	5.46549304846029e-05	FALSE	0.0776223577854423	0.973974444992429	FALSE	-0.116532133036334	0.740582348083141	FALSE	Crkl
ENSMUSG00000006143	2.11058886206916	NA	FALSE	1.22708112602603	NA	FALSE	1.5675122178748	NA	FALSE	0.683427147554088	NA	FALSE	Upk3bl
ENSMUSG00000006154	-0.219384004181336	0.920969513391337	FALSE	-0.264407903105548	NA	FALSE	-1.23864072752322	NA	FALSE	-1.28346570536033	NA	FALSE	Eps8l1
ENSMUSG00000006169	-0.142099391134597	0.423530019784929	FALSE	-0.203421330682358	0.0885244448835418	FALSE	-0.029154841121298	0.988931977558937	FALSE	-0.0884298941666201	0.9232990306092	FALSE	Clint1
ENSMUSG00000006179	-0.299203835080298	NA	FALSE	-0.582029046653927	NA	FALSE	-0.0164646088767221	NA	FALSE	-0.296321556370264	NA	FALSE	Prss16
ENSMUSG00000006191	0.000948569631436696	0.998575408724825	FALSE	0.02866959316104	0.900956475574926	FALSE	0.0530477409688247	0.984072627038554	FALSE	0.0831405867494297	0.992936516520379	FALSE	Cdkal1
ENSMUSG00000006200	-0.577814623026771	NA	FALSE	1.40585745139922	NA	FALSE	-1.16318327746948	NA	FALSE	0.822491744667167	NA	FALSE	Rhox6
ENSMUSG00000006204	0.320312836749349	NA	FALSE	-0.166925096243393	NA	FALSE	0.325408013906858	NA	FALSE	-0.16719090857874	NA	FALSE	Cdcp3
ENSMUSG00000006205	-1.61941324582639	1.52965458086723e-07	TRUE	-1.23237895449288	0.00101424527366525	TRUE	-0.589928312524701	0.537202971225861	FALSE	-0.201267298834953	0.994855110436599	FALSE	Htra1
ENSMUSG00000006215	0.147721505165094	0.468909677722487	FALSE	0.246377889311912	0.0533555643671058	FALSE	0.0478359464208805	0.984072627038554	FALSE	0.149053530444393	0.796184177456858	FALSE	Zbtb17
ENSMUSG00000006216	0.690971753336495	NA	FALSE	-0.13016319630725	NA	FALSE	0.620795734080127	NA	FALSE	-0.197495539625437	NA	FALSE	Clcnkb
ENSMUSG00000006218	0.512515458144334	0.580647943028454	FALSE	-0.455742543983867	0.543623901015038	FALSE	0.551576802036257	0.937507109371169	FALSE	-0.415300890790696	0.969751877080585	FALSE	Fam131c
ENSMUSG00000006219	-0.0046727586975192	0.991895218468562	FALSE	-0.148385056750983	0.416874091366367	FALSE	0.0329223857428465	0.991352876996989	FALSE	-0.108618655788897	0.961069313981255	FALSE	Fblim1
ENSMUSG00000006221	-2.2915762490248	0.0280158626791982	TRUE	-0.578950039261016	0.374681902532988	FALSE	-1.00815768686348	0.387223524412322	FALSE	0.708750367698657	0.893123518809597	FALSE	Hspb7
ENSMUSG00000006235	-0.0943145671359453	0.875749665527239	FALSE	-0.155651300781204	0.676849704362776	FALSE	-0.0627610835604828	0.988616415268372	FALSE	-0.121912882596571	0.994855110436599	FALSE	Epor
ENSMUSG00000006241	-0.271584620042021	0.704051751998748	FALSE	-0.440236887474164	0.190578965742916	FALSE	-0.105584475924065	0.987481162909982	FALSE	-0.27255900042364	0.929386279325611	FALSE	Ccdc159
ENSMUSG00000006262	-0.191081914490354	0.385768573463805	FALSE	-0.449345443178363	7.63896789666538e-06	FALSE	0.110615878722567	0.959473691385525	FALSE	-0.145956909615221	0.830588747201762	FALSE	Mob1b
ENSMUSG00000006269	NA	NA	FALSE	-0.139206927319567	NA	FALSE	1.89159496020628	NA	FALSE	1.87530807551717	NA	FALSE	Atp6v1b1
ENSMUSG00000006270	-0.678362631213505	0.0258142195764207	FALSE	-0.257761349865532	0.429981115146896	FALSE	-0.088793559477763	0.984072627038554	FALSE	0.33307227146547	0.865536522511769	FALSE	Vax1
ENSMUSG00000006273	-0.129098918162783	0.525465950064338	FALSE	-0.259345682055915	0.0056023244634165	FALSE	0.0556172743473583	0.983567663202768	FALSE	-0.0723227038401217	0.969751877080585	FALSE	Atp6v1b2
ENSMUSG00000006276	0.0315400327739799	0.908745515589832	FALSE	0.115926877442144	0.360727041550589	FALSE	0.0662442454624449	0.983567663202768	FALSE	0.152818141839339	0.543264955311497	FALSE	Eps15l1
ENSMUSG00000006281	-0.172817052120103	0.642112432067279	FALSE	-0.317481117315051	0.0373102919759483	FALSE	-0.0291297282025169	0.994870748050016	FALSE	-0.172340810174087	0.901054145027674	FALSE	Tep1
ENSMUSG00000006288	-0.0113819318139598	0.974824326488741	FALSE	-0.034515081199202	0.822316869675947	FALSE	-0.0164882490074217	0.994870748050016	FALSE	-0.0377218906833386	0.994855110436599	FALSE	Ttc5
ENSMUSG00000006289	0.149732755154208	0.435978735977114	FALSE	0.0746956143053147	0.602579152969281	FALSE	0.0522883228709738	0.984072627038554	FALSE	-0.0204232596466551	0.998586142714652	FALSE	Osgep
ENSMUSG00000006299	0.148447807779974	0.37002787352129	FALSE	0.0602505429017636	0.647990800771961	FALSE	0.165611033429663	0.868840035745538	FALSE	0.0793947901694917	0.92002124418977	FALSE	Aamp
ENSMUSG00000006301	-0.304082844727903	0.266571940696235	FALSE	-0.0778579187500046	0.778120254179189	FALSE	-0.155807253330481	0.972434076463302	FALSE	0.0731808317649401	0.994855110436599	FALSE	Tmbim1
ENSMUSG00000006304	-0.10758063002956	0.577135656909829	FALSE	-0.0729764209358839	0.596980069741653	FALSE	-0.0597544774334025	0.983567663202768	FALSE	-0.0226103424178208	0.998586142714652	FALSE	Arpc2
ENSMUSG00000006307	0.0708926104502951	0.768241546646945	FALSE	0.171847061031462	0.103131578211648	FALSE	0.0205071941863899	0.991947321479723	FALSE	0.123586788010201	0.732582528074429	FALSE	Kmt2b
ENSMUSG00000006310	1.14044172954472	0.195881712072297	FALSE	1.10413195666001	0.180521487531625	FALSE	-0.370381667042734	NA	FALSE	-0.404507939179361	0.976117671994693	FALSE	Zbtb32
ENSMUSG00000006311	-0.354117988641004	0.189620803949622	FALSE	-0.261690947422285	0.181129938559339	FALSE	0.0985239902767874	0.983567663202768	FALSE	0.194406355696735	0.900659023976781	FALSE	Etv2
ENSMUSG00000006313	0.541615788789856	0.363783231536102	FALSE	0.817081357008774	0.0213229565516545	FALSE	0.327086383619157	0.967634420680984	FALSE	0.605373309447771	0.391840614810501	FALSE	Upk1a
ENSMUSG00000006315	0.0540476564048829	0.900756631287316	FALSE	0.241812052532205	0.139264560087858	FALSE	-0.169477444989472	0.951510983379983	FALSE	0.0215831279839127	0.998586142714652	FALSE	Tmem147
ENSMUSG00000006333	0.133517709735492	0.457516426983395	FALSE	0.0509998933862352	0.721410156302424	FALSE	0.112810271541434	0.951665113908334	FALSE	0.0326588760635741	0.994855110436599	FALSE	Rps9
ENSMUSG00000006335	0.177525576371325	0.44108109939317	FALSE	0.0248905623733202	0.913943864073691	FALSE	0.220499091236005	0.840586851668898	FALSE	0.070024812414589	0.994855110436599	FALSE	Tfpt
ENSMUSG00000006342	0.220721429230883	0.768090780055881	FALSE	0.189130936404953	0.723763095310889	FALSE	-0.0499070730056701	0.994870748050016	FALSE	-0.0796132377813757	0.998586142714652	FALSE	Susd2
ENSMUSG00000006344	0.738423069508179	NA	FALSE	1.82742988902504	NA	FALSE	-1.26507422541519	NA	FALSE	-0.172526065391706	NA	FALSE	Ggt5
ENSMUSG00000006345	0.910789857758506	0.398405284978405	FALSE	0.641497114887446	0.428324937821075	FALSE	0.226819064195786	NA	FALSE	-0.038948222871821	0.998586142714652	FALSE	Ggt1
ENSMUSG00000006356	0.205500614586282	0.320482229672918	FALSE	0.352774820062214	0.0663858138843877	FALSE	-0.308418438640404	0.766411312921202	FALSE	-0.158445161834876	0.799370536416397	FALSE	Crip2
ENSMUSG00000006360	0.169450923698522	0.84228869064656	FALSE	0.261626164630534	0.623948927273411	FALSE	-0.466167597466175	0.937507109371169	FALSE	-0.370678424640175	0.876396539154491	FALSE	Crip1
ENSMUSG00000006362	-0.373002413861066	0.14667370895023	FALSE	-0.338788979282746	0.0619150556412748	FALSE	0.214022202821589	0.913435442144199	FALSE	0.250139999860126	0.748993307046212	FALSE	Cbfa2t3
ENSMUSG00000006369	0.365943556708261	0.000290128550285892	FALSE	0.155723959954963	0.110451157051726	FALSE	0.0338438353519795	0.98622347151897	FALSE	-0.174180525141358	0.348858501487834	FALSE	Fbln1
ENSMUSG00000006373	0.102109901001571	0.646499933952611	FALSE	0.0757283419124316	0.479319921365977	FALSE	0.0162416501517476	0.994870748050016	FALSE	-0.00790745397379054	0.998586142714652	FALSE	Pgrmc1
ENSMUSG00000006378	0.170299714259743	0.47996232680527	FALSE	0.199879623811809	0.179743397068691	FALSE	-0.335912308590586	0.466689987377657	FALSE	-0.303732099028127	0.188654019462221	FALSE	Gcat
ENSMUSG00000006386	0.290689781644475	0.416449488753578	FALSE	0.510600683882827	0.318542081310223	FALSE	0.0157227691978673	0.997602498949634	FALSE	0.237913074554837	0.740582348083141	FALSE	Tek
ENSMUSG00000006389	-0.17355855727041	0.939720118114203	FALSE	0.289932918651119	NA	FALSE	-0.804997167358035	NA	FALSE	-0.338454733709504	0.994855110436599	FALSE	Mpl
ENSMUSG00000006390	-0.176976250773922	0.523619402616037	FALSE	-0.0225528287098558	0.926578989683442	FALSE	-0.120701150005202	0.97157517207751	FALSE	0.036878967487811	0.998586142714652	FALSE	Elovl1
ENSMUSG00000006392	0.14500173269548	0.480832812635509	FALSE	0.259359385407076	0.0332459795664286	FALSE	-0.0761047848691219	0.983567663202768	FALSE	0.0408212712607274	0.994855110436599	FALSE	Med8
ENSMUSG00000006395	0.189236450565016	0.454924312459952	FALSE	0.313558246547434	0.0498968454003719	FALSE	-0.116409992714643	0.973177694379691	FALSE	0.01004498880399	0.998586142714652	FALSE	Hyi
ENSMUSG00000006398	0.141021009696555	0.499268552916297	FALSE	0.0581614354464816	0.744227853797363	FALSE	0.0324966304216927	0.988634474777261	FALSE	-0.0480637610848657	0.994855110436599	FALSE	Cdc20
ENSMUSG00000006403	-0.0170819261095647	0.989029469175353	FALSE	-0.381286384754214	0.349526510870151	FALSE	0.21333841760496	0.973974444992429	FALSE	-0.14984410813265	0.994855110436599	FALSE	Adamts4
ENSMUSG00000006411	0.39962973114922	0.877172482915943	FALSE	1.00892703022524	NA	FALSE	0.124959893808935	NA	FALSE	0.738323793025746	0.966470995358652	FALSE	Nectin4
ENSMUSG00000006412	0.140448607575102	0.466948296103742	FALSE	0.176562618861913	0.0737164725398658	FALSE	0.0864320319699231	0.967634420680984	FALSE	0.125054548968102	0.772058308443016	FALSE	Pfdn2
ENSMUSG00000006418	-0.0302304271290002	0.920966530390575	FALSE	-0.0446653161360151	0.740807783709731	FALSE	0.0772223016479882	0.979139832248678	FALSE	0.0652881260946454	0.97092696950331	FALSE	Rnf114
ENSMUSG00000006423	-0.0152240383436623	0.97060859822452	FALSE	-0.179081540459017	0.211572411297236	FALSE	0.042267891992094	0.987481162909982	FALSE	-0.119769050862771	0.9137655795796	FALSE	C330007P06Rik
ENSMUSG00000006435	-0.0270718611622395	0.952458405515147	FALSE	0.0822985597300475	0.749246078729506	FALSE	-0.174968225237821	0.951054880254576	FALSE	-0.0631233462022338	0.994855110436599	FALSE	Neurl1a
ENSMUSG00000006442	0.389941096601979	0.0130736617439941	FALSE	0.434359404274915	4.84555637103165e-05	FALSE	-0.178897106946005	0.865431286090789	FALSE	-0.13151963897707	0.899602794836746	FALSE	Srm
ENSMUSG00000006445	-0.259473061396311	0.14667370895023	FALSE	-0.213490563093968	0.252792158542412	FALSE	-0.0180982551276399	0.99702862893203	FALSE	0.0295427366662982	0.997805146024031	FALSE	Epha2
ENSMUSG00000006456	-0.100219342206528	0.704051751998748	FALSE	-0.113025435703932	0.319183014407562	FALSE	-0.0631609617556029	0.983567663202768	FALSE	-0.0737879344281781	0.969029600595756	FALSE	Rbm14
ENSMUSG00000006457	0.475780188039005	0.244873184413265	FALSE	0.549092177590539	0.0769849734816121	FALSE	0.225547281355037	0.962925399194116	FALSE	0.300155398456564	0.907322795742273	FALSE	Actn3
ENSMUSG00000006462	NA	NA	FALSE	NA	NA	FALSE	NA	NA	FALSE	NA	NA	FALSE	A530013C23Rik
ENSMUSG00000006463	-0.166806588812565	0.65105427796406	FALSE	-0.218050713136355	0.354815204594884	FALSE	0.117979186430465	0.983567663202768	FALSE	0.0689396390125024	0.994855110436599	FALSE	Zdhhc24
ENSMUSG00000006464	-0.103276320124614	0.722667530083811	FALSE	-0.067026910056745	0.744227853797363	FALSE	-0.0168499775911241	0.995463047253	FALSE	0.0213821811984146	0.998586142714652	FALSE	Bbs1
ENSMUSG00000006469	2.20967051143549	NA	FALSE	0.253423590426609	NA	FALSE	0.651200261200697	NA	FALSE	-1.30103165701656	NA	FALSE	Slc34a3
ENSMUSG00000006471	0.270755999682683	0.160133811028225	FALSE	0.549385811461059	3.69449491237703e-09	FALSE	-0.0763042467709343	0.983567663202768	FALSE	0.204479954272306	0.310273631600917	FALSE	Ndor1
ENSMUSG00000006476	-0.105476036497	0.68400948567844	FALSE	0.0923038070170075	0.57155641420888	FALSE	-0.132587787060973	0.951665113908334	FALSE	0.0678486476383556	0.990572370401477	FALSE	Nsmf
ENSMUSG00000006488	NA	NA	FALSE	NA	NA	FALSE	NA	NA	FALSE	NA	NA	FALSE	Prl7a1
ENSMUSG00000006490	NA	NA	FALSE	NA	NA	FALSE	NA	NA	FALSE	NA	NA	FALSE	Prl8a9
ENSMUSG00000006494	0.121594590565373	0.738037370345517	FALSE	-0.0650282093201529	0.896404903710683	FALSE	-0.105302608831786	0.983567663202768	FALSE	-0.289421078563549	0.832035433049814	FALSE	Pdk1
ENSMUSG00000006498	0.00366915964591148	0.991823144258134	FALSE	-0.0799914445913577	0.397110063886814	FALSE	-0.00146118926805046	0.999484468161748	FALSE	-0.0829919425397137	0.878441161235013	FALSE	Ptbp1
ENSMUSG00000006517	-0.270823917407725	0.0718754865007759	FALSE	-0.303584890251429	0.0170391347278482	FALSE	0.00931073521000001	0.997602498949634	FALSE	-0.0209504507033498	0.998586142714652	FALSE	Mvd
ENSMUSG00000006519	-0.303064454012166	0.325443212987927	FALSE	-0.18780310110835	0.410540856868749	FALSE	-0.0409099156215362	0.991770145495778	FALSE	0.077477563784334	0.994855110436599	FALSE	Cyba
ENSMUSG00000006522	-0.382568147062667	NA	FALSE	-0.505229212750274	NA	FALSE	0.402530349698933	NA	FALSE	0.27756898641901	NA	FALSE	Itih3
ENSMUSG00000006526	0.00532613292072188	0.991329034474083	FALSE	-0.0769069055789869	0.701951260694016	FALSE	0.011823759206335	0.997518907941588	FALSE	-0.0680048262053983	0.994855110436599	FALSE	Stimate
ENSMUSG00000006527	0.195097329954454	0.416272456538485	FALSE	0.0890459851787232	0.628285448172457	FALSE	0.10554894891473	0.973177694379691	FALSE	0.00152125598457085	0.9999851523365	FALSE	Sfmbt1
ENSMUSG00000006529	NA	NA	FALSE	NA	NA	FALSE	NA	NA	FALSE	NA	NA	FALSE	Itih1
ENSMUSG00000006538	-0.355382885444746	0.734814229822334	FALSE	0.41314671405283	0.633142048496054	FALSE	-0.821346952540456	0.869340252564183	FALSE	-0.0487679204781307	0.998586142714652	FALSE	Ihh
ENSMUSG00000006542	2.71416896882547	NA	FALSE	1.72752112156532	NA	FALSE	NA	NA	FALSE	-0.941887005496522	NA	FALSE	Prkag3
ENSMUSG00000006546	-0.296217245843412	0.895835226556002	FALSE	-1.51305726721227	NA	FALSE	0.70667166355017	NA	FALSE	-0.508352966917518	NA	FALSE	Cryba2
ENSMUSG00000006567	-0.658976217444624	0.0168033188022298	FALSE	-0.503712345334036	0.0357253782367044	FALSE	-0.30312670898095	0.911751555566866	FALSE	-0.145973807672131	0.982215718857171	FALSE	Atp7b
ENSMUSG00000006570	NA	NA	FALSE	NA	NA	FALSE	NA	NA	FALSE	NA	NA	FALSE	Defb2
ENSMUSG00000006574	4.21077530173744	NA	FALSE	1.58381489316571	NA	FALSE	2.49423678189214	NA	FALSE	-0.127182623189332	NA	FALSE	Slc4a1
ENSMUSG00000006575	-0.205785007325306	0.768241546646945	FALSE	0.341253826237571	0.293840188701199	FALSE	-0.0974593344055453	0.986510535065706	FALSE	0.452650697894186	0.6942036191929	FALSE	Rundc3a
ENSMUSG00000006576	0.133173417175591	0.670296394544528	FALSE	0.422302682487819	0.000742561491514837	FALSE	-0.176114078674534	0.937507109371169	FALSE	0.115415522118395	0.931851074743128	FALSE	Slc4a3
ENSMUSG00000006585	0.255948597059522	0.0528376085236586	FALSE	0.262731356816513	0.0107540431408511	FALSE	-0.0290696286697522	0.987481162909982	FALSE	-0.0197115456557997	0.998586142714652	FALSE	Cdt1
ENSMUSG00000006586	-1.49057872077323	2.06339665341644e-10	TRUE	-0.780095198259833	0.0039311384827856	FALSE	-0.280138635218071	0.913435442144199	FALSE	0.431605965003385	0.92993458293452	FALSE	Runx1t1
ENSMUSG00000006587	-0.355256124614124	NA	FALSE	0.584187941234833	NA	FALSE	-1.05260229447358	NA	FALSE	-0.110052766517426	NA	FALSE	Snai3
ENSMUSG00000006589	0.142378303740425	0.580869452162938	FALSE	0.232393161347956	0.0463824920236474	FALSE	-0.143842817296943	0.950558270610629	FALSE	-0.0507875464579841	0.994855110436599	FALSE	Aprt
ENSMUSG00000006599	0.159939320663561	0.4162966436127	FALSE	0.144972060714762	0.291541696895446	FALSE	0.0951752587594621	0.973177694379691	FALSE	0.082464845002053	0.968200070247545	FALSE	Gtf2h1
ENSMUSG00000006611	0.804800522935704	NA	FALSE	1.24140389920758	NA	FALSE	-0.121199661342882	NA	FALSE	0.318906182083245	NA	FALSE	Hfe
ENSMUSG00000006638	-0.0477843478193128	0.946490841467835	FALSE	0.0364021896542015	0.938415196933461	FALSE	-0.185351973771795	0.973177694379691	FALSE	-0.0987663845345647	0.994855110436599	FALSE	Abhd1
ENSMUSG00000006641	0.0663075297871877	0.857403206908592	FALSE	0.109647047980462	0.629361338563937	FALSE	-0.0698971887990723	0.984072627038554	FALSE	-0.0238751265806209	0.998586142714652	FALSE	Slc5a6
ENSMUSG00000006642	NA	NA	FALSE	NA	NA	FALSE	NA	NA	FALSE	NA	NA	FALSE	Tcf23
ENSMUSG00000006649	1.85223736916104	0.00388512563447968	TRUE	2.48449684211926	NA	FALSE	-1.5268832281324	NA	FALSE	-0.893526113050186	0.566717183787637	FALSE	Nphs1
ENSMUSG00000006651	-0.393979369184596	0.142728997807887	FALSE	-0.263088060262893	0.319988601507637	FALSE	-0.104141056155443	0.983567663202768	FALSE	0.0292992329797343	0.998586142714652	FALSE	Aplp1
ENSMUSG00000006673	-0.0298728523145055	0.918267391660313	FALSE	-0.0478552745677885	0.733252330445365	FALSE	0.0876594962406519	0.972434076463302	FALSE	0.0715911466095118	0.968138554613905	FALSE	Qrich1
ENSMUSG00000006675	-0.111814867179271	0.834456256934034	FALSE	-0.0563808634198671	0.878742294172156	FALSE	-0.0868373727816787	0.984072627038554	FALSE	-0.029343261089537	0.998586142714652	FALSE	P4htm
ENSMUSG00000006676	-0.0392657836594174	0.873972789559614	FALSE	-0.0341041143986835	0.791479458413717	FALSE	0.021147285326498	0.991352876996989	FALSE	0.0284714061138314	0.994855110436599	FALSE	Usp19
ENSMUSG00000006678	-0.0559959408506072	0.848102589618859	FALSE	-0.20284944497403	0.0833504664615718	FALSE	0.126416721917138	0.951665113908334	FALSE	-0.0187469470899122	0.998586142714652	FALSE	Pola1
ENSMUSG00000006699	-0.0637855529178933	0.786965676949848	FALSE	-0.107496427545199	0.349526510870151	FALSE	-0.0269712560863914	0.990584031476071	FALSE	-0.0683705660777461	0.939714214659681	FALSE	Cdc42
ENSMUSG00000006705	0.0252591527333382	0.952398097046986	FALSE	0.0825425078983117	0.668551032498943	FALSE	-0.163199128042821	0.944770134905818	FALSE	-0.103878654306121	0.966568313206637	FALSE	Pknox1
ENSMUSG00000006711	-1.46286113399336	0.284936001500935	FALSE	-0.876749772935383	NA	FALSE	-0.0267032808795982	NA	FALSE	0.559580559166428	NA	FALSE	D130043K22Rik
ENSMUSG00000006715	0.105232696922592	0.671013407704371	FALSE	0.102340909454483	0.388909579155138	FALSE	0.0910492194493258	0.973177694379691	FALSE	0.0906455934195409	0.936449584255089	FALSE	Gmnn
ENSMUSG00000006717	0.134531542518994	0.765990371547604	FALSE	0.0569093479887254	0.819978436015223	FALSE	0.345962849235159	0.779521029866986	FALSE	0.27091716873475	0.64108143914239	FALSE	Acot13
ENSMUSG00000006720	0.313798426587029	0.0565872840664143	FALSE	0.2598731093079	0.122592476403983	FALSE	-0.0208247039818351	0.994870748050016	FALSE	-0.0725620060180306	0.994091314417117	FALSE	Zfp184
ENSMUSG00000006724	0.492728312918395	0.673580713502168	FALSE	0.311391209973921	0.671469418974239	FALSE	0.607135849685505	0.945988323860036	FALSE	0.428213807796433	0.968138554613905	FALSE	Cyp27b1
ENSMUSG00000006728	0.0434192897447117	0.872255657133162	FALSE	0.0685856788597326	0.484038178645123	FALSE	-0.0661192913884949	0.983567663202768	FALSE	-0.0386928602264942	0.994855110436599	FALSE	Cdk4
ENSMUSG00000006731	-0.783437467934675	0.0241623650169339	FALSE	-0.375746811120557	0.395883458233069	FALSE	-0.509846642639681	0.840586851668898	FALSE	-0.0982203176288787	0.994855110436599	FALSE	B4galnt1
ENSMUSG00000006732	0.0717832992365924	0.828537378377127	FALSE	-0.0881031027546119	0.671937757357789	FALSE	0.00970284306196145	0.997602498949634	FALSE	-0.148088979693013	0.869012119915665	FALSE	Mettl1
ENSMUSG00000006736	0.0289009241283422	0.923712526885982	FALSE	0.0263829263937232	0.849785864543981	FALSE	0.0165469312930045	0.994870748050016	FALSE	0.0165389964373806	0.998586142714652	FALSE	Tspan31
ENSMUSG00000006740	-0.333976463587863	0.0183938079198861	FALSE	-0.496078308010763	6.31147974767452e-07	FALSE	0.144109778658601	0.944110681688619	FALSE	-0.0163025833831726	0.998586142714652	FALSE	Kif5b
ENSMUSG00000006763	0.00176684125146881	0.996902163739564	FALSE	-0.085103172792003	0.593096362676852	FALSE	0.0767575635286017	0.983567663202768	FALSE	-0.00768014768002597	0.998586142714652	FALSE	Saal1
ENSMUSG00000006764	1.76582402880318	NA	FALSE	-2.40622127980102	NA	FALSE	2.30525365156146	NA	FALSE	-1.8647234508662	NA	FALSE	Tph2
ENSMUSG00000006777	2.78464329702887	NA	FALSE	0.253956363533035	NA	FALSE	2.49696989425508	NA	FALSE	-0.023746673369795	NA	FALSE	Krt23
ENSMUSG00000006782	-0.0598792894406687	0.897918738940628	FALSE	-0.274126689502685	0.200284101893505	FALSE	0.00969881448696953	0.997602498949634	FALSE	-0.202512831270394	0.876396539154491	FALSE	Cnp
ENSMUSG00000006784	-0.136779274305498	0.875997018239356	FALSE	-0.803161119506107	0.0457483748972147	FALSE	0.295064901046706	0.961058413811853	FALSE	-0.370390352891127	0.926943760775571	FALSE	Ttc25
ENSMUSG00000006800	0.130019792297247	0.538575110128385	FALSE	-0.125339768098667	0.336769125675599	FALSE	0.186268659856081	0.883734879611313	FALSE	-0.0672334460797503	0.962628722803604	FALSE	Sulf2
ENSMUSG00000006818	0.178023585357011	0.346883533387177	FALSE	-0.0804115839354189	0.572566339254544	FALSE	0.0857252413600861	0.973177694379691	FALSE	-0.170595321727775	0.60590122213117	FALSE	Sod2
ENSMUSG00000006850	-0.317517839034522	0.141742530811167	FALSE	-0.212228302451395	0.31819894834181	FALSE	-0.193843192437948	0.944770134905818	FALSE	-0.0857726491282865	0.993511226668766	FALSE	Tmco6
ENSMUSG00000006906	-0.16150692581278	0.672027914710685	FALSE	-0.034677815654116	0.903969828865503	FALSE	0.0385480691267438	0.991352876996989	FALSE	0.167698041721846	0.938047451991229	FALSE	Stambp
ENSMUSG00000006920	-0.125678181212889	0.696664500886245	FALSE	-0.288719982252016	0.0206477536405389	FALSE	0.0212687138070354	0.994870748050016	FALSE	-0.139876897459382	0.848493438976115	FALSE	Ezh1
ENSMUSG00000006930	-0.610523952672638	0.110308051373296	FALSE	-0.63001013149115	0.0692609409775483	FALSE	0.131101411451852	0.983567663202768	FALSE	0.114157000699781	0.994855110436599	FALSE	Hap1
ENSMUSG00000006931	-0.291404778883172	0.209996725684291	FALSE	-0.0286370875400765	0.906050809651413	FALSE	-0.195944143469038	0.901622905117338	FALSE	0.0693567243698545	0.994855110436599	FALSE	P3h4
ENSMUSG00000006932	0.0339610484509789	0.91745356359815	FALSE	-0.15899213812579	0.0714633254067228	FALSE	0.0983481458819489	0.967634420680984	FALSE	-0.0929296939151655	0.8469982479975	FALSE	Ctnnb1
ENSMUSG00000006941	0.128111650001022	0.596526262577772	FALSE	0.149675313743149	0.282339924127136	FALSE	-0.0484314141028222	0.98622347151897	FALSE	-0.0243220993752255	0.998586142714652	FALSE	Eif1b
ENSMUSG00000006948	NA	NA	FALSE	NA	NA	FALSE	NA	NA	FALSE	NA	NA	FALSE	Klk4
ENSMUSG00000006958	-0.623163587697189	0.00024153309684085	FALSE	-0.635596200818662	0.000557741665633978	FALSE	-0.28940517971946	0.805859674774393	FALSE	-0.300168818683252	0.520226279732245	FALSE	Chrd
ENSMUSG00000006998	-0.101389259839983	0.607301857592224	FALSE	-0.240312014307364	0.0367561079306658	FALSE	0.0736185313909925	0.983567663202768	FALSE	-0.0633699537711749	0.968138554613905	FALSE	Psmd2
ENSMUSG00000007021	-0.34331372428709	0.703238883740392	FALSE	-0.62393661374532	0.22577760814792	FALSE	0.099385290396058	0.990584031476071	FALSE	-0.17771435245936	0.994855110436599	FALSE	Syngr3
ENSMUSG00000007029	0.157371026595217	0.285364419290246	FALSE	0.143495340043034	0.190379132594287	FALSE	0.0196237690314298	0.991947321479723	FALSE	0.0079485245179762	0.998586142714652	FALSE	Vars
ENSMUSG00000007030	-0.302487613111434	0.750602393768484	FALSE	-0.407788083951121	0.413486492109635	FALSE	0.155462042633107	0.984072627038554	FALSE	0.0518500376221687	0.998586142714652	FALSE	Vwa7
ENSMUSG00000007033	-0.261754923786385	NA	FALSE	-0.475436498230427	NA	FALSE	-1.21817134434714	NA	FALSE	-1.42655867104661	NA	FALSE	Hspa1l
ENSMUSG00000007034	-0.633439200299551	0.558599869694304	FALSE	-0.910198516485262	0.274850776057859	FALSE	0.0227556143982801	0.997914563391615	FALSE	-0.250429803675792	0.994855110436599	FALSE	Slc44a4
ENSMUSG00000007035	-0.0882018685971393	0.904463942384542	FALSE	0.29087229119865	0.307511698354639	FALSE	-0.222877907517026	0.972434076463302	FALSE	0.157221505223522	0.980756548531948	FALSE	Msh5
ENSMUSG00000007036	0.0459318454682309	0.8868315889976	FALSE	0.247010258610912	0.0559858141667509	FALSE	-0.128163250322324	0.951665113908334	FALSE	0.0751617897228425	0.984391019994919	FALSE	Abhd16a
ENSMUSG00000007038	-0.0342851981151877	0.933082530655725	FALSE	0.139404764515886	0.420200351917718	FALSE	-0.0434334604122439	0.987481162909982	FALSE	0.133025663368242	0.907322795742273	FALSE	Neu1
ENSMUSG00000007039	0.100705407081955	0.595048392272583	FALSE	0.201908215699787	0.0882569858574443	FALSE	-0.0677316211437046	0.983567663202768	FALSE	0.0359337791038189	0.994855110436599	FALSE	Ddah2
ENSMUSG00000007041	-0.00175665921220894	0.995998786985885	FALSE	0.0611019418348482	0.713868091706633	FALSE	-0.0230521658008536	0.991770145495778	FALSE	0.0425451997139625	0.994855110436599	FALSE	Clic1
ENSMUSG00000007050	0.2589920058078	0.132351005644954	FALSE	0.264495981631188	0.00748450267244048	FALSE	-0.0223791230549909	0.991947321479723	FALSE	-0.0145127874758832	0.998586142714652	FALSE	Lsm2
ENSMUSG00000007080	0.338048678058019	0.0241749040106683	FALSE	0.529372385031241	3.49666907806087e-06	FALSE	0.0410780639188398	0.987481162909982	FALSE	0.23460907075517	0.20609376082077	FALSE	Pole
ENSMUSG00000007097	0.230520266679222	0.445540951715509	FALSE	-0.134722460104923	0.565763072429982	FALSE	-0.0689485428927824	0.984072627038554	FALSE	-0.432694741022855	0.139834038372097	FALSE	Atp1a2
ENSMUSG00000007107	-0.100067070375712	NA	FALSE	-1.22583383040124	NA	FALSE	0.957639271765026	NA	FALSE	-0.160195168653615	NA	FALSE	Atp1a4
ENSMUSG00000007122	-1.04478806636795	0.440331918474909	FALSE	1.12337459363021	0.133575754505459	FALSE	-0.710489624866628	NA	FALSE	1.45905144386239	0.483811672426577	FALSE	Casq1
ENSMUSG00000007207	0.142193600219765	0.704051751998748	FALSE	0.549063052073123	0.0023413232182375	FALSE	-0.0844276348426243	0.984072627038554	FALSE	0.325249197612459	0.349288214061691	FALSE	Stx1a
ENSMUSG00000007209	2.31846171182758	NA	FALSE	2.99209289926856	NA	FALSE	NA	NA	FALSE	0.728732416470244	NA	FALSE	Ceacam9
ENSMUSG00000007216	0.00604296700054143	0.992717578611626	FALSE	0.011822774371712	0.975703343873156	FALSE	-0.169467424042983	0.982639302603867	FALSE	-0.160744904516933	0.958981425510835	FALSE	Zfp775
ENSMUSG00000007279	-2.48575607044492	0.0648423759685371	FALSE	-0.963586307238406	NA	FALSE	-0.0677122163772756	NA	FALSE	1.4561247460927	NA	FALSE	Scube2
ENSMUSG00000007338	0.160876871857037	0.40080735209549	FALSE	0.0375268374551108	0.814961833276093	FALSE	0.18442899374139	0.864131340284583	FALSE	0.063411856864707	0.990572370401477	FALSE	Mrpl49
ENSMUSG00000007379	0.490349303574594	0.350945457886056	FALSE	0.590835124845994	0.147421329967587	FALSE	-0.148302204973616	0.984072627038554	FALSE	-0.0454395273222355	0.998586142714652	FALSE	Dennd2c
ENSMUSG00000007411	0.0669162818208718	0.757603331141684	FALSE	0.0260899493072385	0.863202341122751	FALSE	0.0963188098345778	0.963692411708398	FALSE	0.0577274148880509	0.978735027088579	FALSE	Mark3
ENSMUSG00000007415	-0.176034202050938	0.225817051154863	FALSE	-0.126764125061231	0.333727019139996	FALSE	-0.213638852676326	0.666685659962698	FALSE	-0.1617715727566	0.556197362079251	FALSE	Gatad1
ENSMUSG00000007440	-1.11099027641865	NA	FALSE	-2.99163737261604	NA	FALSE	-0.964152309124356	NA	FALSE	-2.85265326185689	NA	FALSE	Pcdha11
ENSMUSG00000007457	NA	NA	FALSE	NA	NA	FALSE	NA	NA	FALSE	NA	NA	FALSE	2310003L06Rik
ENSMUSG00000007458	-0.117585625569591	0.509741803012502	FALSE	-0.143342464994215	0.202221670998017	FALSE	0.0538643463712736	0.983567663202768	FALSE	0.0303535552676512	0.994855110436599	FALSE	M6pr
ENSMUSG00000007476	0.162445883785456	0.455226026957624	FALSE	0.0787478209641433	0.598324721158294	FALSE	0.0681945041180138	0.983567663202768	FALSE	-0.0132420735757253	0.998586142714652	FALSE	Lrrc8a
ENSMUSG00000007480	-0.0923172913392261	0.958241844096034	FALSE	0.154423750024507	0.842541949091232	FALSE	-0.321524987012105	0.983567663202768	FALSE	-0.0746971741622634	0.998586142714652	FALSE	Mc5r
ENSMUSG00000007564	-0.0503207883035748	0.857841344690628	FALSE	-0.088338941578303	0.384639367632202	FALSE	-0.0539275645815893	0.983567663202768	FALSE	-0.0896946355903066	0.899629294881145	FALSE	Ppp2r1a
ENSMUSG00000007570	0.160398756611237	0.449542744163849	FALSE	0.072861254804165	0.646467870140572	FALSE	0.0343470975540739	0.987481162909982	FALSE	-0.05080053895025	0.994855110436599	FALSE	Fance
ENSMUSG00000007589	-0.042161381966411	0.877104267572697	FALSE	-0.0894845118512149	0.505052298015936	FALSE	-0.0468802685355459	0.984072627038554	FALSE	-0.0921336689257211	0.923632215135448	FALSE	Tinf2
ENSMUSG00000007591	0.0310611289398521	0.982992772645826	FALSE	0.0730255671276299	0.91680326808801	FALSE	0.0244211277839608	0.997602498949634	FALSE	0.067719970467462	0.998586142714652	FALSE	Tssk4
ENSMUSG00000007594	-0.76738612729946	0.453156992241613	FALSE	-0.900655664003707	0.240342245425225	FALSE	-0.0930587511802547	0.994410374870516	FALSE	-0.223628088479141	0.994855110436599	FALSE	Hapln4
ENSMUSG00000007603	0.169237032015813	0.387253216928142	FALSE	0.249080622840135	0.103709744331664	FALSE	0.0166817419967613	0.995424947939395	FALSE	0.0987215170855512	0.941716270513633	FALSE	Dus3l
ENSMUSG00000007610	0.123058636728148	0.675779863969023	FALSE	0.0905375786573955	0.618994777008306	FALSE	0.0182439745330875	0.995424947939395	FALSE	-0.012267766286017	0.998586142714652	FALSE	Gtpbp3
ENSMUSG00000007613	-0.0855245172980939	0.787351115692115	FALSE	-0.245379423386548	0.0347119932860407	FALSE	0.144389802347969	0.951665113908334	FALSE	-0.0140809072231484	0.998586142714652	FALSE	Tgfbr1
ENSMUSG00000007617	-0.286030757104079	0.0685480395458102	FALSE	-0.454692997029939	5.09695693795875e-05	FALSE	0.0705134501175261	0.983567663202768	FALSE	-0.0958275467540349	0.941716270513633	FALSE	Homer1
ENSMUSG00000007646	-0.157992254558026	0.649909315797723	FALSE	-0.0133699090974794	0.96244740528654	FALSE	-0.16685199103444	0.951665113908334	FALSE	-0.0201113480192856	0.998586142714652	FALSE	Rad51c
ENSMUSG00000007653	-2.9044234713766	NA	FALSE	-2.50617060258313	NA	FALSE	-0.41160036256248	NA	FALSE	-0.0249593754372946	NA	FALSE	Gabrb2
ENSMUSG00000007655	0.61618988108561	0.426319576849454	FALSE	-0.00287492143834659	0.995220543680075	FALSE	0.309782280664769	0.983567663202768	FALSE	-0.30792649288716	0.66641748808736	FALSE	Cav1
ENSMUSG00000007656	-0.104957716642129	0.604729264627912	FALSE	-0.133693948691063	0.166808890521827	FALSE	-0.0354113115602021	0.98653906727909	FALSE	-0.0619568455757957	0.969751877080585	FALSE	Arpp19
ENSMUSG00000007659	-0.347936569278805	0.00516170896681301	FALSE	-0.238756963907342	0.0166144021559031	FALSE	-0.127914429613146	0.937507109371169	FALSE	-0.0166009279328343	0.998586142714652	FALSE	Bcl2l1
ENSMUSG00000007670	0.0606312922654516	0.761110983353324	FALSE	0.0116519654120198	0.935151136224998	FALSE	0.110552544313822	0.937507109371169	FALSE	0.0637686633522347	0.957150489703002	FALSE	Khsrp
ENSMUSG00000007682	0.0894590678330493	0.971237015237837	FALSE	-0.0325036586067486	NA	FALSE	-0.0521307943377628	NA	FALSE	-0.170564213159341	0.998586142714652	FALSE	Dio2
ENSMUSG00000007721	0.238127857496226	0.151350903677431	FALSE	0.225958071448592	0.0412001023746064	FALSE	0.128835036956562	0.946656307864956	FALSE	0.119112224065472	0.862221898073204	FALSE	Ccdc124
ENSMUSG00000007739	-0.031460669941799	0.917035411000763	FALSE	-0.0828958010252843	0.447031566291463	FALSE	0.0770270582266573	0.973177694379691	FALSE	0.0281433832047474	0.996491066550535	FALSE	Cct4
ENSMUSG00000007777	-0.0929584334177957	0.802409579700188	FALSE	0.130579580887379	0.6228878709579	FALSE	-0.23434027312417	0.914798280756485	FALSE	-0.00805356968043337	0.999031119402275	FALSE	0610009B22Rik
ENSMUSG00000007783	-0.301016051017768	0.176027378377021	FALSE	-0.120324696294559	0.444990696115785	FALSE	-0.135560094393458	0.966007832610953	FALSE	0.0478472481161719	0.994855110436599	FALSE	Cpt1c
ENSMUSG00000007805	0.973088952695396	0.11252639564219	FALSE	1.15106877766757	1.11530533310853e-06	TRUE	-0.23151983980636	0.984072627038554	FALSE	-0.0505648902835618	0.997805146024031	FALSE	Twist2
ENSMUSG00000007812	-0.099295800984515	0.701310427177701	FALSE	-0.238316963147677	0.0563647034922602	FALSE	0.179908300101089	0.864131340284583	FALSE	0.0431696906329731	0.994855110436599	FALSE	Zfp655
ENSMUSG00000007815	-0.181485027724181	0.164121523652776	FALSE	-0.2506106459351	0.00577749263635986	FALSE	-0.0509529153515116	0.983567663202768	FALSE	-0.117598737601085	0.731458924894665	FALSE	Rhoa
ENSMUSG00000007817	-0.105242742145349	0.736679519201868	FALSE	-0.243202468566227	0.0278119635886728	FALSE	0.0746179014982001	0.983567663202768	FALSE	-0.0617909292471388	0.983042318042065	FALSE	Zmiz1
ENSMUSG00000007827	0.279933311394344	0.262819486913458	FALSE	0.406923136352844	0.00102030323804143	FALSE	0.155338960950506	0.962925399194116	FALSE	0.284444928600337	0.151710841624475	FALSE	Ankrd26
ENSMUSG00000007833	0.195549665607736	0.258188023154845	FALSE	0.258212809148085	0.0158961726720084	FALSE	0.0329223405354373	0.988245694453149	FALSE	0.0980936991899407	0.912073083975228	FALSE	Aldh16a1
ENSMUSG00000007836	0.297663348019304	0.0644475996709603	FALSE	0.23709898007437	0.0219264088890971	FALSE	0.0342506071965265	0.988447590107821	FALSE	-0.0241133357355746	0.998084864879807	FALSE	Hnrnpa0
ENSMUSG00000007837	-0.111847281883982	0.763715756353192	FALSE	0.356605885721863	0.0359963411400647	FALSE	-0.270912022616404	0.78883219287246	FALSE	0.200366723563062	0.845676204371915	FALSE	Prrg2
ENSMUSG00000007850	0.153362243430826	0.269154510974785	FALSE	0.209419727049638	0.00619281620400518	FALSE	0.0794701064786863	0.964427155148257	FALSE	0.137667498088414	0.467218811814529	FALSE	Hnrnph1
ENSMUSG00000007867	-0.00603540737066883	0.990156323058672	FALSE	0.0025163422179316	0.990970366742205	FALSE	0.034343129415281	0.988634474777261	FALSE	0.0451421784208405	0.994855110436599	FALSE	Ift43
ENSMUSG00000007872	-0.489942339209072	0.0101521316740597	FALSE	0.194046770911954	0.624833539300523	FALSE	0.197332125600018	0.666685659962698	FALSE	0.884235031266875	0.252889138045495	FALSE	Id3
ENSMUSG00000007877	-0.919537221420392	0.313695216246839	FALSE	0.394386891490947	0.650548054498911	FALSE	-0.404795594182717	0.973177694379691	FALSE	0.911499223404278	0.720160368312177	FALSE	Tcap
ENSMUSG00000007880	-0.0493362222264441	0.840920394550213	FALSE	-0.00903948943430289	0.949345212741916	FALSE	0.0443756373630726	0.984072627038554	FALSE	0.0864561305817851	0.879694121139264	FALSE	Arid1a
ENSMUSG00000007888	-0.547594295986243	0.734431083868002	FALSE	-0.692449501959591	NA	FALSE	-0.192416541817973	NA	FALSE	-0.334877079332915	0.994855110436599	FALSE	Crlf1
ENSMUSG00000007891	0.0459200452408259	0.847619152935967	FALSE	0.0195136993904519	0.890269989292076	FALSE	-0.00865806594157695	0.997287894932523	FALSE	-0.0326310835277533	0.994855110436599	FALSE	Ctsd
ENSMUSG00000007892	0.0678041549090823	0.850217862134921	FALSE	0.221835676955422	0.0603914482986144	FALSE	-0.0941735390961287	0.983567663202768	FALSE	0.0628418646122103	0.993511226668766	FALSE	Rplp1
ENSMUSG00000007907	NA	NA	FALSE	NA	NA	FALSE	NA	NA	FALSE	NA	NA	FALSE	Cabs1
ENSMUSG00000007908	-1.05160864812772	6.42110533596979e-06	TRUE	-0.764188785455174	0.00233858337347111	FALSE	-0.087493973313397	0.984072627038554	FALSE	0.202526197500289	0.968138554613905	FALSE	Hmgcll1
ENSMUSG00000007944	-0.284613019907945	0.921833931006888	FALSE	-0.492265592684967	NA	FALSE	-0.92339283350779	NA	FALSE	-1.12608475166038	NA	FALSE	Ttc9b
ENSMUSG00000007946	-2.01021029728734	0.0451864209644625	TRUE	-0.474409371769667	0.449389776664489	FALSE	-0.776348952037069	0.963463285491033	FALSE	0.762859343242102	0.575820940800856	FALSE	Phox2a
ENSMUSG00000007950	0.270576193011868	0.207477062706288	FALSE	0.19852859035806	0.287188319066546	FALSE	-0.104620264444001	0.968332074581161	FALSE	-0.173953931242806	0.892042110379258	FALSE	Abhd8
ENSMUSG00000007987	0.0513654731442608	0.892579888428434	FALSE	-0.0175931847491247	0.941561073450964	FALSE	0.0153426417516998	0.99702862893203	FALSE	-0.0512034337546741	0.994855110436599	FALSE	Ift22
ENSMUSG00000007989	-0.441153968815749	0.000797194766868967	FALSE	-0.626310069494942	3.65618171650577e-13	FALSE	0.0616129943624155	0.983567663202768	FALSE	-0.121694800692982	0.807274935874368	FALSE	Fzd3
ENSMUSG00000008028	-0.0497128522018909	0.9669488575583	FALSE	0.483378262405099	0.375160992770734	FALSE	-0.538106419736156	0.908502353629109	FALSE	-0.00319296394960133	0.9999851523365	FALSE	1700008O03Rik
ENSMUSG00000008035	-0.39527358047065	0.0175467536484136	FALSE	-0.746786364779789	3.69846009669667e-09	FALSE	0.0558512168406066	0.984072627038554	FALSE	-0.293426214514201	0.373721682387668	FALSE	Mid1ip1
ENSMUSG00000008036	0.241454845778414	0.198902400265861	FALSE	0.354927836811016	0.00244170956562004	FALSE	-0.0921065316982314	0.973177694379691	FALSE	0.0242624294110343	0.998586142714652	FALSE	Ap2s1
ENSMUSG00000008090	-0.354649382980926	0.0278254291018495	FALSE	0.00867404896746101	0.971012908646306	FALSE	-0.20920519344531	0.889162074295483	FALSE	0.156845765211405	0.810859260372341	FALSE	Fgfrl1
ENSMUSG00000008129	0.568628682440309	0.264447836111118	FALSE	0.47834639497931	0.245891193468686	FALSE	0.173453006406296	0.983567663202768	FALSE	0.0851641505115037	0.997805146024031	FALSE	4930432K21Rik
ENSMUSG00000008136	-0.249106455425888	0.333729758252601	FALSE	0.1441764089819	0.501026077771256	FALSE	-0.359588914600175	0.584842321353073	FALSE	0.0359158252320964	0.998586142714652	FALSE	Fhl2
ENSMUSG00000008140	-0.0879589899988428	0.734067886267009	FALSE	0.0678358120740037	0.622948645470612	FALSE	-0.247084646779949	0.584842321353073	FALSE	-0.0886526302686262	0.957150489703002	FALSE	Emc10
ENSMUSG00000008153	-0.180476299274082	0.747205205635632	FALSE	-0.40494321816778	0.198671588820661	FALSE	0.214423339935806	0.961058413811853	FALSE	-0.00824999813249263	0.99939587067527	FALSE	Clstn3
ENSMUSG00000008167	-0.0524056307577001	0.875997018239356	FALSE	0.00740945303204787	0.969516370532471	FALSE	-0.0945471178443491	0.973177694379691	FALSE	-0.0320011028636727	0.998586142714652	FALSE	Fbxw9
ENSMUSG00000008193	0.14128588581285	0.94161747531995	FALSE	0.147131576327336	0.900912081772917	FALSE	0.116848114686401	NA	FALSE	0.123615249698637	0.998586142714652	FALSE	Spib
ENSMUSG00000008200	0.233972460314565	0.14437055492766	FALSE	0.33320617597984	0.00155268569716458	FALSE	0.134211064032044	0.950558270610629	FALSE	0.235541508467834	0.148386100189631	FALSE	Fnbp4
ENSMUSG00000008206	-0.444311192389135	0.0230500841469764	FALSE	-0.426102163854017	0.000198026371338627	FALSE	-0.0555409737902118	0.984072627038554	FALSE	-0.0354093753140386	0.998586142714652	FALSE	Cers4
ENSMUSG00000008226	-0.0423702784221548	0.940916764056952	FALSE	-0.15250369579345	0.608677414542096	FALSE	-0.0466030325522971	0.991352876996989	FALSE	-0.154360446445966	0.968138554613905	FALSE	Scrn3
ENSMUSG00000008301	0.234240454771372	0.175784468709116	FALSE	0.102960997353383	0.493263492014302	FALSE	0.155626624781538	0.908502353629109	FALSE	0.0266851236250856	0.998586142714652	FALSE	Phax
ENSMUSG00000008305	0.308874566476464	0.0290499422884446	FALSE	-0.0334060991632991	0.862597782829317	FALSE	0.219499205361254	0.805859674774393	FALSE	-0.120622539842601	0.862221898073204	FALSE	Tle1
ENSMUSG00000008307	-0.202086370647917	0.805891268340443	FALSE	-0.31197979561693	0.413209041153835	FALSE	0.415494921145179	0.911751555566866	FALSE	0.307319612358208	0.931119680580566	FALSE	1700109H08Rik
ENSMUSG00000008318	0.178894223999934	0.640078274583069	FALSE	0.333504057431219	0.144797140573464	FALSE	-0.000583696951842928	0.999941518061576	FALSE	0.156261063709452	0.958981425510835	FALSE	Relt
ENSMUSG00000008333	0.065503079910066	0.823808038615067	FALSE	-0.025765174767146	0.863914660344031	FALSE	0.162384278651291	0.887301957106131	FALSE	0.0735459138889478	0.97891532517946	FALSE	Snrpb2
ENSMUSG00000008348	0.095069913950348	0.815768585135022	FALSE	0.564413497231587	0.00377385511757806	FALSE	-0.478477174790914	0.511118080245821	FALSE	-0.00597217773707919	0.999062970443681	FALSE	Ubc
ENSMUSG00000008373	0.243762582409667	0.0816187999645832	FALSE	0.00135358066633953	0.99470851724867	FALSE	0.234535045363625	0.767735807771232	FALSE	-0.00608616992590814	0.998586142714652	FALSE	Prpf31
ENSMUSG00000008384	0.207872434434539	0.408467631272773	FALSE	0.128101406513469	0.574744589467571	FALSE	0.0354144067103408	0.991352876996989	FALSE	-0.0420530473542224	0.997805146024031	FALSE	Sertad1
ENSMUSG00000008393	-0.157165168761824	0.374775213965923	FALSE	-0.161562000705887	0.212269515893888	FALSE	0.00384535081951725	0.997914563391615	FALSE	0.00185172716150158	0.999593125593251	FALSE	Carhsp1
ENSMUSG00000008398	0.555041810901213	0.000452650079651273	FALSE	0.502871244263761	0.000153654256353602	FALSE	0.0625341149632338	0.984072627038554	FALSE	0.0124701869944561	0.998586142714652	FALSE	Elk3
ENSMUSG00000008429	-0.056199720210037	0.852062459645711	FALSE	-0.126761079258817	0.449225932853124	FALSE	0.117334558722532	0.958079150133336	FALSE	0.0488530001399495	0.994855110436599	FALSE	Herpud2
ENSMUSG00000008435	0.173931445288764	0.333984010205798	FALSE	0.241586301311742	0.0626942725743708	FALSE	0.00760398909288022	0.997602498949634	FALSE	0.0772642818013245	0.973228886923981	FALSE	Rdh13
ENSMUSG00000008438	0.522797617345624	0.760872224390825	FALSE	0.621332780155763	NA	FALSE	-0.29650777259032	NA	FALSE	-0.196051440268187	0.998586142714652	FALSE	Adam21
ENSMUSG00000008450	0.0781003159774483	0.766418973788323	FALSE	0.0199546402753921	0.909136574744821	FALSE	0.0341919775046249	0.988002910568122	FALSE	-0.0214098395583562	0.998586142714652	FALSE	Nutf2
ENSMUSG00000008461	0.0337562358598745	NA	FALSE	-0.402660569757494	NA	FALSE	0.417567808682826	NA	FALSE	-0.0179073243341867	NA	FALSE	Fut1
ENSMUSG00000008475	-0.0750519336192756	0.73660483716791	FALSE	-0.0154245628735173	0.93578544191931	FALSE	-0.074205050238828	0.983567663202768	FALSE	-0.0122188581799227	0.998586142714652	FALSE	Arpc5
ENSMUSG00000008482	-0.33423792268941	0.880851246568374	FALSE	0.875635599555007	NA	FALSE	-0.0556843208162756	NA	FALSE	1.15830121452484	0.695204517208859	FALSE	Rnf151
ENSMUSG00000008489	-0.483179062758773	0.0103314907731836	FALSE	-0.650508721075154	0.000126499848038948	FALSE	0.104688411146174	0.973177694379691	FALSE	-0.0607014008775667	0.994855110436599	FALSE	Elavl2
ENSMUSG00000008496	0.748507345163728	0.42997910483258	FALSE	0.583686443102435	0.453684393809123	FALSE	-0.0405949563980965	0.997602498949634	FALSE	-0.203131745249909	0.994855110436599	FALSE	Pou2f2
ENSMUSG00000008540	-0.0791333088216569	0.888392953615254	FALSE	-0.0296403170550687	0.940938646925145	FALSE	-0.137382720380425	0.983567663202768	FALSE	-0.0854778757588659	0.994855110436599	FALSE	Mgst1
ENSMUSG00000008575	-0.160711090443096	0.794860149141191	FALSE	0.517244403981196	0.184496004553002	FALSE	-0.373211049655468	0.937507109371169	FALSE	0.308066413381238	0.859291256963863	FALSE	Nfib
ENSMUSG00000008590	0.492675114272652	NA	FALSE	1.29155942168094	NA	FALSE	0.616693384870642	NA	FALSE	1.42886189856734	NA	FALSE	Htr3b
ENSMUSG00000008601	0.552996202777032	0.113002595453295	FALSE	0.458575549095402	0.234576754862355	FALSE	-0.183945702509063	0.983567663202768	FALSE	-0.275437826835981	0.905566942857997	FALSE	Rab25
ENSMUSG00000008604	0.0184994010683113	0.946490841467835	FALSE	0.0896815187289104	0.416372248503204	FALSE	-0.0819798086472369	0.966007832610953	FALSE	-0.00854572888066006	0.998586142714652	FALSE	Ubqln4
ENSMUSG00000008658	0.448929460102616	0.830219655869749	FALSE	-1.14710150178791	NA	FALSE	0.423379210207382	NA	FALSE	-1.17088802384048	0.861885862490303	FALSE	Rbfox1
ENSMUSG00000008668	0.193262056201345	0.266571940696235	FALSE	0.265208704463299	0.0157074804321117	FALSE	-0.029149878603703	0.990584031476071	FALSE	0.0456582644097002	0.994855110436599	FALSE	Rps18
ENSMUSG00000008682	0.0150861001832365	0.966833612736298	FALSE	0.0369985393862486	0.787958384686894	FALSE	-0.124779494474918	0.951665113908334	FALSE	-0.100106390692297	0.824316875770177	FALSE	Rpl10
ENSMUSG00000008683	0.159703556441274	0.512757688886115	FALSE	0.248568155948317	0.0351610008754043	FALSE	-0.0651527006397818	0.984072627038554	FALSE	0.0265339905552145	0.998586142714652	FALSE	Rps15a
ENSMUSG00000008690	0.0617493402849083	0.781328829418248	FALSE	0.0254944470718269	0.846961378076891	FALSE	0.0258486364794717	0.988447590107821	FALSE	-0.00789866017321324	0.998586142714652	FALSE	Ncaph2
ENSMUSG00000008730	-0.0572190740526558	0.817664622748982	FALSE	-0.161023862621018	0.136407856135946	FALSE	0.0570440077026242	0.983567663202768	FALSE	-0.0447435236031148	0.994855110436599	FALSE	Hipk1
ENSMUSG00000008734	-0.0729071353295137	0.862286608628736	FALSE	-0.303922674519205	0.10520628099922	FALSE	0.000376400743394113	0.999941518061576	FALSE	-0.228432593305775	0.748993307046212	FALSE	Gprc5b
ENSMUSG00000008763	-0.00159566986681486	0.997424764602259	FALSE	-0.222834239169904	0.0376010902729672	FALSE	0.0222267124688991	0.993680859958441	FALSE	-0.197355241459507	0.373591480323893	FALSE	Man1a2
ENSMUSG00000008789	NA	NA	FALSE	NA	NA	FALSE	NA	NA	FALSE	NA	NA	FALSE	Ceacam5
ENSMUSG00000008813	NA	NA	FALSE	NA	NA	FALSE	NA	NA	FALSE	NA	NA	FALSE	Tppp2
ENSMUSG00000008822	-0.0589488451889285	0.894954908086125	FALSE	0.15803688871281	0.470402890243873	FALSE	-0.0614744010262402	0.987481162909982	FALSE	0.157764883975417	0.880923791683782	FALSE	Acyp1
ENSMUSG00000008843	NA	NA	FALSE	NA	NA	FALSE	NA	NA	FALSE	NA	NA	FALSE	Cldn13
ENSMUSG00000008845	NA	NA	FALSE	NA	NA	FALSE	NA	NA	FALSE	NA	NA	FALSE	Cd163
ENSMUSG00000008855	-0.0804199978624198	0.733185217382806	FALSE	0.00546123989943969	0.972275930184241	FALSE	-0.113649116484323	0.951665113908334	FALSE	-0.0256040172145868	0.997805146024031	FALSE	Hdac5
ENSMUSG00000008859	0.0160219762292567	0.960709779733675	FALSE	-0.0455941681359006	0.759627737199713	FALSE	0.0648067074826045	0.983567663202768	FALSE	0.00548806225801121	0.998586142714652	FALSE	Rala
ENSMUSG00000008874	NA	NA	FALSE	NA	NA	FALSE	NA	NA	FALSE	NA	NA	FALSE	Clec3a
ENSMUSG00000008892	0.00588850334472149	0.990165459155844	FALSE	0.0273816478152263	0.85462435610853	FALSE	-0.0365634394965829	0.987481162909982	FALSE	-0.0124201158022	0.998586142714652	FALSE	Vdac3
ENSMUSG00000008932	0.267125314439861	NA	FALSE	-0.16118435039763	NA	FALSE	0.48083709664041	NA	FALSE	0.0517801560881771	NA	FALSE	Slc1a7
ENSMUSG00000008958	0.138815222940487	0.491727944425855	FALSE	0.232584347041928	0.00866968291769871	FALSE	0.0171711568083551	0.994678898947947	FALSE	0.113393034584154	0.861885862490303	FALSE	Vps72
ENSMUSG00000008976	-0.0431500689234871	0.876427641791128	FALSE	-0.192500470434853	0.0850410030300197	FALSE	0.106784474571105	0.951665113908334	FALSE	-0.0405859145283253	0.994855110436599	FALSE	Gabpa
ENSMUSG00000008999	-0.988257159687389	1.7323715714752e-18	FALSE	-0.966732308934969	3.56222666233135e-16	FALSE	0.0149287200212018	0.994870748050016	FALSE	0.0386855880920482	0.996568859007666	FALSE	Bmp7
ENSMUSG00000009013	0.041231092476685	0.908761612242748	FALSE	0.184099220688081	0.0979350032172767	FALSE	-0.176462202016743	0.906613712202013	FALSE	-0.0306627546385362	0.994855110436599	FALSE	Dynll1
ENSMUSG00000009030	-0.217436999444615	0.157696572391735	FALSE	-0.217437369475905	0.0317475067891596	FALSE	-0.0585988725926311	0.983567663202768	FALSE	-0.0565248672747839	0.99244529311784	FALSE	Pdcl
ENSMUSG00000009035	-0.0174934480847914	0.969398672010942	FALSE	0.0875530986323637	0.579863523696223	FALSE	-0.126821615513935	0.964427155148257	FALSE	-0.0201047036629266	0.998586142714652	FALSE	Tmem184b
ENSMUSG00000009047	NA	NA	FALSE	NA	NA	FALSE	NA	NA	FALSE	NA	NA	FALSE	Gm5965
ENSMUSG00000009070	NA	NA	FALSE	NA	NA	FALSE	NA	NA	FALSE	NA	NA	FALSE	Rsph14
ENSMUSG00000009073	-0.202771876081617	0.333221932629239	FALSE	-0.413362906817481	4.77955250333552e-05	FALSE	0.0433791515697042	0.987481162909982	FALSE	-0.165520749886868	0.575038609731705	FALSE	Nf2
ENSMUSG00000009075	1.36112946885439	2.45157434341963e-09	TRUE	0.643668616279711	0.337940683128966	FALSE	0.229204959199331	0.983567663202768	FALSE	-0.489213471472572	0.0829205042617243	FALSE	Cabp7
ENSMUSG00000009076	0.114066479773667	0.739445601535742	FALSE	0.172948202081391	0.35625297172112	FALSE	-0.0288025069653632	0.991947321479723	FALSE	0.0325926901867775	0.998586142714652	FALSE	Zmat5
ENSMUSG00000009079	0.221102575072259	0.224752785629642	FALSE	0.00383821160145794	0.985615220965627	FALSE	0.38143145862754	0.405118604893128	FALSE	0.165579894097813	0.487873412386597	FALSE	Ewsr1
ENSMUSG00000009090	-0.00471976025633475	0.991329034474083	FALSE	-0.11725720308786	0.403901923900778	FALSE	0.0370602737733712	0.987481162909982	FALSE	-0.0733495614166643	0.969751877080585	FALSE	Ap1b1
ENSMUSG00000009092	-0.263338533083858	0.757709378912301	FALSE	0.248831407738021	0.725623834947706	FALSE	-0.525266487127974	0.913435442144199	FALSE	-0.010482899943324	0.999550436347216	FALSE	Derl3
ENSMUSG00000009093	NA	NA	FALSE	NA	NA	FALSE	NA	NA	FALSE	NA	NA	FALSE	Gstt4
ENSMUSG00000009097	-0.0451194584627112	0.908761612242748	FALSE	-0.0477476416634354	0.828535465578332	FALSE	0.0469971578223472	0.987481162909982	FALSE	0.046375409663655	0.994855110436599	FALSE	Tbx1
ENSMUSG00000009108	0.324671364413012	0.782901010014121	FALSE	0.773404326784324	0.282182208518827	FALSE	-0.579286646569565	0.951665113908334	FALSE	-0.129398379320966	0.998586142714652	FALSE	Gnat2
ENSMUSG00000009112	-0.0916874393066494	0.666252593388165	FALSE	-0.202769411657605	0.0610173446623671	FALSE	0.00866719911237725	0.997602498949634	FALSE	-0.100336987167535	0.867417269008569	FALSE	Bcl2l13
ENSMUSG00000009114	-1.6905709710002	NA	FALSE	-0.101274787790407	NA	FALSE	-0.570122808370938	NA	FALSE	1.01441037568792	NA	FALSE	2610028H24Rik
ENSMUSG00000009115	0.115761215485359	NA	FALSE	-0.425585005666204	NA	FALSE	0.0739926486909329	NA	FALSE	-0.460054887701914	NA	FALSE	Spatc1l
ENSMUSG00000009145	-0.244807736858006	0.60873571802245	FALSE	0.0644358528053558	0.869510019168208	FALSE	-0.281964481221671	0.950558270610629	FALSE	0.0293616752230286	0.998586142714652	FALSE	Dqx1
ENSMUSG00000009185	NA	NA	FALSE	NA	NA	FALSE	NA	NA	FALSE	NA	NA	FALSE	Ccl8
ENSMUSG00000009207	-0.069571597821702	0.822387276197113	FALSE	-0.151166400588889	0.338112637458822	FALSE	0.057961979784687	0.984072627038554	FALSE	-0.0215285708730125	0.998586142714652	FALSE	Lnpk
ENSMUSG00000009210	1.61209127875149	NA	FALSE	-1.17077638881513	NA	FALSE	1.50599571882899	NA	FALSE	-1.27342911124028	NA	FALSE	Prr29
ENSMUSG00000009214	NA	NA	FALSE	0.746619500159065	NA	FALSE	0.0520455128131729	NA	FALSE	1.88375042749179	NA	FALSE	Mymk
ENSMUSG00000009216	-1.05168071800782	0.247427197828353	FALSE	-1.03706196244499	0.19221382767258	FALSE	-0.213857307689076	0.984072627038554	FALSE	-0.196160774638816	0.998586142714652	FALSE	Fam163b
ENSMUSG00000009246	1.70932776041538	NA	FALSE	-2.63404386412477	NA	FALSE	3.49555876139882	NA	FALSE	-0.849986215055809	NA	FALSE	Trpm5
ENSMUSG00000009248	-0.29268947630665	0.90790823257856	FALSE	-1.05912671707946	NA	FALSE	0.340018118439494	0.984072627038554	FALSE	-0.422008450363281	0.994855110436599	FALSE	Ascl2
ENSMUSG00000009281	0.605933360910931	0.725262459186787	FALSE	1.77954122767526	NA	FALSE	-1.17207934271038	NA	FALSE	0.0075037334882447	0.9999851523365	FALSE	Rarres2
ENSMUSG00000009291	0.0440052426909308	0.875997018239356	FALSE	0.131494470424985	0.284524731932702	FALSE	-0.0901941620633578	0.966007832610953	FALSE	-0.000404831669670766	0.9999851523365	FALSE	Pttg1ip
ENSMUSG00000009292	0.89796490096085	NA	FALSE	1.00376774141282	NA	FALSE	0.186232788316748	NA	FALSE	0.29404208981657	0.994855110436599	FALSE	Trpm2
ENSMUSG00000009293	0.0751116035912819	0.763084962425672	FALSE	0.0778879871513045	0.601225983774118	FALSE	-0.0234993447868046	0.991770145495778	FALSE	-0.0182233403727555	0.998586142714652	FALSE	Ube2g2
ENSMUSG00000009350	-0.00183844827355328	0.999499544551815	FALSE	-0.0988069815697235	0.920863874814973	FALSE	-0.0933211748322087	0.994870748050016	FALSE	-0.187902213990046	0.994855110436599	FALSE	Mpo
ENSMUSG00000009356	0.17377424262065	0.939120149421254	FALSE	0.437316997221162	NA	FALSE	-1.44602786962526	NA	FALSE	-1.18171262430268	0.799370536416397	FALSE	Lpo
ENSMUSG00000009376	1.13552487124436	2.37178569977932e-13	TRUE	0.697870533443974	3.11883174253019e-07	FALSE	0.0432380544880052	0.98883835800102	FALSE	-0.39285053365324	0.0600765051494569	FALSE	Met
ENSMUSG00000009378	0.830260913713613	0.625863720169369	FALSE	1.57436809304583	NA	FALSE	-1.61642151104963	NA	FALSE	-0.869681330717843	0.9232990306092	FALSE	Slc16a12
ENSMUSG00000009394	-0.0632591918586215	0.9669488575583	FALSE	0.578743715768479	0.388074321677846	FALSE	-0.760341068850685	0.88626338618243	FALSE	-0.115086154721009	0.998586142714652	FALSE	Syn2
ENSMUSG00000009406	-0.224852205998459	0.284476777739547	FALSE	-0.135501366884995	0.43921855375773	FALSE	-0.129422585955501	0.955861217132351	FALSE	-0.0382855848297763	0.996568859007666	FALSE	Elk1
ENSMUSG00000009418	0.506378217495235	0.00472400006446832	FALSE	0.235592223185952	0.188552503818332	FALSE	0.114837311497983	0.983567663202768	FALSE	-0.154622207671462	0.852547113268557	FALSE	Nav1
ENSMUSG00000009470	-0.111118642400714	0.650282114245713	FALSE	-0.358522363228942	1.95449996932506e-05	FALSE	0.176910313315747	0.869340252564183	FALSE	-0.0686986317418074	0.969029600595756	FALSE	Tnpo1
ENSMUSG00000009471	0.863196146635783	NA	FALSE	1.98182182710059	NA	FALSE	-0.396768377056837	NA	FALSE	0.729927586213828	NA	FALSE	Myod1
ENSMUSG00000009487	0.776826605352431	0.153018447428228	FALSE	0.151255583271372	0.792375233948626	FALSE	0.299692338327003	0.973177694379691	FALSE	-0.324867949501028	0.947946612699809	FALSE	Otog
ENSMUSG00000009535	0.108142002995409	0.623055853432427	FALSE	-0.0268661287249338	0.845733613656876	FALSE	0.151913832539418	0.889765812561263	FALSE	0.0191297249665046	0.998586142714652	FALSE	Rnmt
ENSMUSG00000009545	0.0337343142365424	NA	FALSE	0.719391247663997	NA	FALSE	-0.294681918956004	NA	FALSE	0.392696913992207	NA	FALSE	Kcnq1
ENSMUSG00000009549	0.112378919204786	0.663799398348841	FALSE	0.216562065606889	0.0467159913660018	FALSE	-0.0461263175971852	0.984072627038554	FALSE	0.0607408631106825	0.994091314417117	FALSE	Srp14
ENSMUSG00000009551	-0.118080252833919	NA	FALSE	-1.48595618013261	NA	FALSE	2.28468515615448	NA	FALSE	0.921537187645053	NA	FALSE	6330409D20Rik
ENSMUSG00000009555	0.191501316981721	0.210424984712493	FALSE	0.376281201763284	7.90896317753008e-05	FALSE	-0.130092743127305	0.937267735819912	FALSE	0.0571470546128476	0.988479665180498	FALSE	Cdk9
ENSMUSG00000009563	0.150201337530732	0.518888868502951	FALSE	0.0717339334227101	0.724183511723661	FALSE	0.0977716262471946	0.976309063694421	FALSE	0.021532687660851	0.998586142714652	FALSE	Tor2a
ENSMUSG00000009566	0.229990714422216	0.238190944149826	FALSE	0.307162342291172	0.0189624589686494	FALSE	-0.0761254423531203	0.983567663202768	FALSE	0.00393101320134418	0.999062970443681	FALSE	Fpgs
ENSMUSG00000009569	-0.172089256512018	0.427672252093201	FALSE	-0.172322639730618	0.15697876764341	FALSE	0.0107672166715679	0.997602498949634	FALSE	0.0124865151888019	0.998586142714652	FALSE	Mrtfb
ENSMUSG00000009575	-0.20068767384263	0.272528571019701	FALSE	-0.323831410653619	0.000605455804008231	FALSE	-0.105084123134328	0.966007832610953	FALSE	-0.22643875474676	0.0831844191785053	FALSE	Cbx5
ENSMUSG00000009580	NA	NA	FALSE	NA	NA	FALSE	NA	NA	FALSE	NA	NA	FALSE	Odam
ENSMUSG00000009585	0.319263117586804	0.287948184985722	FALSE	0.0801481322237563	0.804970111236155	FALSE	0.164411440616935	0.963463285491033	FALSE	-0.0729137068974578	0.994855110436599	FALSE	Apobec3
ENSMUSG00000009588	1.76752169107817	NA	FALSE	NA	NA	FALSE	NA	NA	FALSE	-0.899446925834499	NA	FALSE	St6galnac1
ENSMUSG00000009596	1.18395673439725	NA	FALSE	0.732381592258284	NA	FALSE	-0.14260757225113	NA	FALSE	-0.59113143418966	NA	FALSE	Taf7l
ENSMUSG00000009614	0.620367840831898	0.741676238466937	FALSE	-0.0250238812769488	NA	FALSE	0.0773804702063605	NA	FALSE	-0.566267063228311	0.990572370401477	FALSE	Sardh
ENSMUSG00000009621	-0.00746235134150266	0.984434163211125	FALSE	-0.0426422421548672	0.787537620857794	FALSE	0.0750416890850307	0.983567663202768	FALSE	0.0417196820161622	0.994855110436599	FALSE	Vav2
ENSMUSG00000009628	-0.295430072737675	0.430509346498464	FALSE	-0.491932793172774	0.028543711243427	FALSE	0.02470847331424	0.995230674850253	FALSE	-0.170062940277339	0.975261506418313	FALSE	Tex15
ENSMUSG00000009630	-0.0986352431144663	0.716888371652113	FALSE	0.0135917429198208	0.935729335816297	FALSE	-0.10876384526628	0.964931840222487	FALSE	0.0060995650133972	0.998586142714652	FALSE	Ppp2cb
ENSMUSG00000009633	-0.679170242514053	0.219237540865796	FALSE	-0.367938555062634	0.442503237337568	FALSE	0.0182565119914046	0.997602498949634	FALSE	0.330404848413539	0.968138554613905	FALSE	G0s2
ENSMUSG00000009640	0.0787680770409491	0.787374771764421	FALSE	0.171527490746796	0.189664893294228	FALSE	0.061167636286219	0.983567663202768	FALSE	0.156739623368465	0.785880534455682	FALSE	Dmap1
ENSMUSG00000009646	0.00444240997196647	NA	FALSE	-0.48599603063644	NA	FALSE	-1.31741615375264	NA	FALSE	-1.80112274319728	NA	FALSE	Pla2g12b
ENSMUSG00000009647	-0.321975885927494	0.0587313790392349	FALSE	-0.204098870642916	0.163430697358231	FALSE	-0.00448016100636418	0.997914563391615	FALSE	0.115653574132151	0.941716270513633	FALSE	Mcu
ENSMUSG00000009654	0.20451836410861	0.746841686451767	FALSE	0.0434699387199072	0.941152924181044	FALSE	0.257937076264623	0.973177694379691	FALSE	0.0994675629087116	0.994855110436599	FALSE	Oit3
ENSMUSG00000009670	1.4603911203575	NA	FALSE	-0.969941123630226	NA	FALSE	1.71387439449652	NA	FALSE	-0.713863961269595	NA	FALSE	Tex11
ENSMUSG00000009681	0.215477614724237	0.250357414591478	FALSE	0.00794717423139241	0.96933862164729	FALSE	0.128811727161033	0.963463285491033	FALSE	-0.0771809993361568	0.969751877080585	FALSE	Bcr
ENSMUSG00000009687	1.02799085784118	0.143336059712087	FALSE	1.25777416720449	0.106082105747206	FALSE	-0.172060058633762	0.991352876996989	FALSE	0.059660263501333	0.998586142714652	FALSE	Fxyd5
ENSMUSG00000009731	-0.116305688300916	0.841261205760706	FALSE	0.130944892556434	0.662238543382617	FALSE	-0.0526547810655933	0.988931977558937	FALSE	0.196741923468254	0.961430587445846	FALSE	Kcnd1
ENSMUSG00000009733	0.127042096680571	0.616805105214348	FALSE	0.246298373050605	0.108360051974725	FALSE	-0.0608547915202464	0.984072627038554	FALSE	0.0604357880282642	0.994855110436599	FALSE	Tfcp2
ENSMUSG00000009734	-0.403376722773645	0.773554240670281	FALSE	-0.877269033180683	NA	FALSE	-0.203051376866192	0.98622347151897	FALSE	-0.674902993093783	0.969380423191724	FALSE	Pou6f2
ENSMUSG00000009739	0.191378533985123	0.585526921923719	FALSE	0.302111496098004	0.275618821329882	FALSE	0.0843399802638217	0.984072627038554	FALSE	0.196995537278429	0.893123518809597	FALSE	Pou6f1
ENSMUSG00000009741	0.151982726468122	0.427672252093201	FALSE	0.316289724454088	7.91634036867824e-05	FALSE	-0.0941866994485626	0.966926181664561	FALSE	0.072435895588968	0.941716270513633	FALSE	Ubp1
ENSMUSG00000009772	1.17289118259484	5.63000763002158e-10	TRUE	0.325398594668248	0.636416114372012	FALSE	0.375700639830714	0.92105635572166	FALSE	-0.471751684823429	0.138133071731232	FALSE	Nuak2
ENSMUSG00000009828	-0.118259177363985	0.611786279406945	FALSE	-0.120753063031044	0.372593903791011	FALSE	-0.00240491946683718	0.999484468161748	FALSE	-0.00258531726114274	0.99939587067527	FALSE	Cilk1
ENSMUSG00000009863	0.167596784671146	0.446833925742224	FALSE	0.149269036184883	0.304258734807003	FALSE	-0.0636202944816763	0.983567663202768	FALSE	-0.0792487499878805	0.987531387252139	FALSE	Sdhb
ENSMUSG00000009876	-0.848714605790866	0.0474577496483242	FALSE	-0.473944029720306	0.304149587199065	FALSE	-0.146395855760685	0.984072627038554	FALSE	0.23148912170664	0.990572370401477	FALSE	Cox4i2
ENSMUSG00000009894	0.056749978429047	0.860209849462281	FALSE	0.0114423621720732	0.953959188556849	FALSE	-0.0534773884977582	0.984072627038554	FALSE	-0.0965693450488452	0.934016603483934	FALSE	Snap47
ENSMUSG00000009900	2.1066904756296	NA	FALSE	-1.47406911657502	NA	FALSE	0.805403099037501	NA	FALSE	-2.77798071686372	NA	FALSE	Wnt3a
ENSMUSG00000009905	0.198653196368842	0.293763317887489	FALSE	0.00637082018101577	0.971547413063466	FALSE	0.229560168956849	0.686135252740736	FALSE	0.0393172694304347	0.994855110436599	FALSE	Kdsr
ENSMUSG00000009907	-0.0821646749993789	0.678020177656418	FALSE	-0.10843327567837	0.295551245751011	FALSE	0.00945281678816434	0.99702862893203	FALSE	-0.014579458733992	0.998586142714652	FALSE	Vps4b
ENSMUSG00000009927	0.176689782393835	0.373188047626631	FALSE	0.242542247055084	0.0215564493687091	FALSE	0.00759219518407111	0.997602498949634	FALSE	0.0761514005868805	0.954402378917954	FALSE	Rps25
ENSMUSG00000009941	-0.888606961449745	0.652260327225134	FALSE	-0.14703380690951	NA	FALSE	0.170069752405807	NA	FALSE	0.915585036658746	NA	FALSE	Nxf2
ENSMUSG00000009995	0.0747099038465742	0.839154495160089	FALSE	0.0816930661899747	0.662431677266264	FALSE	-0.0240727010710597	0.994870748050016	FALSE	-0.0149348729418611	0.998586142714652	FALSE	Taz
ENSMUSG00000010021	0.0193050236278207	0.995347177674931	FALSE	0.242477114949404	NA	FALSE	0.309203434217608	NA	FALSE	0.534629738039568	0.993160260864945	FALSE	Kif19a
ENSMUSG00000010025	-0.18134303953402	0.439014093095881	FALSE	-0.160239878904894	0.402618085234564	FALSE	-0.121787730325253	0.967634420680984	FALSE	-0.0984213742474087	0.976121709163787	FALSE	Aldh3a2
ENSMUSG00000010044	-0.316896362512477	0.837433462458327	FALSE	-0.860425066817555	0.302951078891974	FALSE	0.221215051346409	0.984072627038554	FALSE	-0.320648196612714	0.994855110436599	FALSE	Zmynd10
ENSMUSG00000010045	0.0118964889456778	0.978651932380391	FALSE	-0.00630465169606303	0.978091295771193	FALSE	-0.000604416007075938	0.999939790607951	FALSE	-0.0161894588566476	0.998586142714652	FALSE	Tmem115
ENSMUSG00000010047	0.221549491854145	0.193588272390954	FALSE	0.20145942013615	0.0994189736310242	FALSE	-0.0506263103065459	0.984072627038554	FALSE	-0.0680459488498153	0.970281704637305	FALSE	Hyal2
ENSMUSG00000010048	0.149807429342526	0.475965811907142	FALSE	0.112254586599006	0.367448022059	FALSE	-0.0233424747393864	0.991770145495778	FALSE	-0.0586994078878184	0.993160260864945	FALSE	Ifrd2
ENSMUSG00000010051	-0.834578807452886	0.172018183047166	FALSE	-0.869233617070002	0.0576283537018571	FALSE	-0.0355402000460141	0.997287894932523	FALSE	-0.0689640024186507	0.998586142714652	FALSE	Hyal1
ENSMUSG00000010054	0.149394932288856	0.52265185589661	FALSE	0.127528692331298	0.361987704302502	FALSE	-0.00612823202247681	0.997865847084345	FALSE	-0.0256766740493549	0.998586142714652	FALSE	Tusc2
ENSMUSG00000010057	0.170919512716741	0.576000901704497	FALSE	0.282985649325376	0.139284291109501	FALSE	0.108631907563909	0.983567663202768	FALSE	0.222833409976979	0.70140113990624	FALSE	Nprl2
ENSMUSG00000010064	-0.167928008936017	0.538924526705634	FALSE	-0.430392831091821	0.0300349327765314	FALSE	-0.0742399583533476	0.984072627038554	FALSE	-0.335158732191919	0.369788691574578	FALSE	Slc38a3
ENSMUSG00000010066	-0.927291596314943	1.84646555022914e-05	FALSE	-0.638751064854117	0.00265260446408946	FALSE	-0.208037234718887	0.951665113908334	FALSE	0.083001518307308	0.994855110436599	FALSE	Cacna2d2
ENSMUSG00000010067	0.340319200623157	0.105623590790401	FALSE	0.27718067864151	0.105497092688606	FALSE	0.098427093150448	0.983567663202768	FALSE	0.0382251942954539	0.998586142714652	FALSE	Rassf1
ENSMUSG00000010080	0.600145283073001	0.674688465829979	FALSE	0.810681435665791	NA	FALSE	-0.877754722141536	NA	FALSE	-0.667150915679634	0.917102041503935	FALSE	Epn3
ENSMUSG00000010086	-0.22255533540741	0.737150540020037	FALSE	-0.150111086805558	0.759670352045154	FALSE	0.0213283938552133	0.997602498949634	FALSE	0.095214790841117	0.997191488697243	FALSE	Rnf112
ENSMUSG00000010095	-0.21290135806723	0.205329545760593	FALSE	0.0933272383328368	0.61283380884955	FALSE	-0.392165091545159	0.329132709351681	FALSE	-0.0829188528921348	0.958948470149153	FALSE	Slc3a2
ENSMUSG00000010097	0.215803267518803	0.0865683573401304	FALSE	0.294364571872039	0.00018019914034465	FALSE	-0.0229705545953672	0.990584031476071	FALSE	0.057762055573638	0.969751877080585	FALSE	Nxf1
ENSMUSG00000010110	0.0982373918395071	0.649731768714296	FALSE	0.203084603213011	0.0884026080987657	FALSE	-0.0247025981917574	0.991352876996989	FALSE	0.0826027682170107	0.961430587445846	FALSE	Stx5a
ENSMUSG00000010122	-1.29246437955517	0.495641227902964	FALSE	1.53345857283917	NA	FALSE	-2.57661791034691	NA	FALSE	0.258007708112617	NA	FALSE	Slc47a1
ENSMUSG00000010136	-0.856007186570763	0.0532890998507322	FALSE	0.13736864977459	0.82002962564143	FALSE	-0.619723423493489	0.791213600980694	FALSE	0.376028277552384	0.92204949998709	FALSE	Pifo
ENSMUSG00000010142	-0.374087041460118	NA	FALSE	1.14877378705709	NA	FALSE	-0.765156168476151	NA	FALSE	0.755787393898733	NA	FALSE	Tnfrsf13b
ENSMUSG00000010154	0.0680084098984779	0.940183856486311	FALSE	-0.131718042435414	0.760956197830847	FALSE	-0.0195223771513645	0.997602498949634	FALSE	-0.216931672512198	0.98485959700013	FALSE	Spire2
ENSMUSG00000010175	-1.13548761232609	6.93340894213505e-08	TRUE	-0.985464093061286	5.51318566429952e-10	FALSE	0.128679454358563	0.983567663202768	FALSE	0.280788944579245	0.695204517208859	FALSE	Prox1
ENSMUSG00000010205	0.0381041663615951	0.895484842592488	FALSE	0.0454796819800296	0.694326686817736	FALSE	-0.01249628991861	0.995953407831746	FALSE	-0.00290434998141114	0.999062970443681	FALSE	Raver1
ENSMUSG00000010277	0.00772811444804941	0.984601403968171	FALSE	-0.124459013631542	0.314238683152416	FALSE	0.152967818575192	0.908502353629109	FALSE	0.0224832093180381	0.998586142714652	FALSE	2610507B11Rik
ENSMUSG00000010290	-0.166663976524883	0.390905920391986	FALSE	-0.183792655366908	0.142065845883625	FALSE	-0.0520033917765599	0.984072627038554	FALSE	-0.06701540423693	0.988184958320171	FALSE	AI597479
ENSMUSG00000010307	0.375884018758316	0.272528571019701	FALSE	0.430568315763077	0.0700139360589931	FALSE	0.190539893779438	0.967634420680984	FALSE	0.247530573139312	0.845676204371915	FALSE	Tmem86a
ENSMUSG00000010311	-1.42973540813933	0.0449350326161926	TRUE	-1.9604591048467	0.00016859683214466	TRUE	0.802943844287038	0.735030185225981	FALSE	0.274642204626637	0.994855110436599	FALSE	Optc
ENSMUSG00000010342	0.8719255581898	0.582120625324088	FALSE	0.934392960884562	NA	FALSE	0.0386548622614398	NA	FALSE	0.104132429064554	0.998586142714652	FALSE	Tex14
ENSMUSG00000010358	-1.00747992308552	0.569155253137908	FALSE	0.635692388093135	NA	FALSE	-0.740174370524732	NA	FALSE	0.907421354630694	0.941716270513633	FALSE	Ifi35
ENSMUSG00000010362	0.0753877182613318	0.842289050759283	FALSE	-0.0922143517275888	0.701349365651196	FALSE	-0.119880785931575	0.973177694379691	FALSE	-0.285397857013672	0.510100599986221	FALSE	Rdm1
ENSMUSG00000010376	0.076946273201578	0.764024738749526	FALSE	0.215267653887574	0.0157794432730456	FALSE	-0.120620156022035	0.950558270610629	FALSE	0.0202340769553574	0.998586142714652	FALSE	Nedd8
ENSMUSG00000010392	-0.133073406108093	0.559879925143748	FALSE	-0.106368234583804	0.43198276021008	FALSE	0.0255973648959015	0.991352876996989	FALSE	0.0542855369182762	0.994855110436599	FALSE	Gosr1
ENSMUSG00000010406	0.289509265699316	0.176027378377021	FALSE	0.254413942096368	0.0680477865713256	FALSE	0.113226811501026	0.974525821464623	FALSE	0.0806228845647538	0.9779752493879	FALSE	Mrpl52
ENSMUSG00000010435	NA	NA	FALSE	NA	NA	FALSE	NA	NA	FALSE	NA	NA	FALSE	Spaca7
ENSMUSG00000010453	0.211268078527595	0.130277065589777	FALSE	0.158960246009498	0.209474226313983	FALSE	0.224656859298629	0.692032709306342	FALSE	0.1743513298968	0.440134997955563	FALSE	Kansl3
ENSMUSG00000010461	-0.105313469459638	0.867127693207791	FALSE	0.285663946991452	0.341153298554958	FALSE	-0.214044432946822	0.967634420680984	FALSE	0.178630759585195	0.968138554613905	FALSE	Eya4
ENSMUSG00000010476	0.860453963620068	3.20916029663374e-07	FALSE	0.946901311107441	6.57790273412063e-19	FALSE	-0.00972829276076311	0.997602498949634	FALSE	0.0783242239109921	0.978735027088579	FALSE	Ebf3
ENSMUSG00000010492	-0.821466368727721	0.650871678463129	FALSE	-0.787250483817759	NA	FALSE	-0.709825939422286	NA	FALSE	-0.67229965144794	NA	FALSE	Uckl1os
ENSMUSG00000010505	0.874535536722607	NA	FALSE	1.34333731174777	NA	FALSE	-0.871038664463249	NA	FALSE	-0.394172951267508	NA	FALSE	Myt1
ENSMUSG00000010517	-0.182344815203851	0.333789740576135	FALSE	-0.328666072853314	0.0329987702555808	FALSE	0.181978923098032	0.906613712202013	FALSE	0.0378624622458383	0.994855110436599	FALSE	Faf1
ENSMUSG00000010529	0.0494659753924457	0.916087498082491	FALSE	0.420821700473072	0.0463877577937676	FALSE	-0.366469963849559	0.633361634230119	FALSE	0.00685576466227715	0.999062970443681	FALSE	Gm266
ENSMUSG00000010538	-0.125005382693512	0.805891268340443	FALSE	0.186233112925584	0.449222776996497	FALSE	-0.269781917895105	0.920611004665177	FALSE	0.0432796499239357	0.998586142714652	FALSE	Tsacc
ENSMUSG00000010554	0.126600860937519	0.599566707236226	FALSE	-0.0987664917747249	0.55786542283442	FALSE	0.254834066940035	0.712382020077186	FALSE	0.0312245657243276	0.997191488697243	FALSE	Mettl16
ENSMUSG00000010592	1.08991752025694	NA	FALSE	2.15857662604975	NA	FALSE	-0.67937182551335	NA	FALSE	0.392294307055626	0.994855110436599	FALSE	Dazl
ENSMUSG00000010601	NA	NA	FALSE	NA	NA	FALSE	NA	NA	FALSE	NA	NA	FALSE	Apol7a
ENSMUSG00000010607	0.0713050332284801	0.861715245415613	FALSE	0.0410008866411688	0.87822955158742	FALSE	-0.0838494308442088	0.983567663202768	FALSE	-0.111508981588699	0.984391019994919	FALSE	Pigyl
ENSMUSG00000010608	0.197073016786685	0.147209265146038	FALSE	0.163838018894658	0.0873979105027531	FALSE	0.167758503490544	0.843489948568035	FALSE	0.136613703000513	0.511501043659251	FALSE	Rbm25
ENSMUSG00000010609	0.20082419080289	0.615955100489921	FALSE	0.104199888541425	0.737880035588901	FALSE	0.210137409765548	0.951665113908334	FALSE	0.116318009836811	0.994091314417117	FALSE	Psen2
ENSMUSG00000010651	0.890479164481106	NA	FALSE	0.826519567471973	NA	FALSE	0.363393639009946	NA	FALSE	0.299350322236743	NA	FALSE	Acaa1b
ENSMUSG00000010660	0.780157597181956	8.41098230720839e-05	FALSE	0.490345031679314	0.00836136001966858	FALSE	0.0917956624269542	0.983567663202768	FALSE	-0.196200141980982	0.889975812750251	FALSE	Plcd1
ENSMUSG00000010663	-0.0860733313563029	0.674688465829979	FALSE	-0.143080844196646	0.201342569780358	FALSE	-0.0766278560284493	0.973177694379691	FALSE	-0.131498957314501	0.650679879279634	FALSE	Fads1
ENSMUSG00000010721	0.232431620017438	0.448504620042869	FALSE	0.225199071437123	0.271186917432689	FALSE	-0.0207268212894706	0.995463047253	FALSE	-0.0258583254141642	0.998586142714652	FALSE	Lmbr1
ENSMUSG00000010751	0.240934328377239	0.381591221624043	FALSE	0.300313689643176	0.17478304137662	FALSE	-0.359659831349283	0.666685659962698	FALSE	-0.298252128741733	0.551935695177669	FALSE	Tnfrsf22
ENSMUSG00000010755	-0.169412591110837	0.504719771143168	FALSE	0.0800238029466638	0.669726200944806	FALSE	0.0643215278669498	0.984072627038554	FALSE	0.316002883191449	0.0600765051494569	FALSE	Cars
ENSMUSG00000010760	-1.42415175673947	4.86572651636594e-05	TRUE	-0.724977589206687	0.15991853648509	FALSE	-0.373666556293636	0.951665113908334	FALSE	0.329470937902438	0.962628722803604	FALSE	Phlda2
ENSMUSG00000010796	-2.95396311238444	NA	FALSE	NA	NA	FALSE	-2.785680499833	NA	FALSE	NA	NA	FALSE	Asz1
ENSMUSG00000010797	-2.83048385771003	0.00687273545346687	TRUE	-1.41476277176624	0.0413784795698417	TRUE	-0.661095945049415	0.951665113908334	FALSE	0.758609533699162	0.968138554613905	FALSE	Wnt2
ENSMUSG00000010803	2.73347554168048	NA	FALSE	2.29363383044971	NA	FALSE	NA	NA	FALSE	-0.38326862924117	NA	FALSE	Gabra1
ENSMUSG00000010825	-1.78140811178926	0.0932979784702284	FALSE	-0.475657686369898	NA	FALSE	-0.96433384147794	0.88626338618243	FALSE	0.340023384191281	0.994855110436599	FALSE	Grid2ip
ENSMUSG00000010830	-0.211071766970092	0.644007842722217	FALSE	-0.197390299225439	0.549252121494219	FALSE	-0.220071214639406	0.961058413811853	FALSE	-0.204230735989783	0.941716270513633	FALSE	Kdelr3
ENSMUSG00000010841	NA	NA	FALSE	NA	NA	FALSE	NA	NA	FALSE	NA	NA	FALSE	Cfap97d1
ENSMUSG00000010911	0.104115943371121	0.736089995530586	FALSE	0.0244566610910359	0.90809155205724	FALSE	0.0650605017356323	0.984072627038554	FALSE	-0.012208523781126	0.998586142714652	FALSE	Apip
ENSMUSG00000010914	0.0509046805706675	0.874924252295071	FALSE	0.0346220590402923	0.848602230351643	FALSE	0.13347625504984	0.951665113908334	FALSE	0.119489636963764	0.885262073149814	FALSE	Pdhx
ENSMUSG00000010936	0.046765319638797	0.895703841509325	FALSE	-0.027942193579338	0.890838761664115	FALSE	0.0725931997812404	0.983567663202768	FALSE	0.000156618957571268	0.9999851523365	FALSE	Vac14
ENSMUSG00000011008	1.30945605926411	NA	FALSE	-0.38999386794111	NA	FALSE	2.7611430164494	NA	FALSE	1.04528753073259	NA	FALSE	Mcoln2
ENSMUSG00000011034	0.361135852553325	NA	FALSE	3.07056924199762	NA	FALSE	-2.18345080420852	NA	FALSE	0.533191337688203	NA	FALSE	Slc5a1
ENSMUSG00000011096	0.163583341305682	0.315230236817708	FALSE	0.155197602715268	0.207362173103459	FALSE	0.0582569256311033	0.983567663202768	FALSE	0.052199498115067	0.994855110436599	FALSE	Akt1s1
ENSMUSG00000011114	-0.1104939306919	0.617003503620143	FALSE	-0.0516779281662401	0.713839887896761	FALSE	-0.105672545411989	0.957808354194515	FALSE	-0.0440462358594127	0.994855110436599	FALSE	Tbrg1
ENSMUSG00000011118	NA	NA	FALSE	NA	NA	FALSE	NA	NA	FALSE	NA	NA	FALSE	Panx3
ENSMUSG00000011148	-0.92183088921175	8.71223904959188e-05	FALSE	-0.453600580623102	0.110475287470603	FALSE	-0.14932336800892	0.983567663202768	FALSE	0.321907726905685	0.72968662403732	FALSE	Adssl1
ENSMUSG00000011154	-0.177089037825946	NA	FALSE	1.32881451570518	NA	FALSE	-0.855294218049001	NA	FALSE	0.644376330254452	NA	FALSE	Cfap161
ENSMUSG00000011158	0.0783894867282208	0.790722242891132	FALSE	0.061922858296023	0.747400926636995	FALSE	0.139549610500222	0.959473691385525	FALSE	0.125018437757677	0.810859260372341	FALSE	Brf1
ENSMUSG00000011171	0.058870665801988	0.970997694916933	FALSE	0.409635470612289	0.581141029831079	FALSE	-0.310963517424943	0.983567663202768	FALSE	0.0435780521318017	0.998586142714652	FALSE	Vipr2
ENSMUSG00000011179	-0.190547739266654	0.164022547914813	FALSE	-0.384451147936585	0.000132325291740572	FALSE	-0.221204278904079	0.511118080245821	FALSE	-0.412697060653193	0.000460856770914894	FALSE	Odc1
ENSMUSG00000011254	0.117212423024266	0.640332438500047	FALSE	0.0244144238881316	0.901610056180914	FALSE	0.10961874072682	0.973177694379691	FALSE	0.0190927660798191	0.998586142714652	FALSE	Thg1l
ENSMUSG00000011256	-0.421459786989056	0.00604551367740208	FALSE	-0.571608849800226	8.94712845970334e-06	FALSE	0.158647461586957	0.933888494743856	FALSE	0.010224979959461	0.998586142714652	FALSE	Adam19
ENSMUSG00000011257	0.24158404094929	0.0759514048518881	FALSE	0.130207005623838	0.158220185197178	FALSE	0.0774928311440423	0.973177694379691	FALSE	-0.0315989610872726	0.994855110436599	FALSE	Pabpc4
ENSMUSG00000011263	0.108003172495297	0.871341990857678	FALSE	0.000189844144194336	0.999772107505686	FALSE	-0.0431216325014168	0.994870748050016	FALSE	-0.148447628656261	0.993160260864945	FALSE	Exoc3l2
ENSMUSG00000011267	0.923183930068936	0.275364473763618	FALSE	1.77670257898428	0.00659075738440926	TRUE	-0.592556708002275	NA	FALSE	0.262283653432272	0.994855110436599	FALSE	Zfp296
ENSMUSG00000011305	-1.40536800443413	0.404607475205407	FALSE	-0.521464312223142	NA	FALSE	-1.32395443824283	NA	FALSE	-0.440427369787762	NA	FALSE	Plin5
ENSMUSG00000011306	0.146674778199766	0.447010330423441	FALSE	0.140119389017872	0.355307131416627	FALSE	0.138344683914285	0.951665113908334	FALSE	0.133673619561487	0.757611913120652	FALSE	Sugp1
ENSMUSG00000011349	1.45955902256584	NA	FALSE	-0.79625217271389	NA	FALSE	1.43077210393901	NA	FALSE	-0.821525807998003	NA	FALSE	Dmrtc2
ENSMUSG00000011350	NA	NA	FALSE	NA	NA	FALSE	NA	NA	FALSE	NA	NA	FALSE	Gm5893
ENSMUSG00000011382	-0.238286539019623	0.45066370899099	FALSE	-0.485309870697344	0.00390673620925029	FALSE	0.0592695476599602	0.987481162909982	FALSE	-0.185897589278102	0.866336350660932	FALSE	Dhdh
ENSMUSG00000011427	-0.0402625293185823	0.943789039313907	FALSE	-0.412648421726598	0.0488701612110797	FALSE	0.482253003876008	0.359619914645448	FALSE	0.111669401557917	0.993511226668766	FALSE	Zfp790
ENSMUSG00000011463	0.557682446790857	NA	FALSE	-0.945002208672605	NA	FALSE	0.0955414553933399	NA	FALSE	-1.40296991545613	NA	FALSE	Cpb1
ENSMUSG00000011486	-0.682441970752249	NA	FALSE	1.18258962730468	NA	FALSE	-2.12172207217978	NA	FALSE	-0.256382006929551	NA	FALSE	Slc25a41
ENSMUSG00000011589	0.228200804388833	0.352431265135007	FALSE	0.121623995387763	0.560978401036662	FALSE	0.0815862007242112	0.983567663202768	FALSE	-0.0224697345274	0.998586142714652	FALSE	Fsd1
ENSMUSG00000011632	0.472446423416527	NA	FALSE	-0.167726898897236	NA	FALSE	0.0864039905781571	NA	FALSE	-0.550878296812078	NA	FALSE	Pinlyp
ENSMUSG00000011658	-0.011545193552261	0.983376019272177	FALSE	0.00509072716645316	0.984681917534371	FALSE	-0.0970002492225768	0.983567663202768	FALSE	-0.0784086404768218	0.994855110436599	FALSE	Fuz
ENSMUSG00000011751	-0.120911593900031	0.887408008741538	FALSE	0.0520611153802494	0.934831493698108	FALSE	-0.30617626430824	0.959473691385525	FALSE	-0.130656638931308	0.994855110436599	FALSE	Sptbn4
ENSMUSG00000011752	-0.158780002309649	0.392307758841841	FALSE	-0.2382496257757	0.181329151802885	FALSE	-0.115537021807035	0.968004407840989	FALSE	-0.192403815057035	0.63703491893823	FALSE	Pgam1
ENSMUSG00000011831	-0.194410521058938	0.287205664590714	FALSE	-0.24025528583755	0.0316575673116857	FALSE	0.00108447589265996	0.99957220478506	FALSE	-0.0426187069652651	0.994855110436599	FALSE	Evi5
ENSMUSG00000011832	0.0371256796903165	0.934099855775412	FALSE	0.138053023212933	0.473202313991139	FALSE	-0.00982070979367297	0.997602498949634	FALSE	0.0933184903122316	0.988184958320171	FALSE	Evi5l
ENSMUSG00000011837	0.115000499121793	0.693114398321987	FALSE	0.146236326940433	0.388909579155138	FALSE	0.0283858882918029	0.991352876996989	FALSE	0.0624020161470067	0.994855110436599	FALSE	Snapc2
ENSMUSG00000011877	0.0443856574497417	0.860303157458824	FALSE	0.092620994029279	0.42986481308644	FALSE	0.0111959626026444	0.99702862893203	FALSE	0.0616275806576653	0.970506280680282	FALSE	Git1
ENSMUSG00000011884	0.0755661649821811	0.859560427634924	FALSE	0.0626765835317614	0.75235919327358	FALSE	-0.0720389353096556	0.984072627038554	FALSE	-0.0821445918768763	0.993511226668766	FALSE	Gltp
ENSMUSG00000011958	-0.0585858557712133	0.813015760906652	FALSE	-0.190736613538815	0.12926659159293	FALSE	0.19594960076244	0.825271998948512	FALSE	0.0655073085307449	0.9779752493879	FALSE	Bnip2
ENSMUSG00000011960	0.0132555448294714	0.969398672010942	FALSE	-0.237331759171546	0.0338215709796274	FALSE	0.132811224519317	0.932518835803472	FALSE	-0.11591695677233	0.869012119915665	FALSE	Ccnt1
ENSMUSG00000012017	0.254893277486801	0.372758530293518	FALSE	0.551832756205025	0.000289433099409029	FALSE	-0.359463033934787	0.635531353003427	FALSE	-0.059297603223626	0.994855110436599	FALSE	Scarf2
ENSMUSG00000012042	NA	NA	FALSE	NA	NA	FALSE	NA	NA	FALSE	NA	NA	FALSE	4930579F01Rik
ENSMUSG00000012076	0.125508663782117	0.584489060570213	FALSE	0.000466312606492242	0.998537423459372	FALSE	0.123477184859381	0.951665113908334	FALSE	0.000551297463822605	0.9999851523365	FALSE	Brms1l
ENSMUSG00000012114	-0.0284450543024664	0.929508169138407	FALSE	0.0697292150744998	0.646650437037612	FALSE	-0.0435841979138818	0.984072627038554	FALSE	0.0571629737160586	0.994855110436599	FALSE	Med15
ENSMUSG00000012117	-0.0632930088119769	0.813527309139437	FALSE	0.0247167197441683	0.88062247012909	FALSE	-0.0586089010549091	0.983567663202768	FALSE	0.0317713837213488	0.994855110436599	FALSE	Dhdds
ENSMUSG00000012123	0.274526717388145	0.729545693318566	FALSE	0.402357735092885	0.465514801589213	FALSE	-0.468718845397469	0.937507109371169	FALSE	-0.338651692591553	0.941716270513633	FALSE	Crybg2
ENSMUSG00000012126	0.0276238336018748	0.970054441625962	FALSE	0.294997146763314	0.212784585356845	FALSE	-0.172289678165098	0.973177694379691	FALSE	0.0970186976339541	0.994855110436599	FALSE	Ubxn11
ENSMUSG00000012187	3.01576342076179	NA	FALSE	0.76359631777822	NA	FALSE	NA	NA	FALSE	-1.24642700709414	NA	FALSE	Mogat1
ENSMUSG00000012211	2.39233000179131	NA	FALSE	-0.130003769556798	NA	FALSE	1.53241665141468	NA	FALSE	-0.985411875219273	NA	FALSE	Tex22
ENSMUSG00000012282	1.86468984108747	0.00385661096977009	TRUE	1.07081717416238	0.229162460279717	FALSE	0.0785680378360269	NA	FALSE	-0.713228685497737	0.748993307046212	FALSE	Wnt8a
ENSMUSG00000012296	0.0765973599746292	0.722783584399161	FALSE	0.146740553963694	0.152360090241843	FALSE	0.00887197865325173	0.997287894932523	FALSE	0.0812511835791023	0.922266007155565	FALSE	Tjap1
ENSMUSG00000012350	0.115371995522313	0.952246303721132	FALSE	0.436070513283451	NA	FALSE	-0.74342159640805	NA	FALSE	-0.42022832507766	0.993511226668766	FALSE	Ehf
ENSMUSG00000012396	1.96861345358312	2.17985693273947e-17	TRUE	1.49982781539738	3.07896744246388e-07	TRUE	0.0313013977893538	0.997287894932523	FALSE	-0.435211080168801	0.366294627305715	FALSE	Nanog
ENSMUSG00000012405	0.0410068682400578	0.891312292073236	FALSE	0.153110007385202	0.186445653129381	FALSE	-0.0544076550961976	0.984072627038554	FALSE	0.0604269468032301	0.9779752493879	FALSE	Rpl15
ENSMUSG00000012422	-0.0627617635238117	0.78587248035452	FALSE	0.0260603435221856	0.858278388363732	FALSE	-0.163584398945179	0.867020914993149	FALSE	-0.0724103351592687	0.941716270513633	FALSE	Tmem167
ENSMUSG00000012428	NA	NA	FALSE	NA	NA	FALSE	NA	NA	FALSE	NA	NA	FALSE	Steap4
ENSMUSG00000012429	-0.177949821140359	0.341600553345308	FALSE	-0.0322977734419625	0.864766979004802	FALSE	-0.192464469634473	0.868731042408669	FALSE	-0.0444098238768908	0.994855110436599	FALSE	Mplkip
ENSMUSG00000012443	-0.0314266736148487	0.929276513159285	FALSE	-0.269811171276685	0.0142387570453654	FALSE	0.239319751921846	0.757748266463573	FALSE	0.00245341876430204	0.99939587067527	FALSE	Kif11
ENSMUSG00000012483	-0.0808356832618154	0.76752169393679	FALSE	0.0306006536641156	0.86368385239912	FALSE	-0.138843800155948	0.951665113908334	FALSE	-0.0249590046860741	0.998586142714652	FALSE	Rpa3
ENSMUSG00000012519	-2.08553927092475	NA	FALSE	0.103927792979135	NA	FALSE	-0.363718114138971	NA	FALSE	1.83371145450997	NA	FALSE	Mlkl
ENSMUSG00000012520	0.449791036060082	NA	FALSE	-2.63317869223137	NA	FALSE	0.658255374158124	NA	FALSE	-2.4156713309858	NA	FALSE	Phox2b
ENSMUSG00000012535	0.00853467112893245	0.975753527584507	FALSE	-0.0790359317713136	0.454129066132581	FALSE	0.079335513467688	0.967634420680984	FALSE	-0.00611137143983753	0.998586142714652	FALSE	Tnpo3
ENSMUSG00000012609	0.0278335787746059	0.949838195776317	FALSE	-0.203086353771348	0.241138471807138	FALSE	0.187845899072987	0.914126828094824	FALSE	-0.0410511922392669	0.997166920220363	FALSE	Ttll5
ENSMUSG00000012640	-0.117183933127291	0.649913162291433	FALSE	-0.0616863440067236	0.732059224744328	FALSE	0.0578774265040477	0.984072627038554	FALSE	0.115493517218115	0.928320250769891	FALSE	Zfp715
ENSMUSG00000012705	-0.662332530189218	NA	FALSE	-0.174498569392898	NA	FALSE	-0.513042542106886	NA	FALSE	-0.0210534132179617	NA	FALSE	Retn
ENSMUSG00000012777	-0.118080127500701	NA	FALSE	NA	NA	FALSE	NA	NA	FALSE	NA	NA	FALSE	Acp4
ENSMUSG00000012819	-1.04100449727539	0.124568710661479	FALSE	-0.683935405402931	0.153296516339674	FALSE	0.393061093691356	0.951665113908334	FALSE	0.752672365894181	0.740774166158901	FALSE	Cdh23
ENSMUSG00000012848	0.149324921757515	0.466797015714086	FALSE	0.302734322371208	0.00659075738440926	FALSE	-0.200625797877921	0.864131340284583	FALSE	-0.0442140862928321	0.994855110436599	FALSE	Rps5
ENSMUSG00000012889	1.32690897239792	NA	FALSE	-0.15238716454553	NA	FALSE	0.0520452136811759	NA	FALSE	-1.4269458902159	NA	FALSE	Podnl1
ENSMUSG00000013033	-0.041257735028643	0.892438239711649	FALSE	0.049619704435536	0.749443342824671	FALSE	-0.0558822517159565	0.983567663202768	FALSE	0.0371627462291883	0.994855110436599	FALSE	Adgrl1
ENSMUSG00000013076	-0.0724613005287174	0.835269227865291	FALSE	-0.21689036662395	0.108360051974725	FALSE	0.0909512559950366	0.983567663202768	FALSE	-0.0521997481209491	0.994855110436599	FALSE	Amotl1
ENSMUSG00000013083	1.76752169107817	NA	FALSE	-2.04756811612221	NA	FALSE	1.94595947276045	NA	FALSE	-1.86372807931985	NA	FALSE	2200002J24Rik
ENSMUSG00000013089	-0.296320864109183	0.131551481010979	FALSE	-0.150943273409665	0.221934747550301	FALSE	-0.198278162305453	0.88626338618243	FALSE	-0.0505765824598716	0.994855110436599	FALSE	Etv5
ENSMUSG00000013091	NA	NA	FALSE	-1.63479854174766	NA	FALSE	2.49423678189214	NA	FALSE	0.0199566607108048	NA	FALSE	Tmem190
ENSMUSG00000013150	0.119105500470625	0.648677702047851	FALSE	0.133206707507048	0.423334523203083	FALSE	0.00755676577109983	0.997602498949634	FALSE	0.0238687400039055	0.998586142714652	FALSE	Gfod2
ENSMUSG00000013155	0.213596655541777	0.286410276862786	FALSE	0.295849594074204	0.00787173819632296	FALSE	-0.0131370830532953	0.99702862893203	FALSE	0.0718300736579756	0.988184958320171	FALSE	Enkd1
ENSMUSG00000013158	-0.09871372286463	NA	FALSE	-0.927915316097797	NA	FALSE	1.66333569507082	NA	FALSE	0.837871603824833	NA	FALSE	4933405L10Rik
ENSMUSG00000013160	0.0232664276667808	0.946692407759822	FALSE	-0.0439061904590007	0.775346562016776	FALSE	0.0638196101420239	0.983567663202768	FALSE	-0.000823818295210195	0.9999851523365	FALSE	Atp6v0d1
ENSMUSG00000013236	0.214949703646748	0.166797913452592	FALSE	0.212954443340113	0.0177711204592475	FALSE	0.0657731057394932	0.983567663202768	FALSE	0.0656993079566041	0.9779752493879	FALSE	Ptprs
ENSMUSG00000013275	-0.0596185025773062	0.852841604093833	FALSE	-0.201382556666787	0.238026052683384	FALSE	0.0276495845708287	0.991352876996989	FALSE	-0.111770547044426	0.968138554613905	FALSE	Slc41a1
ENSMUSG00000013338	-1.02701387847259	NA	FALSE	0.840206931549361	NA	FALSE	0.626830343718222	NA	FALSE	2.49304508272949	NA	FALSE	Fer1l4
ENSMUSG00000013353	NA	NA	FALSE	NA	NA	FALSE	NA	NA	FALSE	NA	NA	FALSE	4931406B18Rik
ENSMUSG00000013367	-0.330436777907673	0.235101707794439	FALSE	-0.298956714780881	0.127609700189646	FALSE	-0.123209387155112	0.983567663202768	FALSE	-0.0896216794675617	0.994855110436599	FALSE	Iglon5
ENSMUSG00000013415	-0.0314977226243602	0.916410087384986	FALSE	-0.151934452482969	0.0881538920425008	FALSE	-0.0284322163058791	0.988634474777261	FALSE	-0.146849952511602	0.39311436712951	FALSE	Igf2bp1
ENSMUSG00000013418	-2.21117842891048	0.234936082247111	FALSE	-0.840610097582692	NA	FALSE	-1.12097419142314	NA	FALSE	0.258115339433801	NA	FALSE	B4galnt2
ENSMUSG00000013419	0.215915466328011	0.240163445389717	FALSE	0.217612231165086	0.19212677265633	FALSE	-0.0183185200888089	0.995424947939395	FALSE	-0.0145440579542022	0.998586142714652	FALSE	Zfp651
ENSMUSG00000013465	-0.0142851855259225	0.963389990295501	FALSE	0.00694592694693101	0.962971595146131	FALSE	-0.0347721441447393	0.986934012780605	FALSE	-0.0111067654036701	0.998586142714652	FALSE	Nelfb
ENSMUSG00000013483	2.80692881469889	NA	FALSE	3.08607850641868	NA	FALSE	0.052045436191062	NA	FALSE	0.337577325981663	NA	FALSE	Card14
ENSMUSG00000013495	-0.0843669779819698	0.813281348582488	FALSE	0.00301501528402567	0.992352434578997	FALSE	-0.289588040698035	0.840586851668898	FALSE	-0.199647270682149	0.806962449033398	FALSE	Tmem175
ENSMUSG00000013523	0.627107073435844	0.607301857592224	FALSE	0.199743589777043	0.86368385239912	FALSE	0.234565937273407	NA	FALSE	-0.191020365379414	0.997805146024031	FALSE	Bcas1
ENSMUSG00000013539	-0.0720597759595551	0.893012985576108	FALSE	-0.0616892375449505	0.852386851621709	FALSE	-0.0883646606261706	0.984072627038554	FALSE	-0.0755290680528976	0.994855110436599	FALSE	Tango2
ENSMUSG00000013562	NA	NA	FALSE	NA	NA	FALSE	NA	NA	FALSE	NA	NA	FALSE	4833413E03Rik
ENSMUSG00000013584	0.452762978254723	3.02045945629269e-05	FALSE	-0.0535812728158408	0.915390615570748	FALSE	0.211926559289476	0.908502353629109	FALSE	-0.29324031801028	0.332350706767421	FALSE	Aldh1a2
ENSMUSG00000013593	0.0435213106244551	0.877172482915943	FALSE	0.0188746040171019	0.910974914308209	FALSE	-0.00972158825601361	0.997287894932523	FALSE	-0.0318196396613148	0.994855110436599	FALSE	Ndufs2
ENSMUSG00000013611	-1.15154703935601	NA	FALSE	-0.176975131303617	NA	FALSE	-0.390086562109879	NA	FALSE	0.584280711797186	NA	FALSE	Snx31
ENSMUSG00000013622	0.0671375353316466	0.838507931303931	FALSE	0.0925493484201181	0.558599826819348	FALSE	-0.0801694183055091	0.983567663202768	FALSE	-0.0522699870288042	0.994855110436599	FALSE	Atraid
ENSMUSG00000013629	-0.0158165692897484	0.955130778778628	FALSE	-0.145192424847108	0.205237449884468	FALSE	-0.0295957143936025	0.988447590107821	FALSE	-0.156993839963707	0.337850869346334	FALSE	Cad
ENSMUSG00000013643	NA	NA	FALSE	NA	NA	FALSE	NA	NA	FALSE	NA	NA	FALSE	Lypd8
ENSMUSG00000013646	0.0310081769732634	0.928785336556246	FALSE	-0.127103492881654	0.411100296323374	FALSE	0.0432426020361505	0.98653906727909	FALSE	-0.112894574179067	0.922266007155565	FALSE	Sh3bp5l
ENSMUSG00000013653	NA	NA	FALSE	NA	NA	FALSE	NA	NA	FALSE	NA	NA	FALSE	1810065E05Rik
ENSMUSG00000013662	-0.107681200612966	0.597634920334779	FALSE	-0.252501088222474	0.00433279710947096	FALSE	0.117004453812318	0.945988323860036	FALSE	-0.0256998903963553	0.995673654274235	FALSE	Atad1
ENSMUSG00000013663	0.0433616724654299	0.887604915678042	FALSE	-0.179774868475428	0.0984823746341827	FALSE	0.0802369972538308	0.982639302603867	FALSE	-0.14101019133284	0.684452095716265	FALSE	Pten
ENSMUSG00000013668	NA	NA	FALSE	NA	NA	FALSE	NA	NA	FALSE	NA	NA	FALSE	4933402N03Rik
ENSMUSG00000013698	-0.118106803744403	0.612462840749662	FALSE	-0.0533838755709356	0.748379375823673	FALSE	-0.178432256334276	0.889765812561263	FALSE	-0.111362927093877	0.864630317876057	FALSE	Pea15a
ENSMUSG00000013701	0.188608449785865	0.425064512983992	FALSE	0.0830114376942199	0.665289326913626	FALSE	0.0706867338316019	0.983567663202768	FALSE	-0.0323565818794138	0.998586142714652	FALSE	Timm23
ENSMUSG00000013707	1.70932776041538	NA	FALSE	NA	NA	FALSE	NA	NA	FALSE	-1.80887086674041	NA	FALSE	Tnfaip8l2
ENSMUSG00000013736	0.157832979521826	0.372758530293518	FALSE	-0.00152982413860215	0.993386194218104	FALSE	0.130843532301121	0.944770134905818	FALSE	-0.0263192100151659	0.997805146024031	FALSE	Trnt1
ENSMUSG00000013766	0.36280192539123	NA	FALSE	0.665042600342226	NA	FALSE	0.41871219524843	NA	FALSE	0.720823030272395	NA	FALSE	Ly6g6e
ENSMUSG00000013787	0.146722632382495	0.344226159346688	FALSE	0.229352948810679	0.00515363009221564	FALSE	0.00984208605589464	0.99702862893203	FALSE	0.0946634007758068	0.821943695552342	FALSE	Ehmt2
ENSMUSG00000013822	0.135419197364239	0.608885191418713	FALSE	0.340135586945695	0.00455518337267457	FALSE	-0.256524557290508	0.708046268270022	FALSE	-0.0491529716587562	0.994855110436599	FALSE	Elof1
ENSMUSG00000013833	0.0140571883203191	0.973087123351331	FALSE	0.0846342653134151	0.506703468764801	FALSE	-0.0870996838312624	0.983567663202768	FALSE	-0.0140752219442853	0.998586142714652	FALSE	Med16
ENSMUSG00000013846	0.596501602308036	0.00011532099251742	FALSE	0.393677892292173	0.0176950335771141	FALSE	0.0905685099564106	0.983567663202768	FALSE	-0.110335606676022	0.956850798180604	FALSE	St3gal1
ENSMUSG00000013858	0.25656581734927	0.107890531971907	FALSE	0.432333218895688	1.15764109973789e-05	FALSE	-0.0565949649586533	0.984072627038554	FALSE	0.121826677185577	0.8057276698287	FALSE	Tmem259
ENSMUSG00000013878	-0.106827548130135	0.746841686451767	FALSE	-0.0399152522429135	0.851272836516297	FALSE	-0.0354381959968726	0.988931977558937	FALSE	0.033297934310642	0.998586142714652	FALSE	Rnf170
ENSMUSG00000013921	-0.0636609871232034	0.816363289325007	FALSE	-0.0636105254763421	0.609553668919947	FALSE	0.0211532127955938	0.991947321479723	FALSE	0.023190629678522	0.997805146024031	FALSE	Clip3
ENSMUSG00000013928	-0.410557034834879	NA	FALSE	1.37242310607283	NA	FALSE	-1.51404718360147	NA	FALSE	0.273836420883403	NA	FALSE	Thap8
ENSMUSG00000013936	-2.33043620398811	0.113851736233881	FALSE	-0.331821624492469	NA	FALSE	-1.62775556383196	NA	FALSE	0.378173395675579	NA	FALSE	Myl2
ENSMUSG00000013973	0.0322846109634062	0.919545139693049	FALSE	0.129385300326059	0.385575159045384	FALSE	-0.12569338431859	0.951665113908334	FALSE	-0.0260196494020991	0.998586142714652	FALSE	Dedd
ENSMUSG00000013974	-0.118080295137378	NA	FALSE	1.70857657591612	NA	FALSE	NA	NA	FALSE	0.921525627181889	NA	FALSE	Mcemp1
ENSMUSG00000013997	-0.00949678665323806	0.982590277307983	FALSE	0.0238991692069158	0.891296140860177	FALSE	-0.00247420780287347	0.999484468161748	FALSE	0.0331447138573863	0.99586959976208	FALSE	Nit1
ENSMUSG00000014030	-1.33271859059715	NA	FALSE	-0.705709217765118	NA	FALSE	-0.188854806509799	NA	FALSE	0.441984857497896	NA	FALSE	Pax5
ENSMUSG00000014039	0.0938642885924867	0.753416826162387	FALSE	0.221997782609877	0.143646000359276	FALSE	0.0747690635389286	0.983567663202768	FALSE	0.205306721303681	0.61618507612637	FALSE	Prdm15
ENSMUSG00000014074	-0.0642306184692229	0.786027278264726	FALSE	-0.139083239179514	0.233836203122963	FALSE	0.088005737697527	0.968805073649262	FALSE	0.0151882263077537	0.998586142714652	FALSE	Rnf168
ENSMUSG00000014075	0.185787485629901	0.604424689168629	FALSE	0.0722324653817923	0.779496664346634	FALSE	-0.000190402488287455	0.999941518061576	FALSE	-0.110937408570149	0.984391019994919	FALSE	Tctex1d2
ENSMUSG00000014077	-0.261249220231393	0.0972799517687576	FALSE	-0.421712032777378	9.74015410487596e-06	FALSE	-0.0740936409014939	0.983567663202768	FALSE	-0.232608472782215	0.174501156125977	FALSE	Chp1
ENSMUSG00000014104	NA	NA	FALSE	NA	NA	FALSE	NA	NA	FALSE	NA	NA	FALSE	Sval2
ENSMUSG00000014158	-0.438085309315847	0.623003992020896	FALSE	0.204509836552993	0.80124889106904	FALSE	-0.200234045503887	0.984072627038554	FALSE	0.44340122369247	0.959749344679472	FALSE	Trpv4
ENSMUSG00000014164	0.148224393469136	0.776676845388514	FALSE	0.352858282457151	0.251023173776567	FALSE	-0.0214242395384491	0.997287894932523	FALSE	0.185220512109443	0.968138554613905	FALSE	Klhl3
ENSMUSG00000014177	-0.185971804375248	0.394418474734615	FALSE	-0.141255634787811	0.404532399991652	FALSE	-0.111142953134284	0.970584549048076	FALSE	-0.0641663723304291	0.994855110436599	FALSE	Tvp23b
ENSMUSG00000014195	0.0913395848780504	0.640332438500047	FALSE	0.00129851531998333	0.995224653465606	FALSE	0.294167922772544	0.558432114279291	FALSE	0.206002713156016	0.222619404174158	FALSE	Dnajc7
ENSMUSG00000014198	-0.658017293959822	0.61811690712661	FALSE	-1.05868179188214	0.270978262455498	FALSE	-0.031282556771591	0.99786260825828	FALSE	-0.429113300451701	0.994855110436599	FALSE	Zfp385c
ENSMUSG00000014226	0.224764456310518	0.1786786118759	FALSE	0.145282472791867	0.213806240118717	FALSE	0.0861668780860602	0.973177694379691	FALSE	0.00921388668138135	0.998586142714652	FALSE	Cacybp
ENSMUSG00000014232	0.299760687267817	0.148214885981013	FALSE	0.210962675295076	0.193462967365798	FALSE	0.228382872946619	0.867020914993149	FALSE	0.141727880817414	0.901690866736496	FALSE	Cluap1
ENSMUSG00000014243	0.331535769689464	0.138654702846417	FALSE	0.248523237428632	0.183184648999759	FALSE	-0.126427431205522	0.973177694379691	FALSE	-0.207148148066465	0.758207388791335	FALSE	Zswim7
ENSMUSG00000014245	0.243570138783682	0.409886889608559	FALSE	0.0959796679473299	0.694309593158	FALSE	0.0708865429771391	0.984072627038554	FALSE	-0.0752171522683935	0.994855110436599	FALSE	Pigl
ENSMUSG00000014294	0.185895904956284	0.476127256389341	FALSE	0.322874459308757	0.00830870950388607	FALSE	-0.135098979069284	0.954134956278395	FALSE	0.00500487484183478	0.999062970443681	FALSE	Ndufa2
ENSMUSG00000014301	0.00797791464238967	0.990839327030463	FALSE	0.247679246622148	0.200284101893505	FALSE	-0.142019877309605	0.970958015421378	FALSE	0.100384452444263	0.990572370401477	FALSE	Pam16
ENSMUSG00000014303	0.388604941575214	0.0234227648701124	FALSE	0.469686818981801	2.46439148660377e-05	FALSE	-0.0917759531448851	0.983567663202768	FALSE	-0.00874088283117145	0.998586142714652	FALSE	Glis2
ENSMUSG00000014313	0.143902331668056	0.547690670588273	FALSE	0.223831539987418	0.0359709640937732	FALSE	-0.0828100541056498	0.983567663202768	FALSE	-9.47487967083477e-05	0.9999851523365	FALSE	Cox6c
ENSMUSG00000014329	0.0517306782553596	0.917925311503744	FALSE	0.000502964754325625	0.99854834478182	FALSE	-0.0869499823257242	0.984072627038554	FALSE	-0.136263218768025	0.899602794836746	FALSE	Bicc1
ENSMUSG00000014349	-0.140721013325525	0.388713338608653	FALSE	-0.175365717943071	0.0729398717222208	FALSE	-0.0221504245731651	0.991352876996989	FALSE	-0.0545520116542408	0.988184958320171	FALSE	Ube2z
ENSMUSG00000014351	-4.30079373124557	NA	FALSE	-0.00114305784467146	NA	FALSE	-0.449686446368438	NA	FALSE	3.85046172581705	NA	FALSE	Gip
ENSMUSG00000014353	0.00151506804892692	0.997745062776566	FALSE	0.0989323599014079	0.519919222656852	FALSE	-0.0247634208693503	0.991770145495778	FALSE	0.0746780192494671	0.990572370401477	FALSE	Tmem87b
ENSMUSG00000014355	-0.0318245411689876	0.907560520638851	FALSE	-0.0963928039960498	0.395996181149404	FALSE	0.0480089566667427	0.984072627038554	FALSE	-0.0144826605994977	0.998586142714652	FALSE	Anapc1
ENSMUSG00000014361	0.191151327085892	0.653738692423622	FALSE	-0.22037683572532	0.410595944816168	FALSE	0.453577861194107	0.596664181619436	FALSE	0.0438106967409087	0.998586142714652	FALSE	Mertk
ENSMUSG00000014402	-0.0798211344884424	0.720292039008364	FALSE	0.118174628418463	0.269403219791333	FALSE	-0.105417385179279	0.951665113908334	FALSE	0.0949784408883701	0.900373533301639	FALSE	Tsg101
ENSMUSG00000014418	0.171240160151107	0.476606885369626	FALSE	0.180908171200532	0.228706377668827	FALSE	0.0942941723692164	0.983567663202768	FALSE	0.106264244568628	0.934016603483934	FALSE	Hps5
ENSMUSG00000014426	0.103685760187386	0.615955100489921	FALSE	-0.0693975105504312	0.60285360141166	FALSE	0.193414579932662	0.791213600980694	FALSE	0.0224292744186238	0.998586142714652	FALSE	Map3k4
ENSMUSG00000014444	-0.254056961973028	0.202859398081691	FALSE	-0.116132734348944	0.379810371011116	FALSE	-0.0702128225876195	0.983567663202768	FALSE	0.0701910100346008	0.988479665180498	FALSE	Piezo1
ENSMUSG00000014453	NA	NA	FALSE	NA	NA	FALSE	NA	NA	FALSE	NA	NA	FALSE	Blk
ENSMUSG00000014470	0.201718249647376	0.287205664590714	FALSE	0.20996597715815	0.133826654020025	FALSE	0.195328666965088	0.868559539766684	FALSE	0.205779045375827	0.512671426364783	FALSE	Rnf166
ENSMUSG00000014496	0.0591323223199852	0.822631638019755	FALSE	-0.0436443599942926	0.765912775149464	FALSE	-0.070649336853124	0.981517274888697	FALSE	-0.17132618939556	0.597555060011587	FALSE	Ankrd28
ENSMUSG00000014498	-0.199651802760658	0.526319452144911	FALSE	-0.431623186952062	0.00108531663622161	FALSE	0.0885097215833922	0.983567663202768	FALSE	-0.142413476741489	0.890926605903295	FALSE	Ankrd52
ENSMUSG00000014503	-0.788541588509911	NA	FALSE	-0.599465619023992	NA	FALSE	-0.227251714314881	NA	FALSE	-0.0286514273109598	NA	FALSE	Pkd2l2
ENSMUSG00000014504	0.127040136909829	0.587143262881415	FALSE	0.223896751244257	0.0643101097106354	FALSE	0.0521696565465795	0.984072627038554	FALSE	0.151177371528855	0.697964384210521	FALSE	Srp19
ENSMUSG00000014529	-0.118080127500701	NA	FALSE	NA	NA	FALSE	NA	NA	FALSE	NA	NA	FALSE	Tmbim7
ENSMUSG00000014542	1.73364699113366	NA	FALSE	NA	NA	FALSE	NA	NA	FALSE	-0.869613603640701	NA	FALSE	Clec4f
ENSMUSG00000014543	NA	NA	FALSE	1.70857657591612	NA	FALSE	NA	NA	FALSE	0.92150805926496	NA	FALSE	Klra17
ENSMUSG00000014547	-0.127474700664149	0.618723155629715	FALSE	-0.261101132405623	0.093350375588679	FALSE	-0.0575099586563647	0.984072627038554	FALSE	-0.189084459364378	0.690078030404832	FALSE	Wdfy2
ENSMUSG00000014550	-0.0884603597941125	0.724563875494417	FALSE	-0.239309835149034	0.049426955176674	FALSE	0.109377456990962	0.963463285491033	FALSE	-0.0394971482736366	0.994855110436599	FALSE	Rbsn
ENSMUSG00000014551	0.145585958783099	0.541862231663409	FALSE	0.0888364166445662	0.616394897033537	FALSE	0.0936230692910319	0.983118367342535	FALSE	0.0390814439131806	0.994855110436599	FALSE	Mrps25
ENSMUSG00000014554	-0.0285589777602258	0.954738563484612	FALSE	0.181551702180161	0.37835175868185	FALSE	-0.160047340347534	0.955861217132351	FALSE	0.0532009702096417	0.994855110436599	FALSE	Dguok
ENSMUSG00000014592	0.142933754826605	0.542573024564176	FALSE	-0.0465685828560762	0.820822820563258	FALSE	-0.0357236262150476	0.988447590107821	FALSE	-0.22299853362105	0.549449786895328	FALSE	Camta1
ENSMUSG00000014599	0.52273421032998	0.17803576375289	FALSE	0.178234087839181	0.714646085001127	FALSE	-0.193198832358655	0.983567663202768	FALSE	-0.534889171094123	0.500833956146356	FALSE	Csf1
ENSMUSG00000014601	0.0576732245710431	0.811743827431047	FALSE	0.0684325897292532	0.599914868343221	FALSE	0.0429499620741884	0.984072627038554	FALSE	0.0560661340708007	0.990572370401477	FALSE	Strip1
ENSMUSG00000014602	-0.639348223791723	0.00487188701328946	FALSE	-0.942350740324953	1.9495097125968e-05	FALSE	0.226149117385021	0.937507109371169	FALSE	-0.0741040125250801	0.994855110436599	FALSE	Kif1a
ENSMUSG00000014603	-0.931191905846966	0.0659402913728233	FALSE	-0.319910654283976	0.669218399388286	FALSE	-0.728320841050745	0.660016464702816	FALSE	-0.116051591399889	0.998586142714652	FALSE	Alx3
ENSMUSG00000014606	-0.166847729385404	0.301861975711729	FALSE	-0.0545716244666035	0.816751042327095	FALSE	-0.222141307172437	0.883734879611313	FALSE	-0.107151172452349	0.862337447871819	FALSE	Slc25a11
ENSMUSG00000014609	1.6841855435816	NA	FALSE	-1.08513072983621	NA	FALSE	1.94458597538713	NA	FALSE	-0.827678714440087	NA	FALSE	Chrne
ENSMUSG00000014633	0.156094589930385	0.688119852846452	FALSE	0.285340529916555	0.146044814269185	FALSE	-0.0429712438192767	0.991352876996989	FALSE	0.0892228798139827	0.993160260864945	FALSE	Cmc2
ENSMUSG00000014668	-0.302942112224043	0.0127051057734314	FALSE	-0.155624267090302	0.166487378432822	FALSE	-0.0255767433445413	0.989961760058454	FALSE	0.123851719914553	0.782632975952466	FALSE	Chfr
ENSMUSG00000014686	4.04803062269705	NA	FALSE	2.30800945912809	NA	FALSE	NA	NA	FALSE	-0.722744039173575	NA	FALSE	Ceacam16
ENSMUSG00000014704	1.38951818211903	1.53549415806073e-19	TRUE	1.14497647638941	1.78936966619765e-14	TRUE	0.153683757758637	0.973177694379691	FALSE	-0.0890994379621786	0.969751877080585	FALSE	Hoxa2
ENSMUSG00000014725	1.01382996302115	0.265009194060774	FALSE	0.95066563892855	NA	FALSE	-0.460535401340122	NA	FALSE	-0.522817726677861	0.941716270513633	FALSE	Adam28
ENSMUSG00000014747	NA	NA	FALSE	2.65928540829685	NA	FALSE	NA	NA	FALSE	1.86975218103689	NA	FALSE	Ankrd53
ENSMUSG00000014748	0.0521504853578077	0.863012433975985	FALSE	-0.0362326826500665	0.820822820563258	FALSE	-0.0842967357850571	0.974525821464623	FALSE	-0.170237738191687	0.584736249934483	FALSE	Tex261
ENSMUSG00000014763	-0.0349517462475492	0.928093270801999	FALSE	-0.0615295018139553	0.731265578193707	FALSE	0.0615397325118824	0.984072627038554	FALSE	0.0371579748517511	0.994855110436599	FALSE	Fam120b
ENSMUSG00000014767	0.08519262169317	0.731281000842726	FALSE	0.170430163423724	0.153897516758723	FALSE	-0.00828802504500583	0.997602498949634	FALSE	0.0794316067372103	0.968138554613905	FALSE	Tbp
ENSMUSG00000014769	0.0352937119556016	0.912615807899979	FALSE	0.0488037017290156	0.715027942700332	FALSE	-0.0296921899026134	0.988447590107821	FALSE	-0.0136616233688987	0.998586142714652	FALSE	Psmb1
ENSMUSG00000014771	0.319560198871783	0.136826396728477	FALSE	0.255798476688234	0.0653059649665939	FALSE	0.163169024199214	0.937507109371169	FALSE	0.102569754404378	0.972346225822066	FALSE	Pdcd2
ENSMUSG00000014773	0.466446410985066	0.0274867004143911	FALSE	-0.122601913326917	0.864385706218176	FALSE	0.397437006660338	0.884553009982948	FALSE	-0.191300476313345	0.81869904618686	FALSE	Dll1
ENSMUSG00000014776	0.0150985275374776	0.992717578611626	FALSE	-1.08205091262454	0.0806999021073686	FALSE	0.528341527700092	0.948193764293921	FALSE	-0.567925615531537	0.936541617533896	FALSE	Nol3
ENSMUSG00000014778	0.446584568340003	0.00611286136775985	FALSE	0.395879395760425	0.0121283715278588	FALSE	-0.0173335353836011	0.995463047253	FALSE	-0.0657060842566012	0.994855110436599	FALSE	Fhod1
ENSMUSG00000014782	0.728840393606131	0.00111141881943131	FALSE	0.6643471103782	0.00117005427163264	FALSE	0.218697062572479	0.951665113908334	FALSE	0.156682843572712	0.947997475628551	FALSE	Plekhg4
ENSMUSG00000014786	0.53047002990367	0.0215556700776721	FALSE	0.55716054721598	3.17603260288436e-07	FALSE	0.0374993665218131	0.991770145495778	FALSE	0.066453357346565	0.994855110436599	FALSE	Slc9a5
ENSMUSG00000014791	-0.198149746149252	0.618662071416419	FALSE	-0.0506538211059345	0.876173881412586	FALSE	-0.00591825305845404	0.998120454668336	FALSE	0.143770658997931	0.978460029544242	FALSE	Elmo3
ENSMUSG00000014813	-0.203923094650402	0.844152073940906	FALSE	-0.464708684035961	0.487474297858786	FALSE	-0.35213534831694	0.973177694379691	FALSE	-0.609846255413375	0.75585497701274	FALSE	Stc1
ENSMUSG00000014837	0.134807168144429	0.519904622220339	FALSE	0.125160958900955	0.318927750039142	FALSE	-0.0912531360972264	0.973177694379691	FALSE	-0.0988221864591318	0.909803919937868	FALSE	4931428F04Rik
ENSMUSG00000014846	0.974177061317779	4.44721082331793e-13	FALSE	0.77747976583181	0.000152701519523467	FALSE	-0.291603495612956	0.889765812561263	FALSE	-0.486449814034958	0.00303604720444781	FALSE	Tppp3
ENSMUSG00000014850	0.0775960950000983	0.770060666838767	FALSE	0.0237884419754876	0.888614397418094	FALSE	0.145937257345634	0.913435442144199	FALSE	0.0940523400766921	0.946747314807046	FALSE	Msh3
ENSMUSG00000014852	-0.0664880558061869	0.982590277307983	FALSE	0.477426036898933	NA	FALSE	-0.0212460269593602	NA	FALSE	0.523645607050877	0.990572370401477	FALSE	Adamts13
ENSMUSG00000014856	0.0544292985976527	0.885956823509655	FALSE	0.243228860498988	0.0900743090414142	FALSE	-0.145664026665366	0.951665113908334	FALSE	0.0457705832994654	0.994855110436599	FALSE	Tmem208
ENSMUSG00000014859	0.0437412679857434	0.871120976718507	FALSE	0.0646702561198146	0.612652291094549	FALSE	-0.130683512817584	0.913435442144199	FALSE	-0.107356450643425	0.854575677689863	FALSE	E2f4
ENSMUSG00000014867	-0.219675543481671	0.10113371577353	FALSE	-0.232829698330712	0.016953438409435	FALSE	-0.114995196960595	0.950558270610629	FALSE	-0.125823400259265	0.638684451498411	FALSE	Surf4
ENSMUSG00000014873	0.0585559089954067	0.870279828957105	FALSE	0.172769263975839	0.377427741186527	FALSE	0.0587113989637071	0.98653906727909	FALSE	0.175157636533188	0.6942036191929	FALSE	Surf2
ENSMUSG00000014905	0.0467087822477956	0.900357651622878	FALSE	0.0268146602895335	0.917978410732412	FALSE	-0.0138268722288423	0.997287894932523	FALSE	-0.0315147531532447	0.998586142714652	FALSE	Dnajb9
ENSMUSG00000014907	0.0638860734938663	0.80849027660802	FALSE	-0.0742689150972403	0.590950971247439	FALSE	-0.0208000723101737	0.992679425833095	FALSE	-0.156574613181801	0.581339362672946	FALSE	Naf1
ENSMUSG00000014932	-0.0864286897966009	0.732691589408345	FALSE	-0.242523367781826	0.0340561127496528	FALSE	0.214597653812743	0.709530593129228	FALSE	0.0605551651035489	0.993511226668766	FALSE	Yes1
ENSMUSG00000014956	-0.188984256050735	0.158256200448535	FALSE	-0.291424731862892	0.000221299512168765	FALSE	0.00146693612649376	0.999484468161748	FALSE	-0.0988505620401195	0.810859260372341	FALSE	Ppp1cb
ENSMUSG00000014959	-0.151350858057238	0.421251808073002	FALSE	-0.164332195320649	0.134503999050249	FALSE	0.0175803377157698	0.994870748050016	FALSE	0.00668220497579105	0.998586142714652	FALSE	Gorasp2
ENSMUSG00000014980	0.204680458906121	0.458478520954168	FALSE	0.272828630268257	0.0773747460578241	FALSE	-0.100428875516843	0.983567663202768	FALSE	-0.0294098506929226	0.998586142714652	FALSE	Tsen15
ENSMUSG00000015001	NA	NA	FALSE	1.70429191591512	NA	FALSE	NA	NA	FALSE	1.87530807551717	NA	FALSE	Oc90
ENSMUSG00000015002	-0.174788796623141	0.312185260254121	FALSE	-0.424698267617289	0.000220568192832289	FALSE	0.182988998612074	0.864131340284583	FALSE	-0.0649014915408961	0.990572370401477	FALSE	Efr3a
ENSMUSG00000015013	-0.0441395392248042	0.925494142423733	FALSE	0.275377496842426	0.232300362051027	FALSE	-0.23881001875345	0.937507109371169	FALSE	0.0833531006759271	0.994855110436599	FALSE	Trappc2l
ENSMUSG00000015016	-0.0532603820989936	0.89147664533547	FALSE	-0.0596386089490264	0.781033657102556	FALSE	0.00863167111015409	0.997602498949634	FALSE	0.00436741207820061	0.999075347583887	FALSE	Acsf3
ENSMUSG00000015023	0.0502243776384139	0.847555504458912	FALSE	-0.114903889496873	0.379810371011116	FALSE	0.0733550653613037	0.983567663202768	FALSE	-0.0895979197549116	0.930940981210341	FALSE	Ddx19a
ENSMUSG00000015027	-0.121209813339523	0.769747499186651	FALSE	0.0470088881803923	0.886038062914607	FALSE	-0.201994709427418	0.951665113908334	FALSE	-0.0317090110063267	0.998586142714652	FALSE	Galns
ENSMUSG00000015053	-0.763303295005739	0.00408597728179544	FALSE	-0.187478230734767	0.533479814924695	FALSE	0.355384631986012	0.851414686788678	FALSE	0.933304327440179	0.000979238574024974	FALSE	Gata2
ENSMUSG00000015083	-0.13973815594818	0.872049604282763	FALSE	0.250074497920006	0.598989276462605	FALSE	-0.260193176018114	0.973177694379691	FALSE	0.131612015167715	0.994855110436599	FALSE	C8g
ENSMUSG00000015085	-0.538243295282913	NA	FALSE	-1.16210320692347	NA	FALSE	0.868375290414517	NA	FALSE	0.248531875064618	NA	FALSE	Entpd2
ENSMUSG00000015087	0.0450813129579374	0.883458426582866	FALSE	-0.00417668397895616	0.982395345984132	FALSE	0.187950186101906	0.898985571859192	FALSE	0.140603988386294	0.588196595835968	FALSE	Rabl6
ENSMUSG00000015090	0.192535880011313	0.92872099619669	FALSE	-0.191206879345849	0.889385107206273	FALSE	0.892272865241333	0.886310091882884	FALSE	0.510301055415893	0.994855110436599	FALSE	Ptgds
ENSMUSG00000015092	0.216299461387662	0.271254663653779	FALSE	0.173114179727316	0.102624011333266	FALSE	0.0711361078821964	0.978529792256587	FALSE	0.0307067610984313	0.998586142714652	FALSE	Edf1
ENSMUSG00000015093	0.464771487113521	NA	FALSE	-0.130003769556798	NA	FALSE	0.647396608099706	NA	FALSE	0.0562038005003489	NA	FALSE	Clic3
ENSMUSG00000015094	-0.108027159305424	0.82268159256324	FALSE	-0.0506277005797898	0.885458900171386	FALSE	0.0795970712607083	0.984072627038554	FALSE	0.139808433671625	0.990572370401477	FALSE	Npdc1
ENSMUSG00000015095	0.0550761391296532	0.829958062433157	FALSE	0.196027730280516	0.0865526085501562	FALSE	-0.246796683244067	0.557274846278001	FALSE	-0.103395946350392	0.896426969621385	FALSE	Fbxw5
ENSMUSG00000015112	-0.239254459354419	0.118892412163169	FALSE	-0.276764620145108	0.0125987955915326	FALSE	-0.0246559679438357	0.991352876996989	FALSE	-0.0596955147245255	0.993160260864945	FALSE	Slc25a13
ENSMUSG00000015120	-0.0557966856946745	0.835443344896383	FALSE	-0.0989528809824727	0.429410578842027	FALSE	0.0706973516695268	0.983567663202768	FALSE	0.0294537021912009	0.994855110436599	FALSE	Ube2i
ENSMUSG00000015126	0.170402952124819	0.458317752258389	FALSE	0.14963283716594	0.39305730679347	FALSE	0.18972769027962	0.913435442144199	FALSE	0.171444107430318	0.6942036191929	FALSE	Tsr3
ENSMUSG00000015127	-0.213721676502249	0.602750018149906	FALSE	0.0157971662686043	0.957448660849215	FALSE	0.135695145487487	0.973177694379691	FALSE	0.366469578811151	0.510100599986221	FALSE	Unkl
ENSMUSG00000015133	0.205143939782558	0.605592027294842	FALSE	0.168885933768016	0.61242416469228	FALSE	-0.00215194873775603	0.999484468161748	FALSE	-0.0366360335525986	0.998586142714652	FALSE	Lrrk1
ENSMUSG00000015134	0.567073318360614	0.732293089230675	FALSE	0.804052547544013	NA	FALSE	-0.344394707679401	NA	FALSE	-0.105027324372988	0.998586142714652	FALSE	Aldh1a3
ENSMUSG00000015143	-0.143251519188558	0.485035410942644	FALSE	-0.225680635276932	0.0242112198306161	FALSE	0.0750752763448773	0.983567663202768	FALSE	-0.00566748854192922	0.998586142714652	FALSE	Actn1
ENSMUSG00000015149	-0.103436480905002	0.663258131664099	FALSE	0.0483107192948457	0.765142480344799	FALSE	-0.0146258730557688	0.995230674850253	FALSE	0.139274599793829	0.792050780985898	FALSE	Sirt2
ENSMUSG00000015165	0.0726289802252483	0.742704900780988	FALSE	0.0793532757494501	0.438825975731621	FALSE	0.00261292985887665	0.998362473982201	FALSE	0.0117540625352442	0.998586142714652	FALSE	Hnrnpl
ENSMUSG00000015176	0.271765405396395	0.0560063611155508	FALSE	-0.0271556110979388	0.896877288553558	FALSE	0.335210546993054	0.537194369555167	FALSE	0.0380555852315636	0.994855110436599	FALSE	Nolc1
ENSMUSG00000015189	-0.00822376867245914	0.984601403968171	FALSE	0.0456738999100194	0.825408121205861	FALSE	-0.0179631741211288	0.995230674850253	FALSE	0.0380322953540886	0.994855110436599	FALSE	Casd1
ENSMUSG00000015202	0.73364785593653	1.50717124972366e-07	FALSE	0.308207837622051	0.110517850537592	FALSE	0.251029417556434	0.865431286090789	FALSE	-0.172685366798153	0.845676204371915	FALSE	Cnksr3
ENSMUSG00000015214	-0.0128100110976829	0.982992772645826	FALSE	-0.138969191013612	0.546217663467413	FALSE	0.0177544866689163	0.99702862893203	FALSE	-0.106322146052537	0.990572370401477	FALSE	Mtmr1
ENSMUSG00000015217	0.0142769413407773	0.969628363112312	FALSE	-0.121031966613363	0.400971609570987	FALSE	0.118242322675064	0.963463285491033	FALSE	-0.0154890444622123	0.998586142714652	FALSE	Hmgb3
ENSMUSG00000015222	-1.68232786652707	7.14964297706495e-18	TRUE	-1.82645055165262	8.25322284359161e-33	TRUE	0.10695148912879	0.973177694379691	FALSE	-0.0355316317112239	0.998586142714652	FALSE	Map2
ENSMUSG00000015224	-0.681689822652806	0.637779840225093	FALSE	0.323843311931299	NA	FALSE	-1.1975606990512	NA	FALSE	-0.190158862329068	0.998586142714652	FALSE	Cyp2j9
ENSMUSG00000015242	NA	NA	FALSE	NA	NA	FALSE	NA	NA	FALSE	NA	NA	FALSE	Nipsnap3a
ENSMUSG00000015243	-0.128313021129247	0.753846066054101	FALSE	-0.0458846622998774	0.898797022713906	FALSE	0.270909961044504	0.924501517627881	FALSE	0.35493340831054	0.452080872378565	FALSE	Abca1
ENSMUSG00000015247	-0.176146169147351	0.449174842222767	FALSE	-0.149843424385654	0.46637218146074	FALSE	-0.0778313263024845	0.983821169218846	FALSE	-0.0486397319630879	0.994855110436599	FALSE	Nipsnap3b
ENSMUSG00000015289	0.0175831351353286	0.970054441625962	FALSE	0.0821720540834736	0.642780232578201	FALSE	-0.126189784068565	0.961058413811853	FALSE	-0.0584877753194366	0.994855110436599	FALSE	Lage3
ENSMUSG00000015290	-0.00522818110052205	0.990839327030463	FALSE	0.0653942403998935	0.69961919018288	FALSE	-0.0752075987386838	0.983567663202768	FALSE	-0.00217041669508425	0.999721838885746	FALSE	Ubl4a
ENSMUSG00000015291	-0.285536772679137	0.132134368721037	FALSE	-0.0902225616628657	0.552031316172428	FALSE	-0.0974063583534675	0.97483958772047	FALSE	0.100203876234609	0.936746369187455	FALSE	Gdi1
ENSMUSG00000015305	0.0750774180537823	0.797443425847116	FALSE	-0.312620920619834	0.0692609409775483	FALSE	0.35202739281257	0.584842321353073	FALSE	-0.0344922628872735	0.996491066550535	FALSE	Sash1
ENSMUSG00000015312	0.22383853554946	0.788699977179362	FALSE	0.426300549206717	0.281764769179	FALSE	0.35381948562753	0.951665113908334	FALSE	0.556829762167871	0.605796264633162	FALSE	Gadd45b
ENSMUSG00000015314	-1.96111470214481	NA	FALSE	0.702024835166681	NA	FALSE	-0.830967699618295	NA	FALSE	1.83018538874121	NA	FALSE	Slamf6
ENSMUSG00000015316	-0.118080295137378	NA	FALSE	NA	NA	FALSE	NA	NA	FALSE	0.0199561329698479	NA	FALSE	Slamf1
ENSMUSG00000015335	-0.154697503135566	0.629622366896185	FALSE	-0.127240183372777	0.546672383341231	FALSE	-0.0133393509228603	0.997602498949634	FALSE	0.0169071287514219	0.998586142714652	FALSE	Zdhhc12
ENSMUSG00000015337	0.0744849871800252	0.892438239711649	FALSE	0.295274478166467	0.275618821329882	FALSE	-0.284225674229555	0.908502353629109	FALSE	-0.060418745792281	0.996890878001286	FALSE	Endog
ENSMUSG00000015340	0.270592264940185	NA	FALSE	NA	NA	FALSE	-2.36454712785663	NA	FALSE	-2.78444943050758	NA	FALSE	Cybb
ENSMUSG00000015341	0.0923021683356995	0.679987685066201	FALSE	0.123656177793519	0.28975977826344	FALSE	-0.0737895896071232	0.983512972339242	FALSE	-0.0400870814770635	0.994855110436599	FALSE	Golga7
ENSMUSG00000015342	0.0315415280896899	0.970997694916933	FALSE	-0.219017982189161	0.647990800771961	FALSE	-0.196839613800984	0.983567663202768	FALSE	-0.445082331837585	0.713864993231114	FALSE	Xk
ENSMUSG00000015354	0.250832541643718	0.639118476150627	FALSE	0.195885034762713	0.579863523696223	FALSE	0.0455932118309837	0.994870748050016	FALSE	-0.00704663183593455	0.99939587067527	FALSE	Pcolce2
ENSMUSG00000015355	NA	NA	FALSE	NA	NA	FALSE	NA	NA	FALSE	NA	NA	FALSE	Cd48
ENSMUSG00000015357	0.0170467325619117	0.963389990295501	FALSE	-0.0739342183246272	0.706897738754705	FALSE	0.190733584607291	0.906613712202013	FALSE	0.10162952693219	0.929335361771164	FALSE	Clpx
ENSMUSG00000015363	0.0928560659496413	0.678020177656418	FALSE	0.052854537423756	0.724848725188962	FALSE	-0.0506529783256188	0.983888481713536	FALSE	-0.0880603994631227	0.941716270513633	FALSE	Trabd
ENSMUSG00000015365	0.634486430736969	0.806847714806437	FALSE	1.77978871084859	NA	FALSE	-1.18510267557028	NA	FALSE	-0.0394865226629596	0.999062970443681	FALSE	Mov10l1
ENSMUSG00000015377	0.11312463571716	0.737013608159892	FALSE	0.314481462558438	0.012260073018077	FALSE	-0.0460187661141771	0.987481162909982	FALSE	0.157568238866411	0.792894465298217	FALSE	Dennd6b
ENSMUSG00000015396	-0.209450815101672	0.903482521388816	FALSE	-0.0713032960052452	NA	FALSE	-0.234539932280666	NA	FALSE	-0.0943060468733969	0.998586142714652	FALSE	Cd83
ENSMUSG00000015401	-1.96972446041991	NA	FALSE	-1.56869145843817	NA	FALSE	-0.401931996799557	NA	FALSE	-0.00066099055616821	NA	FALSE	Cltrn
ENSMUSG00000015405	-0.987158390903364	NA	FALSE	-2.59679794626289	NA	FALSE	0.65680511544382	NA	FALSE	NA	NA	FALSE	Ace2
ENSMUSG00000015437	NA	NA	FALSE	NA	NA	FALSE	NA	NA	FALSE	NA	NA	FALSE	Gzmb
ENSMUSG00000015441	NA	NA	FALSE	NA	NA	FALSE	NA	NA	FALSE	NA	NA	FALSE	Gzmf
ENSMUSG00000015443	NA	NA	FALSE	NA	NA	FALSE	NA	NA	FALSE	NA	NA	FALSE	Gzmn
ENSMUSG00000015451	0.174132060430008	0.837433462458327	FALSE	0.0711134423683851	0.891878088874057	FALSE	0.38608523621851	0.937507109371169	FALSE	0.284821821712089	0.956338760498043	FALSE	C4a
ENSMUSG00000015452	0.572893110129825	0.0017575067943461	FALSE	0.611117162496889	9.29308556662324e-06	FALSE	0.527374707354208	0.197801700606184	FALSE	0.567762925180373	0.000265466938914154	FALSE	Ager
ENSMUSG00000015461	0.107459484926156	0.623836509941578	FALSE	0.0873833104115635	0.501255928897728	FALSE	-0.118870631323837	0.951665113908334	FALSE	-0.136795505095718	0.713864993231114	FALSE	Atf6b
ENSMUSG00000015467	0.431109036298574	0.409884127818163	FALSE	0.393489019397324	0.282580575467233	FALSE	0.215342384970332	0.983567663202768	FALSE	0.181293315586036	0.988184958320171	FALSE	Egfl8
ENSMUSG00000015468	0.44572266451884	0.172791735996361	FALSE	0.380748782174048	0.141138852603732	FALSE	0.135169658813514	0.983567663202768	FALSE	0.0721371415229911	0.994855110436599	FALSE	Notch4
ENSMUSG00000015474	-0.111916675418851	0.652589256872579	FALSE	-0.0971349503884074	0.507863250416733	FALSE	-0.0874502023778372	0.973974444992429	FALSE	-0.069977256695432	0.990572370401477	FALSE	Ppt2
ENSMUSG00000015476	-0.401476214040327	0.722667530083811	FALSE	0.0158283970651906	0.98845867914593	FALSE	-0.55498029949708	0.951665113908334	FALSE	-0.135921903366911	0.998586142714652	FALSE	Prrt1
ENSMUSG00000015478	-0.104195448932522	0.644250017209586	FALSE	-0.0110563494354574	0.959647177013133	FALSE	-0.136898875558088	0.951665113908334	FALSE	-0.0412768531645592	0.994855110436599	FALSE	Rnf5
ENSMUSG00000015484	-1.15493957405308	0.00442643451788732	TRUE	-0.36828805565197	0.55416288444336	FALSE	-0.379208755745534	0.951665113908334	FALSE	0.41112055994783	0.941716270513633	FALSE	Fam163a
ENSMUSG00000015488	0.0142695093715294	0.967379470211632	FALSE	-0.00224170997860355	0.988697614560069	FALSE	-0.0883894918053552	0.973177694379691	FALSE	-0.102633671335781	0.868512886900774	FALSE	Cacfd1
ENSMUSG00000015501	-0.0659001263951698	0.903482521388816	FALSE	-0.0608261198577026	0.859801734462342	FALSE	0.0166027654995165	0.997602498949634	FALSE	0.023864210339297	0.998586142714652	FALSE	Hivep2
ENSMUSG00000015519	NA	NA	FALSE	-1.99180249392119	NA	FALSE	1.89365599774877	NA	FALSE	NA	NA	FALSE	2310057J18Rik
ENSMUSG00000015522	-0.090776614268986	0.746256573701211	FALSE	-0.291282577463523	0.0183165314677602	FALSE	0.170205549524163	0.908502353629109	FALSE	-0.0287356160345132	0.998586142714652	FALSE	Arnt
ENSMUSG00000015533	-0.296316292818703	0.917464148086569	FALSE	0.262970410967587	NA	FALSE	0.230312548336049	NA	FALSE	0.788255538759842	0.968138554613905	FALSE	Itga2
ENSMUSG00000015536	0.236383108651997	0.297299167059965	FALSE	0.182992874202036	0.242603114022413	FALSE	0.150956309712068	0.951665113908334	FALSE	0.100208020786901	0.969751877080585	FALSE	Mocs2
ENSMUSG00000015542	-0.0882981705044937	0.854467434371666	FALSE	0.166732167547819	0.47259649335286	FALSE	-0.0836010411298816	0.983567663202768	FALSE	0.174186085793909	0.939167747610218	FALSE	Nat9
ENSMUSG00000015568	0.0319241720532632	0.971963073014398	FALSE	0.126057300462317	0.760613035167351	FALSE	-0.234542320588407	0.973177694379691	FALSE	-0.138963288442807	0.994855110436599	FALSE	Lpl
ENSMUSG00000015575	-0.167829379761112	0.529787597854657	FALSE	-0.0202599828783757	0.925222591980274	FALSE	-0.180778830959868	0.908502353629109	FALSE	-0.0301963934594763	0.998586142714652	FALSE	Atp6v0e
ENSMUSG00000015579	-2.52445936547198	0.00339156861965365	TRUE	-1.31067215666622	2.39313742512594e-05	TRUE	-0.10060624246023	0.98622347151897	FALSE	1.11652216960148	0.757611913120652	FALSE	Nkx2-5
ENSMUSG00000015597	-0.0543941503584288	0.84228869064656	FALSE	-0.00919808879368635	0.959696856611052	FALSE	-0.0153141510481253	0.995230674850253	FALSE	0.0319765759198719	0.994855110436599	FALSE	Zfp318
ENSMUSG00000015599	0.380576324051914	0.839154495160089	FALSE	-0.731857776360266	0.347098222831206	FALSE	0.7321173123585	0.924501517627881	FALSE	-0.380209064873001	0.994855110436599	FALSE	Ttbk1
ENSMUSG00000015605	-0.123328291085298	0.645392683676928	FALSE	-0.344000158569638	0.00282840837490967	FALSE	0.00463134451004088	0.997914563391615	FALSE	-0.214271120844314	0.435511021093061	FALSE	Srf
ENSMUSG00000015619	-0.772480021666996	0.0131934108834562	FALSE	0.214276404344716	0.580653704965649	FALSE	-0.0884759192107515	0.984072627038554	FALSE	0.901663966367684	0.523484202255075	FALSE	Gata3
ENSMUSG00000015627	-2.5716710974132	0.00648604933621322	TRUE	-0.815300297252	0.162745054374125	FALSE	-0.473852932211366	0.967634420680984	FALSE	1.28603237048337	0.615261443589596	FALSE	Gata5
ENSMUSG00000015647	-0.25559963589024	0.237558431705415	FALSE	-0.112293384748361	0.374619994873079	FALSE	-0.262986399817949	0.768892833417782	FALSE	-0.117525341823416	0.839423386449659	FALSE	Lama5
ENSMUSG00000015652	0.0399885552333238	0.984224424634108	FALSE	0.52241323980334	0.503427476690208	FALSE	-0.217257833356133	0.985879942168154	FALSE	0.267209937473059	0.994855110436599	FALSE	Steap1
ENSMUSG00000015653	-0.393520254622579	0.213690029628416	FALSE	-0.291310906644942	0.263606197470628	FALSE	-0.0149604605011736	0.997602498949634	FALSE	0.0894273060305112	0.994855110436599	FALSE	Steap2
ENSMUSG00000015656	0.191826655309667	0.152343399770102	FALSE	-0.0500727183422645	0.76338136557489	FALSE	0.243842754377006	0.666685659962698	FALSE	0.00384782277828543	0.999062970443681	FALSE	Hspa8
ENSMUSG00000015659	-0.245673639822165	0.491438213279542	FALSE	-0.476036751961809	0.0269786834035017	FALSE	0.0975280124799608	0.983567663202768	FALSE	-0.131304055332188	0.990572370401477	FALSE	Serac1
ENSMUSG00000015665	NA	NA	FALSE	NA	NA	FALSE	NA	NA	FALSE	NA	NA	FALSE	Awat1
ENSMUSG00000015668	0.147942744383238	0.52577890379451	FALSE	0.149530019054173	0.281433014083724	FALSE	0.00828964274459961	0.997602498949634	FALSE	0.0125173691868583	0.998586142714652	FALSE	Pdzd11
ENSMUSG00000015671	-0.0100000470743561	0.978029272138117	FALSE	0.0143197554035393	0.913708236867912	FALSE	0.0267207897643626	0.988616415268372	FALSE	0.053428999177057	0.993511226668766	FALSE	Psma2
ENSMUSG00000015672	0.111205300948408	0.732293089230675	FALSE	0.152064503211946	0.325047850527533	FALSE	0.0794477776535795	0.983567663202768	FALSE	0.12339533860814	0.922266007155565	FALSE	Mrpl32
ENSMUSG00000015697	0.0408156920719909	0.875652595802806	FALSE	0.00677260929864698	0.962971595146131	FALSE	0.0720496241562606	0.983567663202768	FALSE	0.0401594994643049	0.994855110436599	FALSE	Setdb1
ENSMUSG00000015702	0.0817172884268119	0.933294449576314	FALSE	0.495560251168247	0.274839506948357	FALSE	-0.275986600898721	0.967634420680984	FALSE	0.140974250799282	0.994855110436599	FALSE	Anxa9
ENSMUSG00000015709	0.144018288171234	0.590370717739026	FALSE	0.0757830866611898	0.671469418974239	FALSE	0.113979519927737	0.973177694379691	FALSE	0.0476968683207014	0.994855110436599	FALSE	Arnt2
ENSMUSG00000015711	-0.0879749532859608	0.753018678456577	FALSE	-0.119137995723061	0.412202882923593	FALSE	-0.114944470902039	0.964931840222487	FALSE	-0.144140493608749	0.748993307046212	FALSE	Prune1
ENSMUSG00000015714	0.00758124220633784	0.983997601232816	FALSE	0.225373120131104	0.0251476234436109	FALSE	-0.079994734973651	0.973177694379691	FALSE	0.140269345135544	0.645484313609629	FALSE	Cers2
ENSMUSG00000015721	0.324342823089576	NA	FALSE	0.701801127515637	NA	FALSE	-1.42895603316126	NA	FALSE	-1.04523664827423	NA	FALSE	Nlrp5
ENSMUSG00000015733	-0.161215259545371	0.329767811139766	FALSE	-0.261575144025794	0.0146668528925199	FALSE	-0.0738466162892615	0.973177694379691	FALSE	-0.171733284885336	0.559705201201805	FALSE	Capza2
ENSMUSG00000015745	0.20523339116063	0.267656924872304	FALSE	0.292361520750185	0.00206155454849409	FALSE	0.0680011429003138	0.983567663202768	FALSE	0.157374401810622	0.568189260199738	FALSE	Plekho1
ENSMUSG00000015747	0.0649706805260912	0.892438239711649	FALSE	0.115664759681695	0.650451326254728	FALSE	-0.084984320495198	0.984072627038554	FALSE	-0.0321993038896769	0.998586142714652	FALSE	Vps45
ENSMUSG00000015748	0.111737468182801	0.635883574992793	FALSE	-0.0483713558249166	0.830816253896732	FALSE	0.3405630602646	0.55988120955204	FALSE	0.182275038144404	0.581339362672946	FALSE	Prpf3
ENSMUSG00000015749	0.0103216622906031	0.975302600218935	FALSE	-0.17616145130918	0.0655632197519725	FALSE	0.0835440269884775	0.973177694379691	FALSE	-0.101202483063921	0.805956086462431	FALSE	Anp32e
ENSMUSG00000015750	-0.0776413687086158	0.784787744374705	FALSE	-0.0960253019448585	0.58079198838472	FALSE	-0.0823715570947734	0.983567663202768	FALSE	-0.0983455553932021	0.949799117034151	FALSE	Aph1a
ENSMUSG00000015755	0.0559659371686767	0.841690500771854	FALSE	-0.00033250521745525	0.998537423459372	FALSE	0.109142663450494	0.957808354194515	FALSE	0.0547054587368237	0.988184958320171	FALSE	Tab2
ENSMUSG00000015757	0.00646237867534996	0.987830536657761	FALSE	0.0065184856029372	0.971713453852654	FALSE	0.157344468075294	0.911751555566866	FALSE	0.159369117728723	0.633131366568838	FALSE	Ppil4
ENSMUSG00000015759	-0.0454641767932945	0.88993412322508	FALSE	0.0167444191649037	0.929641826550494	FALSE	-0.0513272516218426	0.984072627038554	FALSE	0.0136804332689457	0.998586142714652	FALSE	Cnih1
ENSMUSG00000015766	0.108329622801512	0.809180194419845	FALSE	-0.313490493298726	0.266060780681965	FALSE	0.202009084999264	0.958079150133336	FALSE	-0.218132597529754	0.899602794836746	FALSE	Eps8
ENSMUSG00000015776	0.138257880592247	0.522511262586279	FALSE	0.081697344191917	0.51463207919962	FALSE	0.00430326810284131	0.997914563391615	FALSE	-0.0500348958550888	0.994855110436599	FALSE	Med22
ENSMUSG00000015787	NA	NA	FALSE	NA	NA	FALSE	NA	NA	FALSE	NA	NA	FALSE	Abo
ENSMUSG00000015790	-0.0723653480710739	0.836077569927646	FALSE	0.0643833223002417	0.738638803397892	FALSE	-0.058136050975329	0.984072627038554	FALSE	0.081245371953212	0.990572370401477	FALSE	Surf1
ENSMUSG00000015804	0.149735272644207	0.524344327406816	FALSE	0.24321933719719	0.061222389757032	FALSE	-0.129476610135628	0.957808354194515	FALSE	-0.0332900976214084	0.994855110436599	FALSE	Med28
ENSMUSG00000015806	0.13262061730626	0.513451222547768	FALSE	0.130489460297699	0.39084489558482	FALSE	-0.137273836168355	0.951665113908334	FALSE	-0.136751787416108	0.690078030404832	FALSE	Qdpr
ENSMUSG00000015812	0.441708150034872	0.657534961383098	FALSE	0.508904910471419	0.298248106990682	FALSE	0.698885848718294	0.87271622140886	FALSE	0.768275776986032	0.477950508515441	FALSE	Gnrh1
ENSMUSG00000015829	-0.118080127500701	NA	FALSE	-1.67118106504937	NA	FALSE	1.56636910227042	NA	FALSE	0.0199561329698479	NA	FALSE	Tnr
ENSMUSG00000015837	-0.284254239469828	0.0444655848502612	FALSE	-0.170925319674705	0.104052510511086	FALSE	-0.00230876932729766	0.999484468161748	FALSE	0.113444237156966	0.883634770316287	FALSE	Sqstm1
ENSMUSG00000015839	-0.141953899777104	0.550784868078057	FALSE	-0.137017852492482	0.309907033533055	FALSE	0.155039713160454	0.932518835803472	FALSE	0.162399972948845	0.703129070212697	FALSE	Nfe2l2
ENSMUSG00000015843	-1.04385702538385	0.173553625182499	FALSE	-1.19119035997835	0.0954298518608263	FALSE	-0.295774304511443	0.983567663202768	FALSE	-0.442983397592312	0.990572370401477	FALSE	Rxrg
ENSMUSG00000015846	-0.37936357674445	0.0302929912301354	FALSE	-0.483413969580959	1.46241632991908e-06	FALSE	0.0746497476466643	0.983567663202768	FALSE	-0.0275703708169518	0.997805146024031	FALSE	Rxra
ENSMUSG00000015850	-0.722951044027031	0.61811690712661	FALSE	0.661131257801521	NA	FALSE	-0.839791355599928	NA	FALSE	0.548227228945454	0.978460029544242	FALSE	Adamtsl4
ENSMUSG00000015852	NA	NA	FALSE	NA	NA	FALSE	NA	NA	FALSE	NA	NA	FALSE	Fcrls
ENSMUSG00000015854	NA	NA	FALSE	NA	NA	FALSE	NA	NA	FALSE	NA	NA	FALSE	Cd5l
ENSMUSG00000015869	0.030289745209313	0.920263269191341	FALSE	0.0312949219955421	0.852360584439104	FALSE	-0.0262730665435637	0.990584031476071	FALSE	-0.022887505913994	0.998586142714652	FALSE	Prpsap1
ENSMUSG00000015879	0.10258114855744	0.92846979257552	FALSE	-0.043143608279314	0.960745961865753	FALSE	-0.518521981432037	0.937507109371169	FALSE	-0.661090082864635	0.722028149969018	FALSE	Fam184b
ENSMUSG00000015880	0.0957863517133693	0.700720165636854	FALSE	-0.0256486117364834	0.86588914018199	FALSE	0.17099069296682	0.889765812561263	FALSE	0.0516801632568573	0.993511226668766	FALSE	Ncapg
ENSMUSG00000015882	-0.20587986380473	0.373188047626631	FALSE	-0.381887932547605	0.00781854925579698	FALSE	0.146423690865856	0.951665113908334	FALSE	-0.0274663325740023	0.998586142714652	FALSE	Lcorl
ENSMUSG00000015889	0.0437885676119674	0.891754563123837	FALSE	-0.111095626081414	0.335435615166925	FALSE	0.0567159884563941	0.983567663202768	FALSE	-0.0958594832296553	0.933421051819445	FALSE	Lta4h
ENSMUSG00000015890	0.781359789357815	NA	FALSE	0.725234612645371	NA	FALSE	0.0520450863571403	NA	FALSE	0.000316709042516913	NA	FALSE	Amdhd1
ENSMUSG00000015932	-0.141279021271724	0.375706415446841	FALSE	-0.104182258342096	0.439882707322737	FALSE	-0.0568644728588395	0.983567663202768	FALSE	-0.0171302208861898	0.998586142714652	FALSE	Dstn
ENSMUSG00000015937	0.179320236273437	0.301861975711729	FALSE	0.132289976504164	0.260324340789076	FALSE	0.129707791533171	0.951510983379983	FALSE	0.0846468092885669	0.907322795742273	FALSE	Macroh2a1
ENSMUSG00000015942	0.185846426796444	0.486721773548762	FALSE	0.297401866487657	0.0693855577833765	FALSE	0.0497801804671392	0.987481162909982	FALSE	0.163467103305707	0.845676204371915	FALSE	Gtf2ird2
ENSMUSG00000015943	0.0331550323622372	0.946490841467835	FALSE	0.127901566496536	0.59401327314846	FALSE	-0.0235757890400611	0.994870748050016	FALSE	0.0744469744927435	0.994855110436599	FALSE	Bola1
ENSMUSG00000015944	-0.154467721712955	0.564860299109336	FALSE	-0.27779576590618	0.0725861295224211	FALSE	-0.0475193012498114	0.986934012780605	FALSE	-0.168880370194494	0.829514974969596	FALSE	Castor2
ENSMUSG00000015947	NA	NA	FALSE	NA	NA	FALSE	NA	NA	FALSE	NA	NA	FALSE	Fcgr1
ENSMUSG00000015950	-0.389147650052471	0.827568119864692	FALSE	0.331049196169732	0.721688977866615	FALSE	0.361216680552119	0.983567663202768	FALSE	1.08466410322524	0.619397273485809	FALSE	Ncf1
ENSMUSG00000015957	-0.632566074513764	0.148278530607743	FALSE	-0.239631033766043	0.62061475878358	FALSE	-0.235062688409876	0.973177694379691	FALSE	0.159290127884718	0.994855110436599	FALSE	Wnt11
ENSMUSG00000015961	0.0426323690676878	0.86849292593449	FALSE	-0.0251304523031015	0.860266905624879	FALSE	0.0429432440658884	0.984072627038554	FALSE	-0.0224892986869048	0.998586142714652	FALSE	Adss
ENSMUSG00000015962	NA	NA	FALSE	NA	NA	FALSE	NA	NA	FALSE	NA	NA	FALSE	1700016C15Rik
ENSMUSG00000015966	1.22460198227006	NA	FALSE	0.742534923756299	NA	FALSE	-0.840372833450292	NA	FALSE	-1.32171031717182	NA	FALSE	Il17rb
ENSMUSG00000015968	-0.630421012252605	0.000742150468820354	FALSE	0.0058725428830056	0.984270573814115	FALSE	-0.409652601976752	0.584842321353073	FALSE	0.228886885629903	0.713864993231114	FALSE	Cacna1d
ENSMUSG00000015970	-0.183112681585328	0.945590063395208	FALSE	0.499294765108414	NA	FALSE	-0.554374868633906	NA	FALSE	0.132311629304423	0.998586142714652	FALSE	Chdh
ENSMUSG00000015971	-0.0951655949246121	0.696163629699333	FALSE	-0.0377033386334679	0.816512358732426	FALSE	0.066115645432862	0.983567663202768	FALSE	0.125915055337251	0.845676204371915	FALSE	Actr8
ENSMUSG00000015980	0.547952929370173	0.0482920164847496	FALSE	0.106036528914876	0.75187737679952	FALSE	0.179590274546428	0.973149941258085	FALSE	-0.260693649147979	0.842390625734859	FALSE	Lrrc27
ENSMUSG00000015981	-0.0847598221122759	0.95403215622353	FALSE	0.418602149164919	0.503015035569673	FALSE	-0.369340313400318	0.973177694379691	FALSE	0.137620893458262	0.996568859007666	FALSE	Stk32c
ENSMUSG00000015994	0.0717333769613423	0.767283309359812	FALSE	0.0728929170852224	0.603749526889793	FALSE	0.00416561016824497	0.997914563391615	FALSE	0.00759397478742628	0.998586142714652	FALSE	Fnta
ENSMUSG00000016018	0.0522513391444941	0.854440197354781	FALSE	-0.227872845864245	0.200627959889491	FALSE	0.341245305853304	0.586508102687623	FALSE	0.062687345256731	0.990572370401477	FALSE	Mtrex
ENSMUSG00000016024	0.0111035605497505	0.992717578611626	FALSE	-0.277362560367781	0.632677587537517	FALSE	-0.0784500202630306	0.991770145495778	FALSE	-0.36470097488322	0.958948470149153	FALSE	Lbp
ENSMUSG00000016028	-0.357941403318035	0.0833808957734473	FALSE	-0.410393711746909	0.00030755155145005	FALSE	-0.131880993701966	0.966007832610953	FALSE	-0.182867018816896	0.64108143914239	FALSE	Celsr1
ENSMUSG00000016087	0.364657436951141	0.114010585221493	FALSE	0.294015707520572	0.557166942446747	FALSE	0.135303817539781	0.983567663202768	FALSE	0.0679465121511002	0.994855110436599	FALSE	Fli1
ENSMUSG00000016128	0.767953808175984	0.000287046194677704	FALSE	0.481352386764649	0.027915326812375	FALSE	0.235958056142317	0.948193764293921	FALSE	-0.0487427118306676	0.998512007437868	FALSE	Stard13
ENSMUSG00000016150	-1.83056096337366	NA	FALSE	-3.06595767754891	NA	FALSE	-0.0473153819291381	NA	FALSE	-1.27445533199168	NA	FALSE	Tenm1
ENSMUSG00000016179	-0.124025730283949	0.737838395001251	FALSE	-0.196873120083806	0.385285158023894	FALSE	0.0275202929785055	0.994870748050016	FALSE	-0.0437442725379058	0.998586142714652	FALSE	Camk1g
ENSMUSG00000016181	0.12430030582291	0.581309996792332	FALSE	0.0907212937900345	0.594711904474588	FALSE	0.0856727426127365	0.983512972339242	FALSE	0.0540598656424521	0.994855110436599	FALSE	Utp25
ENSMUSG00000016194	0.750559860657596	NA	FALSE	NA	NA	FALSE	NA	NA	FALSE	-1.80887086674041	NA	FALSE	Hsd11b1
ENSMUSG00000016200	-0.193079294510473	0.444354525666564	FALSE	-0.399358570760342	0.0318693331127535	FALSE	0.0882926978961171	0.983567663202768	FALSE	-0.116192724851829	0.972447604551644	FALSE	Syt14
ENSMUSG00000016206	0.360175805628213	0.889134269746292	FALSE	-0.762490345866534	NA	FALSE	0.6650427110069	NA	FALSE	-0.455770216785128	NA	FALSE	H2-M3
ENSMUSG00000016239	2.40626778193385	NA	FALSE	-0.472005103809933	NA	FALSE	1.62794688683393	NA	FALSE	-1.24842693203181	0.833328523918907	FALSE	Lonrf3
ENSMUSG00000016252	0.252659528315708	0.379006066406365	FALSE	0.336327891009615	0.0083578187726777	FALSE	-0.0609743364925515	0.98622347151897	FALSE	0.0260031330908616	0.998586142714652	FALSE	Atp5e
ENSMUSG00000016253	0.166215213451434	0.276184792483476	FALSE	0.132439863584853	0.2204459215783	FALSE	0.0638870289309922	0.983567663202768	FALSE	0.0322700656209927	0.994855110436599	FALSE	Nelfcd
ENSMUSG00000016255	-0.735127189489735	NA	FALSE	-1.63397226730592	NA	FALSE	0.0438346584557881	NA	FALSE	-0.849933757470351	NA	FALSE	Tubb1
ENSMUSG00000016256	-0.203107861434185	0.325733565645044	FALSE	-0.129901851035611	0.398583965427229	FALSE	0.0407564066206369	0.987481162909982	FALSE	0.116632665329026	0.899602794836746	FALSE	Ctsz
ENSMUSG00000016257	0.102901169386875	0.691748374989864	FALSE	0.0977181520948799	0.47680323539049	FALSE	-0.0559525902537043	0.984072627038554	FALSE	-0.0586993931895277	0.994091314417117	FALSE	Prelid3b
ENSMUSG00000016262	0.7786052676242	1.13479703143089e-05	FALSE	0.653938869780191	2.67638672373368e-08	FALSE	0.245560291857674	0.906613712202013	FALSE	0.122570546481282	0.822143938066937	FALSE	Sertad4
ENSMUSG00000016283	1.76752169107817	NA	FALSE	NA	NA	FALSE	NA	NA	FALSE	-1.86372807931985	NA	FALSE	H2-M2
ENSMUSG00000016308	-0.0360686719739634	0.924523301979544	FALSE	0.00884505165153288	0.962876594226102	FALSE	-0.0195689969076522	0.994870748050016	FALSE	0.0280277742103051	0.998586142714652	FALSE	Ube2a
ENSMUSG00000016319	0.167852183047102	0.502400791832382	FALSE	0.124938009256519	0.3033201645202	FALSE	-0.0882800526799009	0.976309063694421	FALSE	-0.128332796581746	0.884578381142626	FALSE	Slc25a5
ENSMUSG00000016327	-0.650572692491032	NA	FALSE	0.216784707045453	NA	FALSE	-0.331299853753184	NA	FALSE	0.539660483607875	NA	FALSE	Atp1b4
ENSMUSG00000016344	0.175511079054197	0.473500900744448	FALSE	0.31312889326712	0.00848659079954452	FALSE	-0.141902633821416	0.951665113908334	FALSE	-0.00159692586509654	0.9999851523365	FALSE	Ppdpf
ENSMUSG00000016346	0.23971160071394	0.939207549680266	FALSE	0.443983170882117	NA	FALSE	-0.0402007519316136	NA	FALSE	0.166799717861495	NA	FALSE	Kcnq2
ENSMUSG00000016349	-3.25232161789662	0.000125710514629122	TRUE	-0.726893499351012	NA	FALSE	-1.41505715639552	0.669815365213214	FALSE	1.11226440598192	0.899629294881145	FALSE	Eef1a2
ENSMUSG00000016356	0.173213834639268	0.783141778521723	FALSE	0.42803683632946	0.195420056156985	FALSE	-0.00658594814815977	0.999484468161748	FALSE	0.250342759455696	0.92993458293452	FALSE	Col20a1
ENSMUSG00000016382	-0.478089471793846	6.99453359482852e-05	FALSE	-0.55547109038692	4.60241817473765e-06	FALSE	-0.0198171629951551	0.994870748050016	FALSE	-0.0951833971215641	0.951988210220024	FALSE	Pls3
ENSMUSG00000016386	-0.916491039955841	1.20247039079205e-10	FALSE	-0.359253718274005	0.412104316655948	FALSE	-0.232453754862258	0.937507109371169	FALSE	0.328216029816853	0.295091101051418	FALSE	Mpped2
ENSMUSG00000016409	-0.0364227528623194	0.919889244129197	FALSE	-0.174189856012977	0.395663811017406	FALSE	0.0668450538749579	0.983567663202768	FALSE	-0.0685337009602476	0.994855110436599	FALSE	Nkap
ENSMUSG00000016427	0.191137011946878	0.52577890379451	FALSE	0.311053394694631	0.0108570504969131	FALSE	-0.0518990489788191	0.98653906727909	FALSE	0.0711399701321064	0.994855110436599	FALSE	Ndufa1
ENSMUSG00000016458	1.07087827651274	0.44108109939317	FALSE	1.03342666684066	NA	FALSE	0.103386099398836	NA	FALSE	0.0715966432711971	0.998586142714652	FALSE	Wt1
ENSMUSG00000016477	0.157541888894049	0.439792696998722	FALSE	0.0425108086700235	0.777587278297546	FALSE	0.191309746650968	0.813938291272001	FALSE	0.0779669322982841	0.969751877080585	FALSE	E2f3
ENSMUSG00000016481	-0.125571853810779	0.594073425942452	FALSE	-0.0616586930524987	0.728132577364498	FALSE	0.0186654709851532	0.994870748050016	FALSE	0.0848573076535406	0.9779752493879	FALSE	Cr1l
ENSMUSG00000016487	-0.253756943379813	0.0721605606435499	FALSE	-0.368465701975378	0.000102387979694624	FALSE	0.0829779098006258	0.973177694379691	FALSE	-0.0295550971584032	0.994855110436599	FALSE	Ppfibp1
ENSMUSG00000016493	0.07978512003872	0.92364889314216	FALSE	0.11282744557173	0.833203723818884	FALSE	-0.264485036771232	0.966007832610953	FALSE	-0.229750527618629	0.978460029544242	FALSE	Cd46
ENSMUSG00000016494	0.929101690845178	0.000552533571357429	FALSE	1.15105805317653	4.77955250333552e-05	TRUE	-0.483129052459718	0.865431286090789	FALSE	-0.258448719108811	0.845676204371915	FALSE	Cd34
ENSMUSG00000016495	0.0546785724576553	0.906262039517487	FALSE	-0.114574282176904	0.70032734813895	FALSE	0.0931990449102102	0.983567663202768	FALSE	-0.0735872847798756	0.994855110436599	FALSE	Plgrkt
ENSMUSG00000016496	0.628676123716051	0.639501092874317	FALSE	0.180676825753648	NA	FALSE	0.0189936220656244	NA	FALSE	-0.427427802649226	0.990572370401477	FALSE	Cd274
ENSMUSG00000016498	NA	NA	FALSE	NA	NA	FALSE	NA	NA	FALSE	NA	NA	FALSE	Pdcd1lg2
ENSMUSG00000016503	0.218030289678496	0.163081585143913	FALSE	0.291428814631041	0.00927975752702025	FALSE	-0.075581160051274	0.982697434408504	FALSE	0.000271633605635632	0.9999851523365	FALSE	Gtf3a
ENSMUSG00000016510	0.0979350496430436	0.818191024816697	FALSE	0.19968611026329	0.370550799932523	FALSE	0.15667912268865	0.966007832610953	FALSE	0.260853130617042	0.663653585782746	FALSE	Mtif3
ENSMUSG00000016520	0.155016743946987	0.650012082883573	FALSE	0.0573185719437036	0.813978054848728	FALSE	-0.0181903682001507	0.99702862893203	FALSE	-0.113973036175781	0.972346225822066	FALSE	Lnx2
ENSMUSG00000016524	1.18538462342401	NA	FALSE	2.21780878239594	NA	FALSE	-0.182518561914778	NA	FALSE	0.841645385100722	0.969751877080585	FALSE	Il19
ENSMUSG00000016526	0.161687872148477	0.602750018149906	FALSE	0.104679219339922	0.59958199657116	FALSE	-0.213296490932632	0.907146434170952	FALSE	-0.267941772801609	0.475678492090924	FALSE	Dyrk3
ENSMUSG00000016528	-0.238650690058499	0.0828858294402655	FALSE	-0.154462324273929	0.188289288032014	FALSE	-0.162392143724189	0.88626338618243	FALSE	-0.0757422942258954	0.936172551097539	FALSE	Mapkapk2
ENSMUSG00000016529	0.705426557487693	NA	FALSE	0.596662189685396	NA	FALSE	-0.245757112262079	NA	FALSE	-0.34972699670349	NA	FALSE	Il10
ENSMUSG00000016534	-0.147829812305463	0.360775598663446	FALSE	-0.108727873308073	0.454330639788911	FALSE	0.0336010899652459	0.987481162909982	FALSE	0.0749235326465208	0.962628722803604	FALSE	Lamp2
ENSMUSG00000016541	-0.158737972832708	0.329213220018596	FALSE	-0.12095278212466	0.208656229087801	FALSE	-0.0355931181316403	0.98622347151897	FALSE	0.00447475186154567	0.998586142714652	FALSE	Atxn10
ENSMUSG00000016552	0.174020967709078	0.484253801851727	FALSE	-0.00346105740234538	0.989088857440652	FALSE	0.0188854178603077	0.994870748050016	FALSE	-0.156371795615353	0.887429592446814	FALSE	Foxred2
ENSMUSG00000016554	-0.0435437123255436	0.888404357847478	FALSE	-0.410817993030628	0.216108615870093	FALSE	0.251563434466901	0.889765812561263	FALSE	-0.113976430435861	0.892042110379258	FALSE	Eif3d
ENSMUSG00000016559	0.0192904540176457	0.952493312437581	FALSE	0.0548193180829895	0.665053635627249	FALSE	-0.138853884834626	0.932518835803472	FALSE	-0.100917457969333	0.774054641126615	FALSE	H3f3b
ENSMUSG00000016619	-0.0606107998678091	0.826790194982993	FALSE	-0.14957195064331	0.162568232205442	FALSE	0.0453544919942222	0.984072627038554	FALSE	-0.0413431942851908	0.994855110436599	FALSE	Nup50
ENSMUSG00000016624	0.28134341135682	0.183073624647113	FALSE	0.280073707633037	0.126450663804929	FALSE	-0.0919679431730878	0.983567663202768	FALSE	-0.0911035958287221	0.990572370401477	FALSE	Phf21b
ENSMUSG00000016626	2.30913304631277	NA	FALSE	NA	NA	FALSE	NA	NA	FALSE	-1.44780608789995	NA	FALSE	Nlrp14
ENSMUSG00000016637	0.0833342512043773	0.803950309274961	FALSE	0.233848231278798	0.100809632301675	FALSE	-0.158057255941961	0.937507109371169	FALSE	-0.00489408172292765	0.999062970443681	FALSE	Ift27
ENSMUSG00000016664	-0.042155928904575	0.892136703127057	FALSE	0.0201493635178612	0.90941782994942	FALSE	-0.122100340366782	0.951665113908334	FALSE	-0.0576444821932327	0.994091314417117	FALSE	Pacsin2
ENSMUSG00000016756	-0.671387324253921	NA	FALSE	-0.152386847303562	NA	FALSE	-1.4456616822445	NA	FALSE	-0.930747577538837	NA	FALSE	Cmah
ENSMUSG00000016757	-0.180571292580077	0.344226159346688	FALSE	-0.0601114831024099	0.671976925660662	FALSE	-0.178016497156387	0.868076212909245	FALSE	-0.0550655925261966	0.994091314417117	FALSE	Ttll12
ENSMUSG00000016758	-0.21654050893234	0.804886974955388	FALSE	0.0876646401139341	0.885458900171386	FALSE	-0.384927365632233	0.951510983379983	FALSE	-0.0777450862624541	0.998586142714652	FALSE	Bik
ENSMUSG00000016763	0.150391776392031	0.88993412322508	FALSE	0.621254904067512	0.00705693560897589	FALSE	-0.353077729535247	0.885540383911473	FALSE	0.118949381970676	0.994855110436599	FALSE	Scube1
ENSMUSG00000016831	-0.0526440118304356	0.842818646998106	FALSE	-0.0881311704503026	0.534221040299493	FALSE	0.0599451282803059	0.983567663202768	FALSE	0.0268064960554987	0.998586142714652	FALSE	Tox4
ENSMUSG00000016833	0.0885424192391449	0.858404764781896	FALSE	0.291579690021878	0.177246909816214	FALSE	-0.13892304921185	0.982697434408504	FALSE	0.0671981528454752	0.994855110436599	FALSE	Mrps18c
ENSMUSG00000016918	-0.447422011856939	0.000422070567905347	FALSE	-0.618587688890383	1.82768843483329e-07	FALSE	0.0768867990434042	0.983567663202768	FALSE	-0.0929138508536384	0.968138554613905	FALSE	Sulf1
ENSMUSG00000016921	0.164014096851032	0.274996486278803	FALSE	0.192084609511521	0.0331597392406991	FALSE	0.0438011458734711	0.984072627038554	FALSE	0.0739006146741194	0.922266007155565	FALSE	Srsf6
ENSMUSG00000016933	0.0729501305219048	0.828377732242578	FALSE	0.0451142746217404	0.787628908709847	FALSE	0.280035426606151	0.666685659962698	FALSE	0.253594547602927	0.248480873211921	FALSE	Plcg1
ENSMUSG00000016940	0.26932967240758	0.0544575902698455	FALSE	0.263672624533654	0.00842318529290862	FALSE	0.07126555718671	0.983567663202768	FALSE	0.0677328849042828	0.969751877080585	FALSE	Kctd2
ENSMUSG00000016942	-0.780538172619596	NA	FALSE	1.47431852827695	NA	FALSE	-1.38635117188774	NA	FALSE	0.869281285945718	NA	FALSE	Tmprss6
ENSMUSG00000016946	-0.0659596706551134	0.819050363920951	FALSE	-0.0730409298941624	0.539401787317784	FALSE	-0.0732466219923523	0.983567663202768	FALSE	-0.0780693694157068	0.958981425510835	FALSE	Kctd5
ENSMUSG00000016982	NA	NA	FALSE	0.702024835166681	NA	FALSE	NA	NA	FALSE	0.872000426146338	NA	FALSE	Pom121l2
ENSMUSG00000016984	0.155168754630142	0.477545531624549	FALSE	0.0740864817410461	0.601225983774118	FALSE	0.0623750135587651	0.983567663202768	FALSE	-0.0164902643735592	0.998586142714652	FALSE	Etaa1
ENSMUSG00000016995	-0.261107204890019	0.84846022568903	FALSE	0.343019249824819	0.683569833248391	FALSE	-0.308232710517473	0.983567663202768	FALSE	0.296959402703846	0.994855110436599	FALSE	Matn4
ENSMUSG00000016998	NA	NA	FALSE	NA	NA	FALSE	NA	NA	FALSE	NA	NA	FALSE	Svs4
ENSMUSG00000017000	NA	NA	FALSE	NA	NA	FALSE	NA	NA	FALSE	NA	NA	FALSE	Svs6
ENSMUSG00000017002	-1.12762891592077	NA	FALSE	1.72431086365544	NA	FALSE	-1.83293920637507	NA	FALSE	1.02285803155719	NA	FALSE	Slpi
ENSMUSG00000017003	NA	NA	FALSE	NA	NA	FALSE	NA	NA	FALSE	NA	NA	FALSE	Svs3a
ENSMUSG00000017004	NA	NA	FALSE	NA	NA	FALSE	NA	NA	FALSE	NA	NA	FALSE	Svs5
ENSMUSG00000017007	-0.683529601386439	NA	FALSE	0.44559407632251	NA	FALSE	-0.531681208084893	NA	FALSE	0.602402032910807	NA	FALSE	Rbpjl
ENSMUSG00000017009	-0.29803765198702	0.202272979902297	FALSE	-0.372908504040036	0.0063028472194111	FALSE	0.0214379459171222	0.994870748050016	FALSE	-0.0508445208451321	0.994855110436599	FALSE	Sdc4
ENSMUSG00000017049	NA	NA	FALSE	NA	NA	FALSE	NA	NA	FALSE	NA	NA	FALSE	Ccdc70
ENSMUSG00000017057	-0.483132524553649	0.330943717726711	FALSE	-0.556003865088468	0.191784451990564	FALSE	-0.255842148733107	0.966007832610953	FALSE	-0.327411060402539	0.941716270513633	FALSE	Il13ra1
ENSMUSG00000017064	NA	NA	FALSE	NA	NA	FALSE	NA	NA	FALSE	NA	NA	FALSE	Prl5a1
ENSMUSG00000017119	0.10624833160176	0.584489060570213	FALSE	-0.0285688802958729	0.838390620192012	FALSE	0.182090826639957	0.747601694467266	FALSE	0.0491715795558683	0.994091314417117	FALSE	Nbr1
ENSMUSG00000017132	0.110615079146886	0.747207894356701	FALSE	0.243583385652655	0.214083892954302	FALSE	-0.0423404430632251	0.990584031476071	FALSE	0.0929668525817821	0.990572370401477	FALSE	Cyth1
ENSMUSG00000017144	-0.400422061127029	0.0169086502455438	FALSE	-0.206514506924053	0.373603522770705	FALSE	-0.350731875366006	0.617112788285906	FALSE	-0.15412613189152	0.914539389861027	FALSE	Rnd3
ENSMUSG00000017146	0.0151890845782566	0.967998074814768	FALSE	-0.123219387725111	0.434350289639958	FALSE	0.0981541787380558	0.973177694379691	FALSE	-0.0386129481867248	0.994855110436599	FALSE	Brca1
ENSMUSG00000017165	NA	NA	FALSE	NA	NA	FALSE	NA	NA	FALSE	NA	NA	FALSE	Gast
ENSMUSG00000017167	-0.109860942788441	0.890197121507435	FALSE	-0.0589871711332488	0.906000767946169	FALSE	-0.391875492122223	0.908502353629109	FALSE	-0.338297960129324	0.889975812750251	FALSE	Cntnap1
ENSMUSG00000017176	0.205273840979573	0.275364473763618	FALSE	0.232514871895785	0.0578102866687653	FALSE	0.0577512042929277	0.983567663202768	FALSE	0.0874629093293789	0.968405930638394	FALSE	Nt5c3b
ENSMUSG00000017188	0.177254293336364	0.48883799964517	FALSE	0.308133605733924	0.0187352602341182	FALSE	-0.185835194812978	0.923130593763408	FALSE	-0.052017679016877	0.994855110436599	FALSE	Coa3
ENSMUSG00000017195	-0.325543014406424	NA	FALSE	0.465806629688977	NA	FALSE	-0.66838748094281	NA	FALSE	0.125592768243966	NA	FALSE	Zpbp2
ENSMUSG00000017204	2.30234902170128	NA	FALSE	-0.15238716454553	NA	FALSE	NA	NA	FALSE	-1.44082972679186	NA	FALSE	Gsdma
ENSMUSG00000017210	0.0251344264217704	0.933570856366866	FALSE	0.0533910650600869	0.695814605035628	FALSE	0.00616051025332079	0.997602498949634	FALSE	0.0367721422554411	0.994855110436599	FALSE	Med24
ENSMUSG00000017211	NA	NA	FALSE	NA	NA	FALSE	NA	NA	FALSE	NA	NA	FALSE	Gsdma2
ENSMUSG00000017221	0.0298082701599119	0.92069693195556	FALSE	-0.0817327433015171	0.527226536865604	FALSE	0.0465070623309663	0.984072627038554	FALSE	-0.0628763857835017	0.981611970113485	FALSE	Psmd3
ENSMUSG00000017264	0.110878136792939	0.638388021785891	FALSE	-0.134639294710287	0.475947138466649	FALSE	0.40060670167545	0.329132709351681	FALSE	0.15702907260167	0.746374875237072	FALSE	Exosc10
ENSMUSG00000017286	-0.109213412122636	0.621674537142532	FALSE	-0.192904527266469	0.0693855577833765	FALSE	-0.0243611086814311	0.991352876996989	FALSE	-0.105911947207211	0.899602794836746	FALSE	Glod4
ENSMUSG00000017288	-0.0556485761743846	0.876138370049769	FALSE	-0.169527247069634	0.318542081310223	FALSE	0.0897441167632562	0.983567663202768	FALSE	-0.0218770637818288	0.998586142714652	FALSE	Vps53
ENSMUSG00000017291	-0.275862323270259	0.0670468515105143	FALSE	-0.437933739550382	1.01489362468784e-05	FALSE	0.217987052148987	0.732464080720075	FALSE	0.0576824260553994	0.990572370401477	FALSE	Taok1
ENSMUSG00000017299	0.0960153879851677	0.720530604162398	FALSE	0.132823179900291	0.414245226329007	FALSE	0.047689096728737	0.984975662044541	FALSE	0.0868229004975819	0.977053633785557	FALSE	Dnttip1
ENSMUSG00000017300	-0.92776955417448	NA	FALSE	0.780746308025959	NA	FALSE	0.716118497738901	NA	FALSE	2.42441468004696	NA	FALSE	Tnnc2
ENSMUSG00000017307	-0.149315168251938	0.639075266992519	FALSE	-0.0222727575143446	0.935083313136226	FALSE	-0.0637204050959184	0.984072627038554	FALSE	0.0656914278426013	0.994855110436599	FALSE	Acot8
ENSMUSG00000017309	-0.591717727794452	0.79165958912789	FALSE	-2.26378122944678	NA	FALSE	-0.242280963179223	NA	FALSE	-1.91322239806154	NA	FALSE	Cd300lg
ENSMUSG00000017310	NA	NA	FALSE	NA	NA	FALSE	NA	NA	FALSE	NA	NA	FALSE	Spint4
ENSMUSG00000017311	-2.67293657715909	9.46560152461354e-08	TRUE	-0.980914565309533	0.0457685908537506	FALSE	-0.581483963857987	0.877860321888214	FALSE	1.11440457758042	0.526469812622646	FALSE	Pyy
ENSMUSG00000017314	-0.804841401053268	8.49057663197732e-05	FALSE	-0.654139725572929	0.0177711204592475	FALSE	-0.144893022361838	0.983567663202768	FALSE	0.00871690588657775	0.999062970443681	FALSE	Mpp2
ENSMUSG00000017316	-0.751830742513477	NA	FALSE	-0.432512594994403	NA	FALSE	-0.57315271813276	NA	FALSE	-0.249599050361978	NA	FALSE	Ppy
ENSMUSG00000017344	0.162909407347113	0.703746238572891	FALSE	0.0208243497288538	0.952218630039006	FALSE	-0.134559945191853	0.983567663202768	FALSE	-0.275595322407478	0.719121034630687	FALSE	Vtn
ENSMUSG00000017376	-0.116043095118959	0.614670857282808	FALSE	-0.0580195738130027	0.722146523506205	FALSE	0.00410681681542744	0.997914563391615	FALSE	0.0642502404755148	0.984259967003076	FALSE	Nlk
ENSMUSG00000017386	0.0735796724807893	0.761110983353324	FALSE	0.206604195543303	0.0821631194603718	FALSE	-0.131754569005806	0.950558270610629	FALSE	0.00394413271300443	0.999062970443681	FALSE	Traf4
ENSMUSG00000017390	-0.151687734570761	0.881172022911422	FALSE	-0.409946755336624	0.444513568000365	FALSE	0.163792109868015	0.984072627038554	FALSE	-0.0916960501093513	0.998586142714652	FALSE	Aldoc
ENSMUSG00000017400	-0.405719666431166	0.745853995305147	FALSE	0.433653175412729	0.61283380884955	FALSE	-0.395556950135906	0.983567663202768	FALSE	0.445595760418253	0.971940491187883	FALSE	Stac2
ENSMUSG00000017404	0.172785054012514	0.324023416701276	FALSE	0.164950205323888	0.135369312793345	FALSE	0.0788059609736634	0.975904442863812	FALSE	0.0735179634740303	0.968138554613905	FALSE	Rpl19
ENSMUSG00000017405	0.214715759040757	0.461067640353314	FALSE	0.354176690059583	0.0350354465148542	FALSE	-0.0321661862728887	0.99206680703074	FALSE	0.109848061770965	0.968138554613905	FALSE	Nek8
ENSMUSG00000017412	-0.0097337385811152	0.997491731346227	FALSE	-0.150800633734875	NA	FALSE	0.210936728120423	NA	FALSE	0.0732224173287099	0.998586142714652	FALSE	Cacnb4
ENSMUSG00000017417	0.64401983344322	0.688174506953706	FALSE	0.608465230134239	NA	FALSE	-0.0762710540547209	NA	FALSE	-0.109242352598295	0.998586142714652	FALSE	Plxdc1
ENSMUSG00000017418	-0.0582114057079662	0.85555409900216	FALSE	-0.388688844544797	2.93618200508376e-05	FALSE	0.0557847788676182	0.984072627038554	FALSE	-0.272998013721647	0.145692333189305	FALSE	Arl5b
ENSMUSG00000017421	0.117783863799245	0.561856144992865	FALSE	0.0729829110181526	0.55311806007815	FALSE	0.128270671893617	0.932047510747919	FALSE	0.0856634991847264	0.935442919497166	FALSE	Zfp207
ENSMUSG00000017428	-0.105786408044162	0.672027914710685	FALSE	-0.124010101232303	0.216108615870093	FALSE	-0.0425997161995369	0.98622347151897	FALSE	-0.0586808235549282	0.982215718857171	FALSE	Psmd11
ENSMUSG00000017446	-1.11273720687837	0.437345977098825	FALSE	-0.455698145104723	NA	FALSE	-0.280281676171381	NA	FALSE	0.376960048635395	NA	FALSE	C1qtnf1
ENSMUSG00000017453	-0.356832454916145	0.342478525917513	FALSE	-0.583070871323888	0.0280707977540236	FALSE	0.0640470639498876	0.987481162909982	FALSE	-0.159839228103071	0.990572370401477	FALSE	Pipox
ENSMUSG00000017466	0.129033996167525	0.640414249423774	FALSE	0.281246610977654	0.107173836209891	FALSE	-0.149668491067027	0.957808354194515	FALSE	0.00505359099981005	0.999062970443681	FALSE	Timp2
ENSMUSG00000017478	0.116911890105203	0.503285964549387	FALSE	0.0158564775653985	0.933490098742236	FALSE	0.216390291756503	0.770809152820016	FALSE	0.117392185043789	0.70992384127267	FALSE	Zc3h18
ENSMUSG00000017485	-0.0982434748366375	0.690247073007259	FALSE	-0.187479581866665	0.108586330122054	FALSE	0.206796996248506	0.804942771009601	FALSE	0.119108076956592	0.839207590013303	FALSE	Top2b
ENSMUSG00000017491	-0.295648914824849	0.269332519173877	FALSE	0.0553597402250689	0.844077582179329	FALSE	-0.273041649771007	0.887301957106131	FALSE	0.08015222259545	0.994855110436599	FALSE	Rarb
ENSMUSG00000017493	-0.0354014319684837	0.927596938492636	FALSE	0.0793954518808111	0.619200629626462	FALSE	0.0336521942477055	0.990707160558966	FALSE	0.150258370223503	0.673109679829973	FALSE	Igfbp4
ENSMUSG00000017499	0.138014308596855	0.4841152498015	FALSE	-0.0970258399617816	0.483516363184916	FALSE	0.161635656895291	0.889765812561263	FALSE	-0.0712956507597844	0.976487024683624	FALSE	Cdc6
ENSMUSG00000017548	-0.00791528568893488	0.982590277307983	FALSE	-0.0904275284491614	0.478476452096494	FALSE	0.0811082164596661	0.973177694379691	FALSE	0.00073732089082317	0.9999851523365	FALSE	Suz12
ENSMUSG00000017550	0.11105459234597	0.658659152913364	FALSE	0.0711296969498432	0.634928938861664	FALSE	0.0989580424521651	0.973177694379691	FALSE	0.0611599818068265	0.990572370401477	FALSE	Atad5
ENSMUSG00000017561	-0.218076721459144	0.157159926263571	FALSE	-0.135050272302987	0.321219943589215	FALSE	-0.00564009985292603	0.997865847084345	FALSE	0.0799403238105222	0.958948470149153	FALSE	Crlf3
ENSMUSG00000017588	-1.04192556195162	NA	FALSE	NA	NA	FALSE	-1.83482874052084	NA	FALSE	NA	NA	FALSE	Krt27
ENSMUSG00000017607	0.636491313808143	0.164596128531907	FALSE	0.168382628463461	0.739869347892588	FALSE	-0.000348794419990707	0.999941518061576	FALSE	-0.467500991873129	0.595731465147955	FALSE	Tns4
ENSMUSG00000017615	0.090018513476736	0.677687244036936	FALSE	-0.0888770318803815	0.458172812163997	FALSE	-0.0155633589490886	0.994870748050016	FALSE	-0.192372481882574	0.295091101051418	FALSE	Tnfaip1
ENSMUSG00000017631	-0.497188108567762	6.87381388894642e-05	FALSE	-0.409346250796035	0.000417219104499046	FALSE	-0.136766902873219	0.937507109371169	FALSE	-0.0467194702121757	0.994855110436599	FALSE	Abr
ENSMUSG00000017639	-0.293905644039385	0.0778494161411552	FALSE	-0.419048361087183	0.00018523798084366	FALSE	-0.205221763309672	0.805859674774393	FALSE	-0.328429066131051	0.0856031831365892	FALSE	Rab11fip4
ENSMUSG00000017652	-0.137489416948088	0.75363813671611	FALSE	0.220819195963025	0.413916554739197	FALSE	-0.0426671407215431	0.991770145495778	FALSE	0.318110384683262	0.609645114196988	FALSE	Cd40
ENSMUSG00000017664	0.128678046418435	0.618662071416419	FALSE	0.230813535985753	0.100693926484669	FALSE	-0.177713930659842	0.871815937084747	FALSE	-0.0727208862137588	0.994091314417117	FALSE	Slc35c2
ENSMUSG00000017667	-0.151724954252116	0.394868265401377	FALSE	-0.210102458099432	0.0731071957164228	FALSE	0.0377284706588072	0.98613549287331	FALSE	-0.0182905026615105	0.998586142714652	FALSE	Zfp334
ENSMUSG00000017670	-0.00985430111925076	0.978826313477005	FALSE	-0.0389617603800855	0.826327344198639	FALSE	0.00629023995621153	0.997602498949634	FALSE	-0.0206323062221608	0.998586142714652	FALSE	Elmo2
ENSMUSG00000017677	0.0595999198201248	0.820438099147818	FALSE	0.152705830104706	0.332201349453032	FALSE	-0.0430880448863521	0.987481162909982	FALSE	0.0525677078332317	0.993160260864945	FALSE	Wsb1
ENSMUSG00000017679	0.101624730261079	0.763084962425672	FALSE	0.0495255078061798	0.811200519724092	FALSE	-0.118962794850224	0.973177694379691	FALSE	-0.168966636695931	0.771519870427972	FALSE	Ttpal
ENSMUSG00000017686	-0.0828585148553446	0.713253029542756	FALSE	-0.0340288257511976	0.83678371650178	FALSE	-0.0667364934211309	0.983567663202768	FALSE	-0.0155563142102527	0.998586142714652	FALSE	Rhot1
ENSMUSG00000017688	-1.99010100323377	NA	FALSE	NA	NA	FALSE	-1.81829325868669	NA	FALSE	NA	NA	FALSE	Hnf4g
ENSMUSG00000017692	-1.04301320350583	0.0272063149111748	TRUE	-0.611509412167863	0.17936276271226	FALSE	-0.0584724354782091	0.991947321479723	FALSE	0.374115170707282	0.968138554613905	FALSE	Rhbdl3
ENSMUSG00000017697	0.441617598061097	0.526319452144911	FALSE	0.476995350528744	0.453684393809123	FALSE	-0.359176946246208	0.97157517207751	FALSE	-0.320485950771778	0.968200070247545	FALSE	Ada
ENSMUSG00000017707	-0.535655893476014	4.58043747674301e-08	FALSE	-0.330557590827085	0.00432573456427811	FALSE	-0.161987617586975	0.899292184412908	FALSE	0.0456183187429718	0.993511226668766	FALSE	Serinc3
ENSMUSG00000017713	0.329467122843398	0.633357082792092	FALSE	0.303248213771773	0.568046216992773	FALSE	-0.00777022046536393	0.999484468161748	FALSE	-0.0321290672039553	0.998586142714652	FALSE	Tha1
ENSMUSG00000017715	-0.0729327123296272	0.834288110635041	FALSE	0.0985643587836683	0.557877018202532	FALSE	-0.138335521736842	0.948193764293921	FALSE	0.0360166515569919	0.998586142714652	FALSE	Pgs1
ENSMUSG00000017716	0.134229300444962	0.559879925143748	FALSE	0.157801869762648	0.104273636784691	FALSE	-0.0604111267526691	0.983567663202768	FALSE	-0.0341433558320218	0.994855110436599	FALSE	Birc5
ENSMUSG00000017718	0.026620491378414	0.970054441625962	FALSE	0.315333968877302	0.23452361872488	FALSE	-0.244240082123893	0.951665113908334	FALSE	0.0468004435962715	0.998586142714652	FALSE	Afmid
ENSMUSG00000017720	NA	NA	FALSE	NA	NA	FALSE	NA	NA	FALSE	NA	NA	FALSE	Trp53tg5
ENSMUSG00000017721	-0.101200764501321	0.646814172251378	FALSE	-0.146180923113984	0.279086357198592	FALSE	-0.12710648620619	0.945275181935062	FALSE	-0.16972514525335	0.610088831974035	FALSE	Pigt
ENSMUSG00000017723	0.413074695480793	0.618723155629715	FALSE	0.200469825085149	0.766226962452458	FALSE	0.230699255626596	0.983567663202768	FALSE	0.0214866981812986	0.999062970443681	FALSE	Wfdc2
ENSMUSG00000017724	-0.262144718736475	0.397788877389636	FALSE	-0.222858437159668	0.302049016471217	FALSE	-0.105691484627518	0.983567663202768	FALSE	-0.0634146487707981	0.994855110436599	FALSE	Etv4
ENSMUSG00000017733	-0.953815070560193	NA	FALSE	-0.64232405718479	NA	FALSE	-1.07688612184494	NA	FALSE	-0.75493850561059	NA	FALSE	Eppin
ENSMUSG00000017734	-0.10684278015316	0.892438239711649	FALSE	0.127558186786567	0.757861403536209	FALSE	0.0372002427863349	0.994870748050016	FALSE	0.275042726368126	0.935442919497166	FALSE	Dbndd2
ENSMUSG00000017737	1.01292522605587	0.000400571132682381	TRUE	1.15511339014575	4.08673483184628e-07	TRUE	-0.156584205922465	0.983567663202768	FALSE	-0.01285107085064	0.998586142714652	FALSE	Mmp9
ENSMUSG00000017740	0.86401205427184	2.46434209731505e-05	FALSE	1.55711142037129	5.81183924120195e-17	TRUE	-0.377948453383519	0.805859674774393	FALSE	0.318232871708255	0.534719154732608	FALSE	Slc12a5
ENSMUSG00000017747	-0.459521020807137	0.608797235164594	FALSE	-0.983390208661156	0.0107793823841409	FALSE	0.766664697120159	0.715344740704515	FALSE	0.242136604476017	0.993511226668766	FALSE	Ghdc
ENSMUSG00000017754	0.119269536022128	0.739626960812107	FALSE	-0.341185396105382	0.100653993451366	FALSE	0.0880472574382533	0.983567663202768	FALSE	-0.370181951286329	0.369788691574578	FALSE	Pltp
ENSMUSG00000017756	-0.0364173011634853	0.900731955202968	FALSE	0.0427961994755533	0.772157775686953	FALSE	0.00635478558396975	0.997602498949634	FALSE	0.0879174391537705	0.92993458293452	FALSE	Slc12a7
ENSMUSG00000017760	0.131795962145293	0.468132409524989	FALSE	0.194743467114224	0.0779366060981738	FALSE	0.0069316930276503	0.997602498949634	FALSE	0.0722429292898389	0.968138554613905	FALSE	Ctsa
ENSMUSG00000017764	0.192785735328594	0.532418400995526	FALSE	0.0324174802861826	0.891068674253892	FALSE	-0.0508120780127122	0.987564118845286	FALSE	-0.208369371861382	0.70992384127267	FALSE	Zswim1
ENSMUSG00000017765	0.131225598819895	0.633812739747761	FALSE	0.0509201935987666	0.830816253896732	FALSE	0.0401397022903775	0.988634474777261	FALSE	-0.037813721772099	0.997805146024031	FALSE	Slc12a4
ENSMUSG00000017767	0.772341100888269	NA	FALSE	-1.63480622868408	NA	FALSE	1.53241562407316	NA	FALSE	-0.86959625742267	NA	FALSE	Spata25
ENSMUSG00000017774	-0.219501727792778	0.291652927262751	FALSE	0.0709474182967287	0.748841902251889	FALSE	-0.104170246605663	0.983567663202768	FALSE	0.1887513138945	0.612345318097092	FALSE	Myo1c
ENSMUSG00000017776	-0.128260514921414	0.552129062300431	FALSE	-0.271027024011854	0.00743891851616141	FALSE	0.126091227665038	0.951665113908334	FALSE	-0.0147351220236057	0.998586142714652	FALSE	Crk
ENSMUSG00000017778	0.193022938592224	0.519453376991905	FALSE	0.349275584718568	0.00836136001966858	FALSE	-0.115879985945895	0.97483958772047	FALSE	0.0436182439079597	0.994855110436599	FALSE	Cox7c
ENSMUSG00000017781	0.0511337251721921	0.8462807967082	FALSE	0.0147138625006818	0.939773146634665	FALSE	0.0807030123189682	0.974175732627488	FALSE	0.046458287670978	0.994855110436599	FALSE	Pitpna
ENSMUSG00000017801	0.101178759930878	0.756782306454356	FALSE	0.0158777500210358	0.951275026213452	FALSE	-0.00618078688929705	0.997914563391615	FALSE	-0.0888423628517694	0.989566398936785	FALSE	Mlx
ENSMUSG00000017802	0.0499906378561487	0.853672994589103	FALSE	0.0721066586954542	0.554285048289391	FALSE	-0.00994265451130837	0.997070518387914	FALSE	0.0141771282998664	0.998586142714652	FALSE	Retreg3
ENSMUSG00000017817	-1.80910727243284	0.0215074495431513	TRUE	-0.785687679062444	0.242304028400257	FALSE	-0.620516274703402	0.946656307864956	FALSE	0.404881988143644	0.990572370401477	FALSE	Jph2
ENSMUSG00000017830	0.495303801033128	0.270731751844364	FALSE	0.124563988649374	0.772681534414025	FALSE	0.482937206953363	0.805859674774393	FALSE	0.113870798860727	0.994855110436599	FALSE	Dhx58
ENSMUSG00000017831	-0.111845815163541	0.627018416258941	FALSE	-0.165766615989656	0.107590292295505	FALSE	0.0601513332079535	0.983567663202768	FALSE	0.00828715583658631	0.998586142714652	FALSE	Rab5a
ENSMUSG00000017832	1.13535048023135	NA	FALSE	0.356287486031768	NA	FALSE	0.677287909407564	NA	FALSE	-0.0959571302662812	NA	FALSE	Hspb9
ENSMUSG00000017837	-0.134397655354734	0.489249506098191	FALSE	-0.0768647047494658	0.620970393929626	FALSE	-0.111462730730978	0.960380436680321	FALSE	-0.0514238904499121	0.994855110436599	FALSE	Nkiras2
ENSMUSG00000017843	-0.108901951750511	0.546951469983922	FALSE	-0.220614444601763	0.0200527639985709	FALSE	0.0964388486334301	0.957808354194515	FALSE	-0.0132913846698519	0.998586142714652	FALSE	Ppp2r5c
ENSMUSG00000017858	-0.0855719214329111	0.71247685648313	FALSE	-0.151279075542098	0.202498691971832	FALSE	-0.0673662868581044	0.983567663202768	FALSE	-0.130922943699779	0.775584809667075	FALSE	Ift52
ENSMUSG00000017861	0.139140678216745	0.468585969862404	FALSE	0.0605186704767654	0.670083936688219	FALSE	0.00887296871438248	0.997602498949634	FALSE	-0.0674407364976407	0.9779752493879	FALSE	Mybl2
ENSMUSG00000017868	0.192979349373988	NA	FALSE	0.168283694182965	NA	FALSE	0.18440503792694	NA	FALSE	0.160606790663001	NA	FALSE	Sgk2
ENSMUSG00000017897	0.0596409137570058	0.895484842592488	FALSE	-0.317488501162752	0.103112821860521	FALSE	0.206340673593751	0.951510983379983	FALSE	-0.169760543498839	0.859927557244349	FALSE	Eya2
ENSMUSG00000017922	1.6841855435816	NA	FALSE	NA	NA	FALSE	NA	NA	FALSE	-1.78567369994489	NA	FALSE	Prl3c1
ENSMUSG00000017929	0.145350071845959	0.511527677378234	FALSE	0.20878921181807	0.145067052602122	FALSE	-0.192662372120361	0.88626338618243	FALSE	-0.126978982249272	0.842390625734859	FALSE	B4galt5
ENSMUSG00000017943	0.493593751405096	0.234613122236014	FALSE	0.397347696815221	0.367136481301847	FALSE	0.00926139435972755	0.998120454668336	FALSE	-0.0849607178020299	0.997805146024031	FALSE	Gdap1l1
ENSMUSG00000017950	-2.94534657913727	0.00101751908736572	TRUE	-0.407263464970649	0.742064127454708	FALSE	-1.26382548828057	0.805859674774393	FALSE	1.27822617374052	0.80376106364079	FALSE	Hnf4a
ENSMUSG00000017969	0.0612446987204271	0.882233658374506	FALSE	0.0623663677356129	0.812973340636415	FALSE	-0.134007017822107	0.967634420680984	FALSE	-0.130673019381509	0.968138554613905	FALSE	Ptgis
ENSMUSG00000017978	-0.635457684167606	0.142687011137312	FALSE	-0.956842282426958	0.00376300565588303	FALSE	0.0645729024601608	0.991352876996989	FALSE	-0.255519476856475	0.9779752493879	FALSE	Cadps2
ENSMUSG00000017999	0.149847414488044	0.518420153919206	FALSE	-0.0135802668109633	0.95682737086614	FALSE	0.333859323498331	0.674886697785266	FALSE	0.172207571458988	0.492442438255735	FALSE	Ddx27
ENSMUSG00000018001	-0.144556701964554	0.559043936152673	FALSE	-0.197194414309244	0.153093551566148	FALSE	-0.0237218248171047	0.991947321479723	FALSE	-0.0743535158171737	0.990572370401477	FALSE	Cyth3
ENSMUSG00000018008	0.695836757438162	0.676251457538157	FALSE	0.341114458572759	NA	FALSE	-0.0785327262166741	NA	FALSE	-0.430291357726819	0.994855110436599	FALSE	Cyth4
ENSMUSG00000018012	-0.199902808321376	0.56252223793342	FALSE	-0.0623944525181955	0.821799393428014	FALSE	-0.32100154879121	0.747601694467266	FALSE	-0.180738146208176	0.92204949998709	FALSE	Rac3
ENSMUSG00000018040	0.164343234126417	0.378235519361705	FALSE	0.0910080739123919	0.469298646234153	FALSE	0.0307481898590188	0.988447590107821	FALSE	-0.0401075886311133	0.994855110436599	FALSE	Rrp7a
ENSMUSG00000018042	-0.177691161672546	0.377795417822241	FALSE	-0.331315368943442	0.0285236330696228	FALSE	0.135625288857796	0.964354701084311	FALSE	-0.0161282021655796	0.998586142714652	FALSE	Cyb5r3
ENSMUSG00000018068	0.0916323587191304	0.673807052019266	FALSE	-0.0589647664776931	0.686753076993869	FALSE	0.127484968224371	0.939631796178959	FALSE	-0.0210730563824202	0.998586142714652	FALSE	Ints2
ENSMUSG00000018076	0.193798100004462	0.423598173739248	FALSE	-0.0667289361092587	0.607814728483667	FALSE	0.166135325663601	0.937507109371169	FALSE	-0.0929248423468331	0.93097229142023	FALSE	Med13l
ENSMUSG00000018102	0.137324533653874	0.841460173317572	FALSE	0.0794659200864962	0.87935777785551	FALSE	0.0354326204426044	0.995424947939395	FALSE	-0.0206634517702401	0.998586142714652	FALSE	H2bc4
ENSMUSG00000018126	-0.808751946500351	0.243125757253883	FALSE	0.194846517814775	0.803801792661515	FALSE	-0.396162074431478	0.967634420680984	FALSE	0.608920306090605	0.82685878358994	FALSE	Baiap2l2
ENSMUSG00000018143	-0.230787022675222	0.512757688886115	FALSE	-0.175306415118941	0.484807935937494	FALSE	-0.169651740342656	0.964354701084311	FALSE	-0.112043909206702	0.993160260864945	FALSE	Mafk
ENSMUSG00000018160	-0.0410848557227858	0.868396958085997	FALSE	-0.226396544312417	0.0241908292397404	FALSE	0.17028928560324	0.836917157251351	FALSE	-0.0129459024970663	0.998586142714652	FALSE	Med1
ENSMUSG00000018166	0.222013178553522	0.547844217268799	FALSE	0.337718524524173	0.251075131031328	FALSE	-0.423759220617384	0.700221627297479	FALSE	-0.305885178217077	0.720160368312177	FALSE	Erbb3
ENSMUSG00000018167	0.0350000860040254	0.92069693195556	FALSE	0.167339659772792	0.23728966183775	FALSE	0.00432415462755354	0.997914563391615	FALSE	0.139342992456614	0.831083705443096	FALSE	Stard3
ENSMUSG00000018168	-0.13140059426253	NA	FALSE	NA	NA	FALSE	-2.82135471166173	NA	FALSE	-1.87481770686262	NA	FALSE	Ikzf3
ENSMUSG00000018169	-0.161430845089688	0.837697878759496	FALSE	-0.830308775448204	0.0275860421780409	FALSE	0.18748216897059	0.983567663202768	FALSE	-0.479269026250345	0.805956086462431	FALSE	Mfng
ENSMUSG00000018171	-0.112340784478545	0.64574225529364	FALSE	-0.0420655536820882	0.79424370296808	FALSE	-0.018954071791487	0.994870748050016	FALSE	0.0536839583336372	0.994855110436599	FALSE	Vmp1
ENSMUSG00000018189	0.231715499730586	0.344226159346688	FALSE	0.164316605952802	0.32501916153521	FALSE	0.114934970713732	0.973177694379691	FALSE	0.0503219256395652	0.994855110436599	FALSE	Uchl5
ENSMUSG00000018196	0.0711402677274858	0.833227847288468	FALSE	0.229298776148489	0.148226259186344	FALSE	-0.0101093871405589	0.997602498949634	FALSE	0.150148823316336	0.869242600218716	FALSE	Glrx2
ENSMUSG00000018199	-0.169428693443536	0.436669601823754	FALSE	-0.412943178129593	0.000127231889801004	FALSE	0.0730267837489858	0.983567663202768	FALSE	-0.168415725771836	0.649092175162892	FALSE	Ro60
ENSMUSG00000018209	-0.106244990743721	0.705699836138114	FALSE	-0.443868158684776	0.000462944543814248	FALSE	0.24466433604812	0.791213600980694	FALSE	-0.0913542278761519	0.968138554613905	FALSE	Stk4
ENSMUSG00000018211	NA	NA	FALSE	NA	NA	FALSE	NA	NA	FALSE	NA	NA	FALSE	Wfdc15b
ENSMUSG00000018217	-1.06389454275082	0.0151659690469201	TRUE	-0.469841713513467	0.424055200680077	FALSE	-0.320322022068831	0.973177694379691	FALSE	0.277879339585737	0.9779752493879	FALSE	Pmp22
ENSMUSG00000018238	-0.0490107533085422	0.982992772645826	FALSE	0.594917346831456	0.439612485624978	FALSE	0.113890985680173	0.991947321479723	FALSE	0.758240853101759	0.843658439541151	FALSE	Gdf9
ENSMUSG00000018239	0.100694214179902	0.794551363526921	FALSE	0.184639081788666	0.230870686348055	FALSE	-0.0710439193455686	0.984072627038554	FALSE	0.0156631308870516	0.998586142714652	FALSE	Zcchc10
ENSMUSG00000018259	NA	NA	FALSE	NA	NA	FALSE	NA	NA	FALSE	NA	NA	FALSE	Prl8a2
ENSMUSG00000018263	-2.75545953964868	0.0859316006077011	FALSE	-1.48645515690028	0.013130890619131	TRUE	-0.352598410938168	0.967634420680984	FALSE	0.918674374023095	0.904010024725161	FALSE	Tbx5
ENSMUSG00000018286	0.170692575802678	0.471462422384776	FALSE	0.195145436852081	0.07460939939555	FALSE	0.0510962708960325	0.984072627038554	FALSE	0.0783310928630565	0.9779752493879	FALSE	Psmb6
ENSMUSG00000018287	-0.0051978460669266	0.989582377459156	FALSE	0.0669927904553364	0.607086722933528	FALSE	0.0559472502512827	0.983567663202768	FALSE	0.130288171297939	0.745799160741828	FALSE	Spag7
ENSMUSG00000018293	0.107867241649643	0.63840659076676	FALSE	0.275767690974955	0.0175690978952868	FALSE	-0.129565812069632	0.951665113908334	FALSE	0.0412288904207375	0.994855110436599	FALSE	Pfn1
ENSMUSG00000018322	0.0734522169127961	0.772100444439148	FALSE	0.186613832114322	0.108306834612731	FALSE	-0.0942557632399613	0.972434076463302	FALSE	0.0212584225037275	0.998586142714652	FALSE	Tomm34
ENSMUSG00000018326	-0.0471778758442739	0.857734988161899	FALSE	-0.110995171211295	0.23626679236041	FALSE	0.00413465230920413	0.997914563391615	FALSE	-0.0574913620430765	0.9779752493879	FALSE	Ywhab
ENSMUSG00000018334	-0.306544826155366	0.221571048615731	FALSE	-0.118359187960006	0.627334960679	FALSE	-0.0623317572467079	0.98653906727909	FALSE	0.128526792940729	0.968138554613905	FALSE	Ksr1
ENSMUSG00000018339	0.548400128961006	1.21239561653887e-06	FALSE	0.631572481438296	4.75376112054461e-07	FALSE	-0.228034905924	0.815924144202865	FALSE	-0.142597000380536	0.695204517208859	FALSE	Gpx3
ENSMUSG00000018340	-0.125117757186998	0.588526074503468	FALSE	-0.184236178180948	0.122934004057535	FALSE	0.117910496148304	0.951665113908334	FALSE	0.0608919071362883	0.990572370401477	FALSE	Anxa6
ENSMUSG00000018341	0.669228618880656	NA	FALSE	-0.843530780216322	NA	FALSE	0.32577929750132	NA	FALSE	-1.18825740357242	NA	FALSE	Il12rb2
ENSMUSG00000018347	0.0913501150394387	0.847754131143616	FALSE	-0.0456740142603769	0.877932615735516	FALSE	0.0837492472254845	0.984072627038554	FALSE	-0.0507821072728442	0.998084864879807	FALSE	Zkscan6
ENSMUSG00000018362	0.0993126531308031	0.639685296359833	FALSE	-0.15813325301749	0.23452361872488	FALSE	0.198874605706829	0.813938291272001	FALSE	-0.0568237974265382	0.990572370401477	FALSE	Kpna2
ENSMUSG00000018363	-0.0933335595817185	0.693060833183384	FALSE	-0.189289983485371	0.081349914268216	FALSE	0.0865702911429679	0.973177694379691	FALSE	-0.0073740548922456	0.998586142714652	FALSE	Smurf2
ENSMUSG00000018372	0.179263537621758	0.548642040661993	FALSE	0.159657929926256	0.305483752157095	FALSE	0.204887684292009	0.909277892779506	FALSE	0.187094483778701	0.720327736734678	FALSE	Cep95
ENSMUSG00000018377	0.0132670595103064	0.972743599382784	FALSE	-0.148403717057275	0.220753265034624	FALSE	0.101668819550901	0.973177694379691	FALSE	-0.0585750832918999	0.990572370401477	FALSE	Vezf1
ENSMUSG00000018378	0.413431555370096	0.00360387328319187	FALSE	0.244089730388621	0.125185377169787	FALSE	0.297132147062651	0.700221627297479	FALSE	0.129726832852411	0.796184177456858	FALSE	Cuedc1
ENSMUSG00000018379	0.0743203461531881	0.694867816953061	FALSE	-0.0312289731450823	0.778057718275622	FALSE	0.0693486803453792	0.973177694379691	FALSE	-0.0340281300133754	0.994855110436599	FALSE	Srsf1
ENSMUSG00000018381	-0.426672848180995	0.161087994081515	FALSE	0.0639981738286181	0.870660815023423	FALSE	-0.275209936939907	0.937507109371169	FALSE	0.218368120617263	0.917102041503935	FALSE	Abi3
ENSMUSG00000018387	-0.966203527263856	0.0847350595284236	FALSE	-0.721600657686687	0.179353994093365	FALSE	-0.139827462251977	0.984072627038554	FALSE	0.107889058577027	0.998586142714652	FALSE	Shroom1
ENSMUSG00000018395	0.101998305586846	0.708253875057662	FALSE	0.12755441639633	0.443078703442513	FALSE	0.174584823604595	0.933888494743856	FALSE	0.202066957927147	0.483811672426577	FALSE	Kif3a
ENSMUSG00000018398	-0.249029290580248	0.238609807298802	FALSE	-0.674506394617096	9.77707060283385e-06	FALSE	0.299487139532787	0.74960350957612	FALSE	-0.124189212371328	0.92002124418977	FALSE	Septin8
ENSMUSG00000018401	-0.0983282525320642	0.647002106004286	FALSE	-0.260503994863439	0.0147415874679639	FALSE	0.0713073963385028	0.983567663202768	FALSE	-0.0888807607760063	0.917102041503935	FALSE	Mtmr4
ENSMUSG00000018405	0.341827284272468	0.351072325630471	FALSE	0.0924778821163077	0.786336456123016	FALSE	0.0237370005353208	0.99702862893203	FALSE	-0.222366744212315	0.921060458252924	FALSE	Mrm1
ENSMUSG00000018411	1.3571738559585	8.21959794771579e-05	TRUE	1.67846270537538	5.69030619830786e-08	TRUE	-0.16982773002646	0.984072627038554	FALSE	0.151388458640335	0.994855110436599	FALSE	Mapt
ENSMUSG00000018412	-0.0318849080399791	0.90790823257856	FALSE	0.0138836464268923	0.919904181332865	FALSE	-0.00138719379807704	0.999484468161748	FALSE	0.0464384180726325	0.990572370401477	FALSE	Kansl1
ENSMUSG00000018415	0.0706036454766391	0.821417113089742	FALSE	-0.187783659485668	0.108428042810336	FALSE	0.0243982344383508	0.991947321479723	FALSE	-0.231910582921634	0.249095199848667	FALSE	Gid4
ENSMUSG00000018417	-0.0799241582613835	0.687261816666985	FALSE	-0.246580429033233	0.0074670395398707	FALSE	0.196417071208419	0.692032709306342	FALSE	0.0317481023348078	0.994855110436599	FALSE	Myo1b
ENSMUSG00000018425	-0.0605151182681152	0.809376575287693	FALSE	-0.0970831791070946	0.549545101341786	FALSE	0.101334559613327	0.972166358202882	FALSE	0.0664882931539429	0.980011237134745	FALSE	Dhx40
ENSMUSG00000018427	-0.710414593700257	0.000564341971543662	FALSE	-0.193276121522536	0.428520944632656	FALSE	-0.227199680172652	0.946656307864956	FALSE	0.292124504034921	0.551819455407172	FALSE	Ypel2
ENSMUSG00000018428	0.279320817772424	0.0710182682680963	FALSE	0.254812404011169	0.0850255900433048	FALSE	0.0710357179284224	0.983567663202768	FALSE	0.0487014114445698	0.994855110436599	FALSE	Akap1
ENSMUSG00000018433	0.00881637051085274	0.980611734545902	FALSE	-0.170094790312569	0.214517625160097	FALSE	0.0685604740873385	0.983567663202768	FALSE	-0.108110933224069	0.912073083975228	FALSE	Nol11
ENSMUSG00000018442	-0.131885468834979	0.520064111604345	FALSE	0.0854446490001353	0.558144352069654	FALSE	-0.149845938425926	0.907146434170952	FALSE	0.0698054075597555	0.984602359872761	FALSE	Derl2
ENSMUSG00000018446	0.167379432086882	0.466769034593164	FALSE	0.186062667638639	0.103112821860521	FALSE	-0.0219013038301429	0.994410374870516	FALSE	-0.000374115590838184	0.9999851523365	FALSE	C1qbp
ENSMUSG00000018449	0.141644516289805	0.670996110717053	FALSE	0.118967386827641	0.599914868343221	FALSE	0.0865220912075353	0.983567663202768	FALSE	0.0659526373311784	0.994855110436599	FALSE	Rpain
ENSMUSG00000018451	-0.0764701299555304	0.834949347506378	FALSE	0.220415407149314	0.263278045939655	FALSE	-0.306831567773309	0.584842321353073	FALSE	-0.00789169111104664	0.999062970443681	FALSE	6330403K07Rik
ENSMUSG00000018459	-3.02115212399556	NA	FALSE	0.402390614568357	NA	FALSE	-0.354844127477737	NA	FALSE	3.06749045751236	NA	FALSE	Slc13a3
ENSMUSG00000018470	-0.65335157840151	0.026882458815412	FALSE	-0.203627851337514	0.647659549640411	FALSE	-0.441033284760877	0.857054769558571	FALSE	0.0104334897982265	0.999062970443681	FALSE	Kcnab3
ENSMUSG00000018474	-0.455404200235184	0.00472147749223427	FALSE	-0.540142402663415	1.25591862229588e-05	FALSE	0.110756034373693	0.973177694379691	FALSE	0.02782054054445	0.998586142714652	FALSE	Chd3
ENSMUSG00000018476	-0.232618621398953	0.211467494631144	FALSE	-0.197027417390894	0.071591336110006	FALSE	-0.0526453799031724	0.984072627038554	FALSE	-0.0149825263814315	0.998586142714652	FALSE	Kdm6b
ENSMUSG00000018479	1.10480872938268	NA	FALSE	1.63262058656374	NA	FALSE	-0.495098687988938	NA	FALSE	0.0287321512627338	NA	FALSE	1700125H20Rik
ENSMUSG00000018481	-0.110764271968949	0.644593236707448	FALSE	-0.230944594860302	0.0271032623402336	FALSE	0.0440054984086275	0.98622347151897	FALSE	-0.0743528753555011	0.957631127929753	FALSE	Appbp2
ENSMUSG00000018486	-1.73977175035871	0.035727719717655	TRUE	-1.04202647134901	0.168438772062033	FALSE	-0.463727269116471	0.968332074581161	FALSE	0.237090327931029	0.997191488697243	FALSE	Wnt9b
ENSMUSG00000018500	0.556036930011427	0.468476214340304	FALSE	0.528254870380781	0.433680490334632	FALSE	-0.288921489206621	0.983567663202768	FALSE	-0.316298446710921	0.974168728183484	FALSE	Adora2b
ENSMUSG00000018501	-0.060900868015267	0.791282366802314	FALSE	-0.0935370197510778	0.370709978188206	FALSE	0.0584889848748679	0.983567663202768	FALSE	0.0277981168736881	0.994855110436599	FALSE	Ncor1
ENSMUSG00000018507	-0.921480169032124	NA	FALSE	-0.539789182880578	NA	FALSE	0.451649710167536	NA	FALSE	0.83853286484892	NA	FALSE	Trpv2
ENSMUSG00000018509	0.298785923555394	0.444775831932127	FALSE	0.471703742158587	0.0295040790828326	FALSE	-0.189015293560312	0.963463285491033	FALSE	-0.0124914703772553	0.998586142714652	FALSE	Cenpv
ENSMUSG00000018537	0.241885163503063	0.108265204389788	FALSE	0.279301963167116	0.00210399254761537	FALSE	0.0382056795274682	0.986934012780605	FALSE	0.077530616970561	0.92993458293452	FALSE	Pcgf2
ENSMUSG00000018541	0.00876315510444983	0.985092529908041	FALSE	-0.101686386840841	0.544130562908523	FALSE	0.198872747418309	0.883734879611313	FALSE	0.0902720428057715	0.968138554613905	FALSE	Cwc25
ENSMUSG00000018543	0.207329363640194	0.931107060861577	FALSE	-0.243873058823036	0.845699381932265	FALSE	1.00947228594902	NA	FALSE	0.559234775900817	0.978205754338826	FALSE	1700001P01Rik
ENSMUSG00000018547	-0.0672735050091623	0.852062459645711	FALSE	-0.157341118991285	0.233701390514332	FALSE	0.0280067775458839	0.991941716107604	FALSE	-0.0604568995890902	0.991852185055333	FALSE	Pip4k2b
ENSMUSG00000018548	-0.108675361644936	0.581800887655158	FALSE	-0.279543730293307	0.00790518046297476	FALSE	0.110445607124793	0.951665113908334	FALSE	-0.0585643515679135	0.990572370401477	FALSE	Trim37
ENSMUSG00000018554	-0.0648217760359433	0.914344146064286	FALSE	0.200514534558297	0.359229072640849	FALSE	0.0905201602631638	0.984072627038554	FALSE	0.357982269357389	0.462025204497874	FALSE	Ybx2
ENSMUSG00000018559	0.0532141573948402	0.875749665527239	FALSE	0.15995189843595	0.134119195679561	FALSE	-0.108074234481877	0.963463285491033	FALSE	0.00139887298019389	0.9999851523365	FALSE	Ctdnep1
ENSMUSG00000018565	-0.00643380464364971	0.98769811375807	FALSE	0.0634326950242112	0.625556828219805	FALSE	-0.104446893753704	0.954134956278395	FALSE	-0.0321587405661453	0.994855110436599	FALSE	Elp5
ENSMUSG00000018566	0.166337695828611	0.608172412866838	FALSE	0.529334672307623	0.00690734379344708	FALSE	-0.462781575269589	0.37650152854124	FALSE	-0.0975000110466646	0.993372334933726	FALSE	Slc2a4
ENSMUSG00000018567	0.0372410834256324	0.911492500511516	FALSE	0.13712663080167	0.302148650461444	FALSE	-0.0581834664974209	0.984072627038554	FALSE	0.0445241024059232	0.994855110436599	FALSE	Gabarap
ENSMUSG00000018569	-0.16286640331244	0.724172023860964	FALSE	0.128675681726576	0.757826566863273	FALSE	-0.602168751325053	0.62593152207115	FALSE	-0.306573406656942	0.566717183787637	FALSE	Cldn7
ENSMUSG00000018570	0.0531870643728457	0.875997018239356	FALSE	0.177900797285071	0.198956925602971	FALSE	-0.0476492149379005	0.984072627038554	FALSE	0.0788791726219206	0.98914491179501	FALSE	2810408A11Rik
ENSMUSG00000018572	0.164573863414578	0.342725189068135	FALSE	0.0785878941698583	0.556240788637822	FALSE	0.112531576245942	0.951665113908334	FALSE	0.0289844197729589	0.994855110436599	FALSE	Phf23
ENSMUSG00000018574	0.0684689430611815	0.873247114724662	FALSE	-0.0259406561864817	0.917978410732412	FALSE	0.230846984893322	0.887301957106131	FALSE	0.1386533974385	0.939167747610218	FALSE	Acadvl
ENSMUSG00000018581	-1.3895093479964	0.000835935028958286	TRUE	-1.18779868682539	0.024933766626701	TRUE	-0.452179932999968	0.908502353629109	FALSE	-0.250019994131816	0.994855110436599	FALSE	Dnah11
ENSMUSG00000018583	0.0377912664575959	0.877172482915943	FALSE	-0.0847018686826835	0.408990633532655	FALSE	0.0472105832602971	0.983567663202768	FALSE	-0.0732136776183295	0.919246354771634	FALSE	G3bp1
ENSMUSG00000018585	0.332436991737906	0.15285333827736	FALSE	0.509365711188575	1.46773996998153e-05	FALSE	-0.195443662093878	0.937507109371169	FALSE	-0.0155447846496875	0.998586142714652	FALSE	Atox1
ENSMUSG00000018589	NA	NA	FALSE	NA	NA	FALSE	NA	NA	FALSE	NA	NA	FALSE	Glra2
ENSMUSG00000018593	-0.317986618417367	0.0791451178316718	FALSE	0.107594927040673	0.816734628424448	FALSE	-0.418426009193755	0.584842321353073	FALSE	0.010162193932186	0.998586142714652	FALSE	Sparc
ENSMUSG00000018595	NA	NA	FALSE	NA	NA	FALSE	NA	NA	FALSE	NA	NA	FALSE	Glra4
ENSMUSG00000018599	0.0391881737163987	0.928997549061558	FALSE	0.234173270850756	0.238307612145359	FALSE	-0.164574458741398	0.951863488269716	FALSE	0.0327432918350522	0.998586142714652	FALSE	Mief2
ENSMUSG00000018604	-1.49088610884795	0.0456248772967677	TRUE	0.0746189739977522	0.912015309992789	FALSE	0.26626229139925	0.983567663202768	FALSE	1.83443895958127	0.0563059144198581	FALSE	Tbx3
ENSMUSG00000018620	NA	NA	FALSE	NA	NA	FALSE	NA	NA	FALSE	NA	NA	FALSE	Mmp20
ENSMUSG00000018623	NA	NA	FALSE	NA	NA	FALSE	NA	NA	FALSE	NA	NA	FALSE	Mmp7
ENSMUSG00000018634	0.892929787113092	0.6055486734614	FALSE	0.225556755227386	NA	FALSE	-0.0357532788193046	NA	FALSE	-0.699316485529532	0.969751877080585	FALSE	Crhr1
ENSMUSG00000018648	-0.0643330545026958	0.945066795818495	FALSE	0.168784761216438	0.75645516873288	FALSE	-0.613861192359982	0.748306541989456	FALSE	-0.377958043283312	0.869669897656983	FALSE	Dusp14
ENSMUSG00000018651	0.204549997544491	0.275364473763618	FALSE	0.232908636247594	0.0625656125926503	FALSE	0.0533478164462878	0.984072627038554	FALSE	0.0840823715265753	0.968138554613905	FALSE	Tada2a
ENSMUSG00000018654	-0.0180036340196557	0.994428636717534	FALSE	-0.527551449381267	NA	FALSE	0.426712767194044	NA	FALSE	-0.0790721702922742	0.998586142714652	FALSE	Ikzf1
ENSMUSG00000018656	NA	NA	FALSE	NA	NA	FALSE	NA	NA	FALSE	NA	NA	FALSE	Tcaf3
ENSMUSG00000018659	0.0951269946102437	0.754336642252963	FALSE	0.0739551505962101	0.705361424357863	FALSE	0.0429408645444341	0.987481162909982	FALSE	0.024172944761791	0.998586142714652	FALSE	Pnpo
ENSMUSG00000018661	0.047572372479791	0.877125723315433	FALSE	-0.0415928094815462	0.82114221453029	FALSE	0.18887985262175	0.869340252564183	FALSE	0.101613854316681	0.933421051819445	FALSE	Cog1
ENSMUSG00000018666	0.0174746476129694	0.963389990295501	FALSE	-0.154125958995879	0.172494344342789	FALSE	0.164638489874675	0.900692388393634	FALSE	-0.00537495154806116	0.998586142714652	FALSE	Cbx1
ENSMUSG00000018669	0.137008542852296	0.476606885369626	FALSE	0.166544109103867	0.158220185197178	FALSE	-0.0358372921749408	0.987481162909982	FALSE	-0.00410450517344321	0.999062970443681	FALSE	Cdk5rap3
ENSMUSG00000018672	-0.0940144169629179	0.902765935550681	FALSE	0.122702559353862	0.787272074135679	FALSE	-0.140414869374535	0.984072627038554	FALSE	0.0782682157738886	0.996491066550535	FALSE	Copz2
ENSMUSG00000018677	0.154729631029525	0.471617864718952	FALSE	0.184996547267115	0.0973932254098699	FALSE	-0.115448376738611	0.957808354194515	FALSE	-0.0825575773119426	0.957631127929753	FALSE	Slc25a39
ENSMUSG00000018678	-0.146776686605155	0.618758573971605	FALSE	-0.0315158993030416	0.854029110350184	FALSE	-0.159835970574516	0.949792232933732	FALSE	-0.0424103754908447	0.994855110436599	FALSE	Sp2
ENSMUSG00000018697	0.0508977410234536	0.875475174885635	FALSE	-0.0974565647912835	0.608588771849352	FALSE	0.23551535181877	0.840586851668898	FALSE	0.089207018214636	0.968138554613905	FALSE	Aatf
ENSMUSG00000018698	-1.61758302045989	2.70036222147429e-24	TRUE	-1.31166880956132	1.04040864277225e-16	TRUE	0.067119626875475	0.984072627038554	FALSE	0.374951907003161	0.373883549364046	FALSE	Lhx1
ENSMUSG00000018707	-0.181348609823472	0.40866066999469	FALSE	-0.342837889468574	0.000508188586856473	FALSE	0.200858447562729	0.869340252564183	FALSE	0.0409307734427163	0.994855110436599	FALSE	Dync1h1
ENSMUSG00000018727	1.28162918431813	0.0664819438300927	FALSE	1.55238770065781	0.0256286217966408	TRUE	-0.558739209285857	NA	FALSE	-0.286654721305287	0.993511226668766	FALSE	Cpsf4l
ENSMUSG00000018733	0.0143497632123251	0.975753527584507	FALSE	0.075042148276589	0.735217426466281	FALSE	-0.113177182874725	0.973177694379691	FALSE	-0.0497625664710269	0.994855110436599	FALSE	Pex12
ENSMUSG00000018736	-0.0924447043145648	0.695830618069361	FALSE	0.0496331993751658	0.781065253750881	FALSE	-0.0621333716042071	0.983567663202768	FALSE	0.0823224765280191	0.978205754338826	FALSE	Ndel1
ENSMUSG00000018740	0.0852254601042399	0.951288804825421	FALSE	0.604265753819395	0.37257821942241	FALSE	-0.538563025996076	0.951665113908334	FALSE	-0.0172000388069447	0.999062970443681	FALSE	Slc25a35
ENSMUSG00000018750	-0.54174233150858	0.0697803146209227	FALSE	-0.752048556930218	0.011512756738835	FALSE	0.0684163761592822	0.988447590107821	FALSE	-0.138897421314517	0.994855110436599	FALSE	Zbtb4
ENSMUSG00000018761	-0.0587428957517382	0.840055156774313	FALSE	0.110308442412685	0.382559625066912	FALSE	-0.149374467740673	0.906613712202013	FALSE	0.022341503617889	0.998586142714652	FALSE	Mpdu1
ENSMUSG00000018765	0.148099144154276	0.429485248270456	FALSE	0.122668023924263	0.288758702574991	FALSE	0.17140548539911	0.869340252564183	FALSE	0.148244463435886	0.575038609731705	FALSE	Fxr2
ENSMUSG00000018770	0.0820820692749393	0.78790382294936	FALSE	0.160312580421056	0.129595767268003	FALSE	-0.11058526062983	0.964738473193182	FALSE	-0.0294629940919007	0.997191488697243	FALSE	Atp5g3
ENSMUSG00000018774	0.0215466280602583	0.974203741957678	FALSE	0.246547023531872	0.3349216613549	FALSE	0.074827713712171	0.987481162909982	FALSE	0.302456644010539	0.628419540495518	FALSE	Cd68
ENSMUSG00000018776	-2.01388961631699	NA	FALSE	2.07393310800653	NA	FALSE	-1.84312057145825	NA	FALSE	2.24678496638664	NA	FALSE	Slc35g3
ENSMUSG00000018796	-0.325848756859557	0.139044095254955	FALSE	-0.191965261795228	0.319183014407562	FALSE	-0.117548597130512	0.973177694379691	FALSE	0.0180994217672394	0.998586142714652	FALSE	Acsl1
ENSMUSG00000018800	0.292156931503521	0.432968697951814	FALSE	-0.185569662935697	0.527519319237504	FALSE	0.443623519542893	0.657354744883565	FALSE	-0.0325398377661506	0.998586142714652	FALSE	Abca5
ENSMUSG00000018809	0.193993818030006	0.58349691794769	FALSE	0.0700713812564979	0.811410532470887	FALSE	0.0299496783014778	0.994870748050016	FALSE	-0.0917962587185477	0.994855110436599	FALSE	Smyd4
ENSMUSG00000018819	-0.634848514832876	0.0119340765520535	FALSE	-0.237682985067294	0.456532128231328	FALSE	-0.31566167079361	0.887801679384047	FALSE	0.0843393573201987	0.994855110436599	FALSE	Lsp1
ENSMUSG00000018820	-0.128598414545934	0.694332903705358	FALSE	-0.218566522616308	0.152120788355564	FALSE	0.0866456766329933	0.983567663202768	FALSE	-0.00176393961420008	0.9999851523365	FALSE	Zfyve27
ENSMUSG00000018821	-0.0536091792188117	0.922056559702482	FALSE	0.0689120457961216	0.836482110574396	FALSE	-0.255282963454825	0.912259588641813	FALSE	-0.129864477541016	0.990572370401477	FALSE	Avpi1
[truncated: 53,142 more rows]
